# Supplementary material for: Reduced synaptic activity and dysregulated extracellular matrix pathways in midbrain neurons from Parkinson’s disease patients
Source: NPJ Parkinsons Dis. 2022 Aug 10;8:103. doi: 10.1038/s41531-022-00366-z (PMC9365794; doi:10.1038/s41531-022-00366-z)
Supplement: Supplementary file 4 — Supplementary Table 5 [file 41531_2022_366_MOESM4_ESM.xlsx]

## Sheet: MsigDB.xlsx
Terms	DownTri_GO	#Genes	Genes	Source	Terms	DownA53T_GO	#Genes	Genes	Source	Terms	UpLRRK2_GO	#Genes	Genes	Source	Terms	UpDup_GO	#Genes	Genes	Source	Terms	DownDup_GO	#Genes	Genes	Source	Terms	DownParkin_GO	#Genes	Genes	Source	Terms	DownsPD_GO	#Genes	Genes	Source	Terms	UpTri_GO	#Genes	Genes	Source	Terms	DownMonogenic_GO	#Genes	Genes	Source	Terms	UpsPD_GO	#Genes	Genes	Source
HALLMARK_EPITHELIAL_MESENCHYMAL_TRANSITION	3.94118e-27	74	ACTA2,ADAM12,BGN,BMP1,CALD1,CAP2,CD44,COL11A1,COL16A1,COL1A1,COL3A1,COL4A1,COL4A2,COL5A1,CTGF,CXCL12,CYR61,DAB2,DCN,ECM1,ECM2,FAP,FAS,FBLN5,FBN2,FLNA,FN1,FZD8,GJA1,GREM1,IGFBP2,ITGA5,ITGAV,ITGB3,ITGB5,JUN,LAMC1,LOX,LRP1,LUM,MATN2,MCM7,MFAP5,MGP,MMP14,MMP2,MXRA5,MYL9,MYLK,NID2,NOTCH2,NT5E,OXTR,PDGFRB,PLOD1,PLOD2,PLOD3,PMEPA1,PMP22,SERPINE1,SERPINH1,SGCB,SGCG,SLC6A8,SNTB1,SPARC,TGFBI,THBS1,TIMP1,TI…	msigdb.txt	AACTTT_UNKNOWN	1.21474e-16	113	ADAMTS5,ADAMTSL1,ADRA1B,ALK,AMIGO2,AMOTL1,ARHGEF17,ARPP21,ATP2B4,AUTS2,BCL6,C11orf87,CARTPT,CDH7,CHN2,CNTN4,CNTN6,COG5,CPEB2,CPNE4,CPNE8,CTNND2,DAB1,DIS3L,DMD,DZIP1,EBF1,EFNA5,ELMO1,EPHA5,FAM19A1,FGF12,FGF14,FOXA1,FOXO1,FRAS1,GCH1,GRID2,H1F0,HS3ST4,HSPB1,HTR2A,IL6ST,KCND3,KCNIP1,KCNMA1,KCNS3,KIAA1456,KLF12,KLF6,LMX1A,LRP1B,LRRTM1,LRRTM3,MAFB,MED12L,MEIS2,NCALD,NEBL,NELL2,NKX2-1,NKX6-1,NLGN1,NOS1,…	msigdb.txt	BLALOCK_ALZHEIMERS_DISEASE_DN	6.34869e-44	199	ABHD14A,ABHD6,ACOT7,ACTL6B,ACTR10,ACTR1A,AES,ANAPC13,AP2S1,AP3S1,ARF3,ARF5,ATP1B1,ATP2B1,ATP5A1,ATP5B,ATP5C1,ATP5E,ATP5F1,ATP5G3,ATP5H,ATP5J,ATP5J2,ATP5O,ATP6V0C,B3GALT2,BSG,C14orf2,CA11,CACYBP,CALM2,CALM3,CAMKK2,CCT2,CDH10,CDK5,CHMP2A,CKB,CKS2,CLDN10,COX11,COX4I1,COX5A,COX5B,COX6A1,COX6B1,COX6C,COX7A2,COX7B,COX7C,COX8A,CRYM,CYCS,DGUOK,DLD,DNAJA1,DNAJC12,DNAJC8,DRAP1,DYNLL1,DYNLRB1,EBP,EIF3K,ELMO…	msigdb.txt	DODD_NASOPHARYNGEAL_CARCINOMA_UP	4.47483e-23	82	AGR2,AQP5,ARMC3,ARSD,BEST4,BPIFB1,C10orf107,C1orf194,C2orf73,C4orf47,C6,C7,CAPS,CAPS2,CAPSL,CASC1,CCDC146,CCDC160,CCDC39,CCDC60,CDHR3,CLDN10,CLMN,CR2,DCDC2B,DNAH12,DNAH6,DNAH9,DNAI1,DNAI2,DPP7,DYDC2,DYNLRB2,EFHC1,EFHC2,FAM179A,GABRP,GALNT14,GAS2L2,GDA,H2AFJ,LRP11,LRRC46,LRRC71,MAOB,MNS1,MORN5,MUC13,NMU,NUDT7,ODF3B,PRR15L,PZP,ROPN1L,SAT1,SCGB2A1,SCUBE2,SELENBP1,SLC6A14,SNTN,SPAG17,SPAG6,SPATA4,SPE…	msigdb.txt	RUNNE_GENDER_EFFECT_UP	1.64878e-14	6	DDX3Y,EIF1AY,KDM5D,RPS4Y1,USP9Y,ZFY	msigdb.txt	CREIGHTON_ENDOCRINE_THERAPY_RESISTANCE_2	0.264909	6	ARMC3,ARMC4,CAPSL,DNAH11,FOXN4,TPPP3	msigdb.txt	GO_ORGAN_MORPHOGENESIS	3.45497e-15	61	ACTA2,ACTC1,BMP6,CALB1,CAV1,CER1,COL11A1,COL1A2,COL3A1,COL5A1,DKK1,DLX2,DVL3,FGFR3,FOXF2,GBX2,GCNT4,GDF7,GLI2,HMX2,HOXA2,HOXB2,HOXB3,HOXB5,HOXB8,IRX4,ISL1,JAG1,KIF26B,LBX1,LFNG,LRP4,MAPK8IP3,MEIS1,MYC,MYLK,NEUROD1,NRP1,OTX1,PAPPA2,PAX2,PAX3,PKD1,POU4F1,POU4F3,PPP1R13L,PRRX1,PTF1A,PTK7,PTN,SDK2,SEMA3C,SPRY2,SRF,TEK,TFAP2A,TFAP2B,WNT1,WNT2B,ZIC1,ZIC3	msigdb.txt	BLALOCK_ALZHEIMERS_DISEASE_DN	3.15376e-119	367	AASDHPPT,ACAT1,ACOT7,ACP1,ACSL3,ACTL6B,ACTR10,ACTR1A,ACTR2,AES,AK5,ANAPC13,ANK3,AP2B1,AP3S1,AP4S1,ARF3,ARF5,ARMCX1,ARPC1A,ARPC5,ARPP19,ATP1B1,ATP2B1,ATP2C1,ATP5A1,ATP5B,ATP5C1,ATP5E,ATP5F1,ATP5G3,ATP5H,ATP5J,ATP5O,ATP6AP2,ATP6V1A,ATP6V1C1,ATP6V1D,ATP6V1H,ATXN10,AZIN1,BCAS2,BEX1,C14orf2,C17orf75,C1orf21,C3orf14,CAB39,CACNB2,CACYBP,CADPS,CALM1,CALM2,CALM3,CAMKK2,CASD1,CCNA1,CCNH,CCT2,CCT5,CD200,CDC…	msigdb.txt	HALLMARK_EPITHELIAL_MESENCHYMAL_TRANSITION	6.41881e-21	34	ADAM12,CALD1,CAP2,COL11A1,COL12A1,COL3A1,COL4A1,COL4A2,COL5A1,FBLN5,FBN1,FBN2,FERMT2,FLNA,FN1,FSTL3,GLIPR1,ITGAV,ITGB1,LAMC1,LOX,LOXL2,LRP1,MMP14,MYLK,PLOD1,PMEPA1,PRRX1,SERPINE1,SGCG,TNC,TNFRSF12A,VCAN,VEGFC	msigdb.txt	DODD_NASOPHARYNGEAL_CARCINOMA_UP	1.66761e-105	246	ABHD15,ACSM1,AGBL2,AGR2,AGR3,AK7,AKAP14,ALOX15,ANKMY1,ANKRD54,AP1M2,ARHGAP18,ARMC3,B9D2,BAIAP3,BBS4,BCAS1,C10orf107,C11orf16,C11orf63,C11orf70,C11orf71,C11orf74,C11orf88,C1orf101,C1orf116,C1orf158,C1orf194,C1orf87,C21orf58,C22orf15,C22orf23,C2orf54,C2orf73,C4orf22,C4orf47,C5orf49,C6,C7,C9orf116,C9orf135,C9orf24,CALML4,CAPS,CAPS2,CAPSL,CASC1,CBY1,CCDC113,CCDC13,CCDC146,CCDC148,CCDC153,CCDC157,CCDC…	msigdb.txt
BLALOCK_ALZHEIMERS_DISEASE_UP	7.89559e-26	263	ABCA1,ABCA2,ABL1,ACAP2,AEBP1,AFF1,AGRN,AKAP8L,ANAPC2,ANGPTL2,APBA3,ARAP1,ARFGAP1,ARHGAP17,ARHGEF18,ARID1A,BAZ1A,BAZ2A,BGN,BRD3,BRPF1,BTN3A3,C1R,CALD1,CASKIN2,CCDC9,CD44,CDK10,CDK2,CEBPD,CFLAR,CHST3,COASY,CP,CPSF1,CREBBP,CSF1,CSNK2A2,CTDSP1,CTDSP2,CTNNA1,CUX1,DCN,DDR1,DIP2A,DMPK,DMWD,DNAJB2,DONSON,DSC3,ECE1,ECM2,EEF1D,EFEMP1,EFS,EGFR,EIF3B,ELF4,ENAH,EP300,EP400,ERF,FBN2,FGFR3,FLNA,FLNC,FOXN3,FOXO1…	msigdb.txt	GO_REGULATION_OF_NERVOUS_SYSTEM_DEVELOPMENT	2.49506e-12	60	AKAP5,AMIGO2,BCL6,CBLN2,CNTN4,CRABP2,DAB1,DISC1,DIXDC1,DMD,DMRTA2,DSCAM,EFNA5,ENC1,FOXA1,FSTL4,FZD1,GATA2,GATA3,GRID2,ID4,IL6ST,ISLR2,LMX1A,LPAR1,LRRTM1,LRRTM3,LZTS1,MAGI2,MAN2A1,MBP,NKX6-1,NLGN1,NOS1,NPTN,NRP1,NRXN1,NTRK3,OLFM1,OXTR,PLXNA2,POU4F1,PPP1R9A,RFX4,SEMA4D,SFRP1,SLIT2,SLIT3,SNAP25,SOX2,SRGAP2,SYT4,THBS2,TNR,TPBG,UNC5D,VIM,WASF3,XK,ZFHX3	msigdb.txt	MORF_RAN	1.56656e-38	84	AP2S1,ATP5C1,ATP5G1,ATP5G3,ATP5I,ATP5J,ATP5J2,ATP5O,BCAP31,BUB3,CBX3,CCT2,CCT7,CDC123,COX4I1,COX5A,COX5B,COX6A1,COX6B1,COX6C,COX7B,COX7C,COX8A,CYCS,DNAJC8,DRG1,DYNLL1,EBP,EIF1AX,EIF3K,ERH,FDPS,FIBP,GDI2,H2AFV,H2AFZ,HDAC1,HINT1,HMGN1,HNRNPA2B1,ILF2,KARS,MYL6B,NDUFAB1,NDUFS3,NEDD8,NME1,PARK7,PCMT1,POLR2I,PPIA,PPP1R7,PRMT1,PSMA4,PSMB1,PSMB2,PSMB3,PSMB6,PSMB7,PSMD7,PSMD8,RAC1,RALY,RAN,RUVBL2,SKP1,SNR…	msigdb.txt	SENGUPTA_NASOPHARYNGEAL_CARCINOMA_DN	4.47483e-23	40	AGR2,ARMC3,ARSD,BPIFB1,C10orf107,C1orf194,CAPS,CAPSL,CASC1,CDHR3,CLDN10,CR2,DNAH12,DNAH9,DNAI1,DNAI2,DYNLRB2,EFHC1,FAM179A,LRP11,MORN5,MUC13,NMU,ODF3B,ROPN1L,SCGB2A1,SELENBP1,SNTN,SPAG17,SPAG6,SPEF2,STOML3,TCTEX1D1,TMC5,TMEM45B,TPPP3,TSPAN1,UBXN10,UPK1B,ZBBX	msigdb.txt	PYEON_CANCER_HEAD_AND_NECK_VS_CERVICAL_DN	1.09607e-09	6	DDX3Y,EIF1AY,KDM5D,RPS4Y1,USP9Y,ZFY	msigdb.txt	GO_REGULATION_OF_CILIUM_MOVEMENT	0.330541	2	ARMC4,DNAH11	msigdb.txt	ANASTASSIOU_CANCER_MESENCHYMAL_TRANSITION_SIGNATURE	5.58972e-14	19	ACTA2,ADAM12,COL11A1,COL1A2,COL3A1,COL5A1,COL6A3,EDNRA,FAP,FN1,LGALS1,LOX,MFAP5,MXRA5,NUAK1,OLFML2B,PRRX1,TNFAIP6,VCAN	msigdb.txt	KIM_ALL_DISORDERS_CALB1_CORR_UP	5.96793e-68	186	AASDHPPT,ABCC5,ACOT7,ACTR1A,ACTR2,AKR1B1,AMPH,ANKRD46,ARPC1A,ARPP19,ATP1A3,ATP1B1,ATP2B1,ATP5C1,ATP5G3,ATP6V0B,ATP6V0D1,ATP6V1A,ATP6V1B2,ATP6V1C1,ATP6V1D,ATXN10,B3GALNT1,BEX4,BLCAP,BTBD3,C1QBP,C1orf216,CCT2,CD200,CDK5,CEP170,CERS6,COPS3,COPS8,COX7A2,COX8A,CRHBP,CRMP1,CRYM,DCLK1,DCTN3,DDX1,DGKB,DNAJA1,DRG1,DSTN,EGR3,EID1,ELMO1,ENO2,ENSA,EPHB6,EPS15,FAM49A,FBXL2,FIBP,G3BP2,GABRG2,GLRB,GNAI1,GNB1,GO…	msigdb.txt	REN_ALVEOLAR_RHABDOMYOSARCOMA_DN	4.48305e-18	42	ACTN1,ASAP1,ATP10A,CALD1,CAV1,CAV2,COL5A1,COL8A1,EGFR,ELK3,FBLN5,FBN1,FHL2,FKBP14,FN1,FNDC3B,FSTL3,GLIPR1,ITGAV,LAMC1,LAMP1,LIMA1,LOX,LOXL2,LRP1,MMP14,MYLK,NDST1,P4HA1,PLAU,PLOD1,RAB11FIP5,RAB32,SEMA3C,TGFB1I1,TLN1,TMOD3,TNFRSF12A,VCAN,VEGFC,XYLT1,ZYX	msigdb.txt	CREIGHTON_ENDOCRINE_THERAPY_RESISTANCE_2	3.22342e-82	121	AGBL2,AK7,AKAP14,ARMC3,BBS12,C10orf107,C11orf16,C11orf63,C11orf70,C11orf74,C1orf158,C1orf194,C4orf22,C4orf47,C5orf49,C9orf116,C9orf135,C9orf24,CAPS,CAPS2,CAPSL,CASC1,CCDC113,CCDC30,CCDC39,CCDC65,CCDC78,CCDC96,CDK20,CETN2,CNTRL,DNAAF1,DNAH11,DNAH12,DNAH5,DNAH6,DNAI1,DNAJB13,DNAL1,DNALI1,DYNLRB2,DYX1C1,DZANK1,EFCAB2,EFHB,EFHC1,EFHC2,ENKUR,FAM179A,FAM206A,FAM81B,FANK1,FBXL13,FBXO15,IFT27,IFT74,IGIP,…	msigdb.txt
MODULE_1	5.50827e-18	88	ACTG2,ACTN1,ADAM19,AEBP1,ANGPTL2,ATF3,CALD1,CAP2,CAV1,CAV2,CCND2,CD302,CD44,CDC42EP1,CDKN1A,COL16A1,COL1A1,COL3A1,COL4A1,CRYAB,CXCL12,CYR61,DAB2,ECM2,EFS,ENG,ENPP2,FCGRT,FILIP1L,FLNA,FN1,FOSL2,GJA1,GOLGA8A,HEG1,IGFBP2,IL1R1,IRS1,ITGB5,JUN,KIAA0430,LAMB2,LHFPL2,LMNA,LRP1,LTBP1,LTBP2,LUM,MAF,MAN2B1,MAN2C1,MFAP4,MITF,MXRA5,MYL9,MYLK,NID2,NOTCH3,NUPR1,P4HA1,PDGFRA,PDGFRB,PDLIM3,PDLIM5,PDLIM7,PDPN,PKD…	msigdb.txt	GOZGIT_ESR1_TARGETS_DN	1.45834e-11	57	AHI1,AKAP5,BCL6,CASK,CLDN3,CLU,CPE,CPEB2,CPNE4,CRABP2,CTNND2,DNAJA4,DSCAM,EEF1A2,FIGN,FNIP2,FOXA1,FOXP1,FRAS1,GATA3,GUCY1B3,HERC6,ICA1L,IFIT2,KDR,LOXL1,LRCH1,LYPD1,MAN1A1,NEBL,NECAB1,NELL2,NPNT,NR2F2,NRP1,OLFM1,PLCB1,PLCH1,PLEKHA5,PLEKHB1,PPM1K,PRSS23,RHOBTB3,S100A6,SESN3,SHROOM3,SIPA1L2,SLC1A1,SLC24A3,SLIT2,SOX2,ST3GAL1,SYNPO2,TC2N,THBS1,TRIB2,TRPS1	msigdb.txt	GO_INNER_MITOCHONDRIAL_MEMBRANE_PROTEIN_COMPLEX	3.79256e-37	53	APOO,ATP5A1,ATP5B,ATP5C1,ATP5D,ATP5E,ATP5F1,ATP5G1,ATP5G3,ATP5H,ATP5I,ATP5J,ATP5J2,ATP5O,C14orf2,CHCHD3,CHCHD6,COX4I1,COX5A,COX6A1,COX8A,IMMP1L,IMMT,MICU1,NDUFA11,NDUFA12,NDUFA13,NDUFA3,NDUFA4,NDUFA5,NDUFA6,NDUFA8,NDUFAB1,NDUFB1,NDUFB10,NDUFB11,NDUFB2,NDUFB3,NDUFB6,NDUFB7,NDUFB8,NDUFB9,NDUFC2,NDUFS3,NDUFS6,NDUFV2,PAM16,PARK7,SNCA,TIMM17A,TIMM17B,TIMM23,USMG5	msigdb.txt	GO_STRUCTURAL_CONSTITUENT_OF_EYE_LENS	2.61097e-18	14	BFSP2,CRYAA,CRYBA1,CRYBA2,CRYBA4,CRYBB1,CRYBB2,CRYBB3,CRYGA,CRYGC,CRYGD,CRYGS,LIM2,MIP	msigdb.txt	chryq11	2.70663e-07	5	DDX3Y,EIF1AY,KDM5D,NLGN4Y,USP9Y	msigdb.txt	MEISSNER_BRAIN_HCP_WITH_H3K4ME3_AND_H3K27ME3	0.330541	8	DNAH11,DOCK5,FST,GLI3,NXPH4,SLC16A3,SNTB1,TUBA1C	msigdb.txt	HALLMARK_EPITHELIAL_MESENCHYMAL_TRANSITION	9.92927e-14	29	ACTA2,ADAM12,COL11A1,COL12A1,COL1A2,COL3A1,COL4A1,COL4A2,COL5A1,COL6A3,DKK1,FAP,FERMT2,FLNA,FN1,GLIPR1,ITGA5,LAMA1,LAMA2,LGALS1,LOX,LRP1,MFAP5,MXRA5,MYLK,PLOD1,PMEPA1,PRRX1,VCAN	msigdb.txt	KIM_BIPOLAR_DISORDER_OLIGODENDROCYTE_DENSITY_CORR_UP	2.01088e-41	172	AASDHPPT,ABCC5,ACADM,ACTR1A,AKR1B1,ANKMY2,AP2B1,AP3M2,ARF3,ARF5,ATP1A3,ATP5C1,ATP5G1,ATP5G3,ATP5H,ATP5O,ATP6V0B,ATP6V0D1,ATP6V1B2,BAG1,BEX4,BLCAP,BUB3,C16orf45,C1QBP,C1orf216,CCT2,CCT8,CD200,CDH18,CDK5,CFL1,COPS5,CORO1A,COX5A,COX6A1,COX6B1,COX6C,COX7A2,COX7C,CRMP1,CRYM,DCTN3,DCXR,DDX1,DGUOK,DPYSL2,DRG1,DSTN,EID1,EIF3K,ELMO1,ENO2,ENSA,ENTPD6,EPHB6,EPS15,FBXL2,FDPS,FIBP,FTO,G3BP2,GLO1,GLRB,GNAI1,GN…	msigdb.txt	GO_CARDIOVASCULAR_SYSTEM_DEVELOPMENT	8.61551e-18	56	ACTC1,CAV1,CITED2,COL11A1,COL3A1,COL4A1,COL4A2,COL5A1,COL8A1,ELK3,FBN1,FHL2,FN1,GAB1,GBX2,GLI2,HIF1A,HMOX1,HSPG2,ITGAV,ITGB1,JAG1,KCNK2,LOX,LOXL2,LRP1,MMP14,MYLK,MYO1E,NDST1,NOTCH3,NOX4,NR2F2,PDPN,PKP2,PLAU,PLCE1,PLN,PRRX1,PTGER4,PTK7,PTN,PTPN14,SEMA3C,SERPINE1,SGCG,SGPL1,SIX1,SOX9,SRF,TEK,TGFB2,TNFRSF12A,TNNT2,VEGFC,ZFPM2	msigdb.txt	SENGUPTA_NASOPHARYNGEAL_CARCINOMA_DN	1.50507e-70	101	AGBL2,AGR2,AK7,AKAP14,ALOX15,ARMC3,C10orf107,C11orf70,C11orf74,C11orf88,C1orf116,C1orf194,C1orf87,C4orf22,C5orf49,C9orf116,C9orf135,C9orf24,CAPS,CAPSL,CASC1,CCDC113,CCDC65,CCDC96,CDHR3,CETN2,DNAAF1,DNAH10,DNAH12,DNAH2,DNAH5,DNAH9,DNAI1,DNAI2,DNAL1,DNALI1,DYNLRB2,DYX1C1,EFCAB1,EFCAB2,EFHB,EFHC1,ENKUR,FAM166B,FAM179A,FAM81B,FANK1,FBXO15,GSTA3,HYDIN,IQCA1,IQCD,IQCG,LRP11,LZTFL1,MDH1B,MORN2,MORN5,NEK…	msigdb.txt
GO_CIRCULATORY_SYSTEM_DEVELOPMENT	2.04142e-17	141	ACTA2,ACVR1,ADAM19,ADAMTS6,ADM,AGT,ARID1A,ARMC4,ATM,BAX,CAD,CAV1,COL11A1,COL1A1,COL3A1,COL4A1,COL4A2,COL5A1,COL8A1,CTGF,CUL7,CYR61,DNAAF1,DNAH11,DSG2,DVL2,DVL3,E2F7,ECE1,ECM1,ELK3,ENG,EP300,EPHA2,EPHB3,EPHB4,ERBB2,ERG,FAP,FGFRL1,FLRT3,FN1,FOSL1,FOXN4,FOXO1,FREM2,FZD8,GAA,GAB1,GJA1,GLI2,GLI3,GREM1,HDAC7,HEG1,ITGA5,ITGAV,ITGB3,JUN,KAT2A,KCNJ8,KDM6B,KLF5,KRIT1,LAMA5,LIF,LMNA,LOX,LRP1,LRP5,LTBP1,MAML…	msigdb.txt	GO_NEUROGENESIS	3.54997e-10	82	AHI1,AKAP5,ALK,ARX,BCL6,BOK,CDH23,CHAC1,CLIC5,CLU,CNTN4,CNTN6,CRABP2,CTNND2,DAB1,DAGLA,DDIT4,DGKG,DISC1,DIXDC1,DMD,DMRTA2,DSCAM,EEF2,EFNA5,ENC1,EPHA5,FEV,FOXA1,FSTL4,FZD1,GATA2,GATA3,GRID2,ID4,IL6ST,ISLR2,LMX1A,LPAR1,LRRC70,LZTS1,MAGI2,MAN2A1,MBP,MDGA2,NKX2-1,NKX6-1,NLGN1,NOS1,NPTN,NR2F2,NRP1,NRXN1,NTM,NTRK3,OLFM1,PHGDH,PITX2,PLXNA2,POSTN,POU4F1,PPP1R9A,PTPRR,S100A6,SEMA4D,SFRP1,SIAH2,SLIT2,SLIT3…	msigdb.txt	MORF_SOD1	2.4776e-36	83	ACOT7,AP2S1,ARF3,ATP5D,ATP5G1,ATP5G3,ATP5H,ATP5J,ATP5J2,ATP5O,BCAP31,BUB3,CALM2,CALM3,CBX3,CCNB1,CCT2,CCT7,CDC123,COX4I1,COX5A,COX6A1,COX6C,COX7B,CYCS,DGUOK,DLD,DRG1,DYNLL1,ERH,FDPS,FEN1,FIBP,GLO1,H2AFZ,HDAC2,HMGN1,HNRNPA2B1,HSBP1,HSPE1,ILF2,KARS,KPNA2,LSM3,LSM4,NDUFAB1,NDUFB3,NDUFS3,NDUFV2,NEDD8,NHP2,NME1,PARK7,PGRMC1,POLR2I,PPP1R7,PRMT1,PSMA3,PSMA4,PSMB1,PSMB2,PSMB6,PSMB7,PSMD7,PSMD8,PTGES3,RAC…	msigdb.txt	GO_SENSORY_PERCEPTION_OF_LIGHT_STIMULUS	1.35274e-08	21	ABCA4,BFSP2,CRYAA,CRYBA1,CRYBA4,CRYBB1,CRYBB2,CRYBB3,CRYGA,CRYGC,CRYGD,GJA3,GJA8,GUCY2F,LUM,MIP,MYO3B,RAX,RPE65,RPGR,USH1C	msigdb.txt	GSE5099_CLASSICAL_M1_VS_ALTERNATIVE_M2_MACROPHAGE_DN	0.00334199	5	DDX3Y,EIF1AY,KDM5D,RPS4Y1,USP9Y	msigdb.txt	SENGUPTA_NASOPHARYNGEAL_CARCINOMA_DN	0.330541	5	ARMC3,ARMC4,CAPSL,STOML3,TPPP3	msigdb.txt	GO_EMBRYONIC_MORPHOGENESIS	4.04128e-13	45	CER1,COL11A1,COL12A1,COL4A2,DACT1,DKK1,DLX2,DVL3,ECE1,FLT1,FN1,FOXF2,GBX2,GDF7,GLI2,HMX2,HOXA2,HOXA9,HOXB2,HOXB3,HOXB5,HOXB8,ITGA5,KDM6B,LBX1,LRP4,MAB21L2,NEUROD1,NRP1,OTX1,PAX2,POU4F3,PRRX1,PTK7,SP8,SP9,SPRY2,SRF,TFAP2A,TGFB1I1,TRIM28,WNT1,WNT3,ZIC1,ZIC3	msigdb.txt	KIM_ALL_DISORDERS_OLIGODENDROCYTE_NUMBER_CORR_UP	1.86703e-37	176	ACOT7,ACTL6B,ACTR1A,AFG3L2,AKR1B1,ANAPC13,AP3M2,ARF3,ARF5,ATP5C1,ATP5G1,ATP5O,ATP6V0B,ATP6V0D1,ATP6V1B2,BAG1,BEX4,BLCAP,BTBD3,C16orf45,C1QBP,C1orf216,CALM1,CALM2,CALM3,CCT2,CCT7,CCT8,CD200,CDH18,CDK5,CFL1,CHMP2A,CLASP2,COPS5,CORO1A,COX4I1,COX5A,COX5B,COX6A1,COX6B1,COX7A2,COX7C,COX8A,CRMP1,CRYM,DCLK1,DCTN3,DCXR,DGUOK,DPYSL2,DRG1,DSTN,EGR3,EID1,EIF3K,EIF4G2,ELMO1,ENDOG,ENO2,ENSA,ENTPD6,EPHB6,EPS15,…	msigdb.txt	GO_CIRCULATORY_SYSTEM_DEVELOPMENT	8.61551e-18	56	ACTC1,CAV1,CITED2,COL11A1,COL3A1,COL4A1,COL4A2,COL5A1,COL8A1,ELK3,FBN1,FHL2,FN1,GAB1,GBX2,GLI2,HIF1A,HMOX1,HSPG2,ITGAV,ITGB1,JAG1,KCNK2,LOX,LOXL2,LRP1,MMP14,MYLK,MYO1E,NDST1,NOTCH3,NOX4,NR2F2,PDPN,PKP2,PLAU,PLCE1,PLN,PRRX1,PTGER4,PTK7,PTN,PTPN14,SEMA3C,SERPINE1,SGCG,SGPL1,SIX1,SOX9,SRF,TEK,TGFB2,TNFRSF12A,TNNT2,VEGFC,ZFPM2	msigdb.txt	GO_CILIUM	1.01692e-35	83	ABCA4,AGBL2,AKAP14,ALS2CR12,B9D2,BBS12,BBS4,CCDC39,CDK20,CETN2,DCDC2,DNAAF1,DNAH10,DNAH11,DNAH12,DNAH17,DNAH2,DNAH3,DNAH5,DNAH6,DNAH9,DNAI1,DNAI2,DNALI1,DYNC2H1,DYNC2LI1,DYNLL1,DYNLRB2,EFHC1,ENKUR,FAM161A,GAS8,HYDIN,IFT27,IFT46,IFT74,IFT80,IFT88,IQUB,KIF19,KIF27,LCA5,LDHC,LRRC6,MAK,MNS1,NME5,NPHP1,PACRG,POC1B,PRKAR1A,PRPH2,RILPL2,ROPN1L,RPGR,RPGRIP1L,RSPH1,RSPH4A,RSPH9,SNTN,SPA17,SPAG16,SPAG17,SP…	msigdb.txt
GO_CARDIOVASCULAR_SYSTEM_DEVELOPMENT	2.04142e-17	141	ACTA2,ACVR1,ADAM19,ADAMTS6,ADM,AGT,ARID1A,ARMC4,ATM,BAX,CAD,CAV1,COL11A1,COL1A1,COL3A1,COL4A1,COL4A2,COL5A1,COL8A1,CTGF,CUL7,CYR61,DNAAF1,DNAH11,DSG2,DVL2,DVL3,E2F7,ECE1,ECM1,ELK3,ENG,EP300,EPHA2,EPHB3,EPHB4,ERBB2,ERG,FAP,FGFRL1,FLRT3,FN1,FOSL1,FOXN4,FOXO1,FREM2,FZD8,GAA,GAB1,GJA1,GLI2,GLI3,GREM1,HDAC7,HEG1,ITGA5,ITGAV,ITGB3,JUN,KAT2A,KCNJ8,KDM6B,KLF5,KRIT1,LAMA5,LIF,LMNA,LOX,LRP1,LRP5,LTBP1,MAML…	msigdb.txt	CAGGTG_V$E12_Q6	3.94228e-10	117	ADRA1B,AHI1,AK5,AKAP12,ARHGAP24,ARPP21,ASS1,AUTS2,BCAM,BCL6,C5orf38,CADM2,CAMK2N2,CARTPT,CAST,CBX6,CDH7,CHAC1,CLDN3,CNTN4,COL22A1,CRABP2,DAGLA,DCHS2,DGKG,DMD,DSCAM,EBF1,ELMO1,EPCAM,FAM19A1,FGF12,FOXA1,FOXP4,GATA2,GATA3,GCH1,GCNT3,GJD2,GRID2,GUCY1A3,GUCY1B3,HES6,HIVEP3,HPGD,HS3ST4,HS6ST3,IRX2,ITGA2,JPH3,KCNA4,KCND3,KCNIP1,KCNMA1,KHDRBS2,KIAA1456,LMX1A,LYPD1,MAN1A1,MAP1A,MAP7,MAPK8IP1,MED12L,MEIS2,…	msigdb.txt	STARK_PREFRONTAL_CORTEX_22Q11_DELETION_DN	3.20074e-36	110	ACTR10,ARHGAP15,ATP5C1,ATP5E,ATP5H,ATP5I,ATP5J,ATP5J2,ATP5O,BCAP31,BLVRA,C11orf74,CACYBP,CBX3,CCT2,CDK5,CHCHD1,CHN2,COPS3,CORO7,CORO7-PAM16,COX5B,COX7A2,COX7C,CUEDC2,CYCS,DPM2,DTNBP1,DYNLRB1,EIF3K,EIF4E,ELMO1,ERI3,FAM69B,FDPS,FH,FIG4,FKBP3,GPR83,GTF3A,H2AFZ,HAGH,HMOX2,HSPBP1,IMMP1L,KPNA2,LAMTOR2,LRRC4C,MGST3,MINOS1,MKKS,MLLT11,MORF4L1,MRPL15,MRPL28,MRPL40,MRPS11,MRPS28,MZT2B,NDUFA11,NDUFA12,NDUFA…	msigdb.txt	CREIGHTON_ENDOCRINE_THERAPY_RESISTANCE_2	9.64313e-07	25	ARMC3,C10orf107,C1orf194,C4orf47,CAPS,CAPS2,CAPSL,CASC1,CCDC39,DNAH12,DNAH6,DNAI1,DYNLRB2,EFHC1,EFHC2,FAM179A,LRRC46,MORN5,ROPN1L,RPGR,SNTN,SPEF2,TMEM232,TPPP3,ZBBX	msigdb.txt	chr5p13	0.0650253	3	C5orf42,NUP155,WDR70	msigdb.txt	GO_NEURAL_RETINA_DEVELOPMENT	0.330541	3	FOXN4,RPE65,SLC17A8	msigdb.txt	MEISSNER_BRAIN_HCP_WITH_H3K4ME3_AND_H3K27ME3	1.0611e-12	63	ADAMTS7,ADORA2B,AIF1L,BAG3,BCAN,BHLHE22,BMP6,CBS,CDC42EP1,CHST7,CNN2,COL12A1,COL5A1,DLX2,EBF2,EFNA5,EIF4EBP1,EMILIN2,FAM129A,FGF11,FGFR3,FLT1,FN1,FOXF2,GFRA1,GLI2,HK2,INHBB,ISL1,ISL2,ITGA5,JAG1,KIF26B,KLK8,LAMA1,LFNG,LHFPL2,LOX,NEUROD1,NXPH4,OTX1,PAX3,POU3F2,PRDM8,PRR5L,SALL3,SEMA3C,SEMA5B,SH3PXD2A,SLC16A3,SLC1A5,SLC4A4,SORCS2,SOX3,SP8,SP9,STXBP6,TUBA1C,UNC5B,WNT1,ZIC1,ZIC3,ZNF536	msigdb.txt	HALLMARK_OXIDATIVE_PHOSPHORYLATION	5.49205e-36	84	ACADM,ACAT1,AFG3L2,AIFM1,ATP1B1,ATP5A1,ATP5B,ATP5C1,ATP5E,ATP5F1,ATP5G1,ATP5G3,ATP5H,ATP5J,ATP5O,ATP6V0B,ATP6V1C1,ATP6V1D,ATP6V1G1,ATP6V1H,COX11,COX4I1,COX5A,COX5B,COX6A1,COX6B1,COX6C,COX7A2,COX7B,COX7C,COX8A,CYCS,DLAT,DLD,ETFB,FH,FXN,GOT2,GRPEL1,IDH1,IDH3A,IMMT,ISCA1,LDHB,MDH1,MGST3,MRPL15,MRPL34,MRPS11,MTX2,NDUFA4,NDUFA5,NDUFA6,NDUFA8,NDUFAB1,NDUFB1,NDUFB2,NDUFB3,NDUFB6,NDUFB7,NDUFB8,NDUFC2,NDU…	msigdb.txt	MODULE_47	8.28271e-17	31	ACTN1,ALPK2,CALD1,COL12A1,COL3A1,COL4A1,COL4A2,CRISPLD2,FBN1,FN1,HIF1A,KCNK2,LOX,LOXL2,LRP1,LTBP2,MYLK,NOTCH3,P4HA1,PALLD,PDPN,PLAU,PLOD1,PMEPA1,PTN,SEMA3C,SERPINE1,TEK,TNC,TNFAIP6,VCAN	msigdb.txt	GO_CILIARY_PART	2.84289e-25	58	ABCA4,AGBL2,AKAP14,ALS2CR12,B9D2,BBS4,CCDC39,CETN2,DCDC2,DNAAF1,DNAH17,DNAH2,DNAH3,DNAH5,DNAH6,DNAH9,DNAI1,DNAI2,DNALI1,DYNC2H1,DYNC2LI1,DYNLL1,DYNLRB2,EFHC1,ENKUR,FAM161A,HYDIN,IFT27,IFT46,IFT74,IFT80,IFT88,KIF19,MNS1,PACRG,POC1B,PRKAR1A,RPGR,RPGRIP1L,RSPH1,RSPH4A,RSPH9,SPA17,SPAG16,SPAG17,SPAG6,SPEF1,SPEF2,SSTR3,TCTEX1D4,TCTN1,TMEM107,TMEM17,TMEM231,TMEM67,TTC26,TTC30B,WDR60	msigdb.txt
MODULE_47	2.63547e-16	63	ACTA2,ACTG2,ACTN1,ADAM9,AEBP1,ALPK2,BGN,BMP1,C1R,CALD1,CDKN1A,COL16A1,COL1A1,COL3A1,COL4A1,COL4A2,COLEC12,CRYAB,CTGF,CXCL12,DAB2,DENND4B,ECM1,FAP,FILIP1L,FN1,GJA1,HNMT,IGFBP7,ITGB5,JUN,LOX,LRP1,LTBP1,LTBP2,LUM,MAF,MMP2,MRC2,MXRA5,MYL9,MYLK,NOTCH3,P4HA1,PALLD,PDGFRA,PDGFRB,PDPN,PLAGL1,PLAU,PLOD1,PLXND1,PMEPA1,PMP22,PTRF,SERPINE1,SERPINH1,SPARC,TGFBI,THBS1,TIMP3,VCAN,WWTR1	msigdb.txt	BENPORATH_SUZ12_TARGETS	1.85201e-09	65	ADAMTS5,AFF2,C11orf87,C5orf38,CDH23,CDH7,CTNND2,DCHS2,DGKG,EPHA5,FAM24B,FAM43B,FEV,FOXA1,FRMPD4,GAS7,GATA2,GATA3,GJD2,GNG12,GRIA2,GRID1,GRM7,GUCY1A2,GUCY1A3,HS3ST4,HS6ST3,IRX1,KCNC4,KCND3,KCNMA1,LIPG,LRRTM1,LYPD1,MAFB,MAP7D2,NGB,NKX2-1,NKX6-1,NOS1,NPNT,NR2F2,NRP1,NTRK3,PITX2,PLCB1,PLXNA2,POU4F1,PTPRT,RASGRF2,RBP4,RIPK4,RXRG,SCARF2,SERTM1,SFRP1,SLIT2,SPTB,ST3GAL1,SYT10,SYT6,TCEAL6,TMEM164,ZFHX3,ZN…	msigdb.txt	REACTOME_RESPIRATORY_ELECTRON_TRANSPORT_ATP_SYNTHESIS_BY_CHEMIOSMOTIC_COUPLING_AND_HEAT_PRODUCTION_BY_UNCOUPLING_PROTEINS_	3.03418e-35	47	ATP5A1,ATP5B,ATP5C1,ATP5D,ATP5E,ATP5F1,ATP5G1,ATP5H,ATP5I,ATP5J,ATP5J2,ATP5O,COX4I1,COX5A,COX5B,COX6A1,COX6B1,COX6C,COX7B,COX7C,COX8A,CYCS,ETFB,NDUFA11,NDUFA12,NDUFA13,NDUFA3,NDUFA4,NDUFA5,NDUFA6,NDUFA8,NDUFAB1,NDUFB1,NDUFB10,NDUFB2,NDUFB3,NDUFB6,NDUFB7,NDUFB8,NDUFB9,NDUFC2,NDUFS3,NDUFS6,NDUFV2,UQCR11,UQCRH,UQCRQ	msigdb.txt	GO_CILIUM	1.44587e-05	25	ABCA4,ATP2B2,CCDC39,DNAH12,DNAH6,DNAH9,DNAI1,DNAI2,DYNLRB2,EFHC1,GUCY2F,KIF27,MNS1,MYOC,PTGS1,ROPN1L,RPGR,SNTN,SPAG17,SPAG6,SPEF2,STOML3,TCTEX1D4,TEKT4,USH1C	msigdb.txt	GSE3982_MEMORY_CD4_TCELL_VS_BCELL_UP	0.12938	4	DDX3Y,KDM5D,RPS4Y1,USP9Y	msigdb.txt	GO_REGULATION_OF_MICROTUBULE_BASED_MOVEMENT	0.551466	2	ARMC4,DNAH11	msigdb.txt	MODULE_47	1.0611e-12	29	ACTA2,ACTN1,CNN2,COL12A1,COL1A2,COL3A1,COL4A1,COL4A2,COL6A3,EDNRA,FAP,FN1,HSD17B6,LGALS1,LOX,LRP1,MXRA5,MYLK,NOTCH3,PALLD,PFKFB3,PLOD1,PMEPA1,PTN,SEMA3C,SH3BP4,TEK,TNFAIP6,VCAN	msigdb.txt	DIAZ_CHRONIC_MEYLOGENOUS_LEUKEMIA_UP	3.12303e-35	254	AASDHPPT,ACADM,ACAT1,ACOT7,ACP1,ACSL4,ACTR1A,ACTR2,ACYP1,AGPS,AIFM1,AMD1,ANGPT2,ARF3,ARL6IP5,ARPC1A,ARPP19,ARRB1,ATF2,ATP2C1,ATP5B,ATP5G3,ATP5J,ATP5O,ATP6AP2,ATP6V1A,ATP6V1B2,ATXN10,AZIN1,B3GALNT1,BTBD1,BUB3,C1QBP,CAB39,CACYBP,CASP3,CBX1,CBX3,CCNH,CCT2,CCT6A,CCT8,CDC123,CDC7,CDK8,CEP70,CFDP1,CMAS,CNOT8,COPS3,COPS4,COPS5,COPS8,CORO1C,CYCS,DDX1,DGUOK,DHX15,DHX9,DLD,DNAJC12,DNAJC7,DRG1,DSTN,DUSP12,D…	msigdb.txt	PASINI_SUZ12_TARGETS_DN	3.99702e-16	35	ACTC1,ACTN1,AHNAK,AIF1L,CALD1,CAV1,CAV2,CITED2,CMTM3,COL11A1,COL3A1,COL5A1,FLNA,FLNC,FN1,FOSL2,ITGAV,ITGB1,JAG1,LOXL2,MMP14,NUAK1,PALLD,PKP2,PRTG,RHOBTB3,SEMA3C,TGFB1I1,TGFB2,TNFRSF12A,TUBB6,VCAN,VCL,VGLL3,ZYX	msigdb.txt	GO_CILIUM_ORGANIZATION	1.27574e-24	45	B9D2,BBS12,BBS4,C11orf63,CCDC113,CCDC13,CCDC39,DNAAF1,DNAH5,DNAI1,DNAI2,DYNC2H1,DYNC2LI1,DYNLL1,DYX1C1,FAM161A,FUZ,HYDIN,IFT27,IFT46,IFT74,IFT80,KIF27,LRRC6,MNS1,NME5,PIBF1,POC1B,RPGR,RPGRIP1L,RSPH1,RSPH4A,RSPH9,SPAG16,SPAG17,SPEF2,TEKT2,TMEM107,TMEM17,TMEM231,TMEM67,TTC26,TTC30A,TTC30B,ZMYND10	msigdb.txt
MODULE_38	9.3063e-14	92	ABCA1,ACTG2,ADAM19,ADM,ATF3,BMP1,CAD,CAV1,CDC42EP1,CDK2,CDKN1A,COBLL1,COL1A1,COL3A1,COL4A1,CRYAB,CYR61,DAB2,DNAJB2,ECE1,ECM1,EDC4,EFS,EGFR,ENG,ENPP2,ERBB2,FBN2,FCGBP,FCGRT,FDXR,FLNA,FN1,FOSL2,GDF15,GRN,HEG1,HIST1H2BK,HSF1,IGFBP2,IL1R1,INPPL1,ITGA5,ITGB5,KDM5C,KIAA0430,LAMA5,LAMB2,LRP1,LTBP1,LTBP2,LYN,MAN2C1,MEN1,MFAP4,MMP2,MVP,MYL9,MYLK,NOTCH3,PDGFRA,PDGFRB,PDPN,PLAU,PLEC,PLXND1,PTGDS,RAB11FIP5,R…	msigdb.txt	GO_NEURON_PART	1.85201e-09	75	AKAP5,ANXA3,ASS1,ATP1A3,ATP2B4,CADM2,CAPN2,CASK,CDH23,CLIC5,CLU,CNGA3,CNIH3,CNTN4,CNTNAP4,CPE,CPEB2,CTNND2,DAB1,DAGLA,DISC1,DMD,DSCAM,EEF1A2,ENC1,EPHA5,FRMPD4,FZD1,GRID2,GRM4,GRM7,HTR2A,ICA1,IGSF9B,IL6ST,ITGA2,KCNA4,KCNC4,KCND3,KCNIP1,KCTD16,LPAR1,LRRTM1,LYNX1,LZTS1,MAGI2,MAPK8IP1,MBP,NELL2,NGB,NLGN1,NOS1,NPTN,NRP1,NRXN1,OLFM1,PACRG,PCDH9,PLD2,POU4F1,PPARGC1A,PPP1R9A,PTPRN2,SH3KBP1,SIAH2,SMARCA2,…	msigdb.txt	MORF_CSNK2B	3.20161e-34	82	ACOT7,AP2S1,AP3S1,ARF3,ATP5A1,ATP5D,ATP5G1,ATP5G3,ATP5H,ATP5J,ATP5J2,ATP5O,BCAP31,BUB3,CALM2,CALM3,CBX3,CCT2,CCT7,CDC123,COX4I1,COX5A,COX5B,COX6A1,COX6B1,COX6C,CYCS,DGUOK,DRG1,DYNLL1,EIF3K,ERH,FEN1,FIBP,GLO1,GNB2,H2AFV,H2AFZ,HDAC1,HDDC2,HMGN1,HNRNPA2B1,KARS,KPNA2,LMNB2,LSM3,LSM4,NAA10,NDUFAB1,NDUFB3,NDUFS3,NDUFV2,NHP2,PARK7,POLR2I,PPP1R7,PRMT1,PSMB1,PSMB2,PSMB7,PSMD8,PTGES3,RAC1,RALY,RAN,RUVBL2,S…	msigdb.txt	chrxp22	3.69778e-05	13	APOO,ARSD,CTPS2,KLHL15,NHS,PRDX4,RBBP7,REPS2,SAT1,STS,SYAP1,TXLNG,ZRSR2	msigdb.txt	chryp11	0.168892	2	RPS4Y1,ZFY	msigdb.txt	GO_VENTRAL_SPINAL_CORD_INTERNEURON_DIFFERENTIATION	0.551466	2	FOXN4,GLI3	msigdb.txt	SCHUETZ_BREAST_CANCER_DUCTAL_INVASIVE_UP	1.86499e-12	35	ADAM12,ADAM19,ARHGEF40,COL11A1,COL14A1,COL1A2,COL3A1,COL4A1,COL4A2,COL5A1,COL6A3,DACT1,EDNRA,FAP,FERMT2,FN1,FOXN3,GLIPR1,HSD17B6,LGALS1,LOX,MFAP5,MXRA5,NRP1,NUAK1,OLFML2B,PALLD,PLN,PMEPA1,PRRX1,SAMD4A,SLC16A3,TGFB1I1,TNFAIP6,VCAN	msigdb.txt	MORF_SOD1	4.88184e-32	94	ACOT7,AFG3L2,ARF3,ATP5G1,ATP5G3,ATP5H,ATP5J,ATP5O,ATXN10,BUB3,BZW1,C1QBP,CALM1,CALM2,CALM3,CBX3,CCT2,CCT5,CCT7,CDC123,CFDP1,COPS5,COX4I1,COX5A,COX6A1,COX6C,COX7B,CYCS,DDX1,DGUOK,DLD,DRG1,EEF1E1,ENSA,ERH,FDPS,FIBP,G3BP2,GLO1,HDAC2,HMGN1,HSBP1,HSP90AA1,HSPE1,IFRD1,ILF2,KARS,KPNA2,LSM4,LYPLA1,MDH1,METAP1,MORF4L2,MRPS18B,NDUFAB1,NDUFB3,NDUFS1,NDUFV2,NEDD8,NHP2,NME1,PARK7,PGRMC1,PPP1R7,PRKAR1A,PRMT1,P…	msigdb.txt	GO_ANCHORING_JUNCTION	7.16464e-16	42	ACTC1,ACTN1,AHNAK,AIF1L,ARHGAP31,CAV1,CAV2,CDC42EP1,CPNE3,DLG1,DPP4,EGFR,ENAH,FAT1,FAT2,FERMT2,FHL2,FLNA,FLNC,HSPB1,HSPG2,IGF2R,ITGAV,ITGB1,JAG1,LIMA1,LRP1,MMP14,MYO1E,NOX4,PALLD,PEAK1,PKP2,PLAU,PTK7,TEK,TGFB1I1,TLN1,TNC,TNS3,VCL,ZYX	msigdb.txt	GO_CILIUM_MORPHOGENESIS	1.17412e-22	45	B9D2,BBS4,C11orf63,CCDC113,CCDC13,CCDC39,DNAAF1,DNAH5,DNAI1,DNAI2,DYNC2H1,DYNC2LI1,DYNLL1,DYX1C1,FAM161A,FUZ,HYDIN,IFT46,IFT74,IFT80,IFT88,IQUB,KIF27,LRRC6,NME5,PIBF1,POC1B,RPGR,RPGRIP1L,RSPH1,RSPH4A,RSPH9,SPAG16,SPAG17,SPEF2,TCTN1,TEKT2,TMEM107,TMEM17,TMEM231,TMEM67,TTC26,TTC30A,TTC30B,ZMYND10	msigdb.txt
REN_ALVEOLAR_RHABDOMYOSARCOMA_DN	1.7775e-13	85	ACADVL,ACTN1,ACTN4,ADAM9,ANXA5,AXL,BAG3,BMP1,CALD1,CAV1,CAV2,COL1A1,COL5A1,COL8A1,COPZ2,CREB3L2,CTGF,CYR61,DAB2,DRAM1,DUSP14,ECM1,EFEMP1,EGFR,ELF4,ELK3,ELOVL1,ENG,FAP,FBLN5,FKBP14,FN1,FNDC3B,GJA1,GRAMD3,GRN,HEXB,IGFBP7,ITGA5,ITGAV,ITGB5,LAMC1,LIMA1,LOX,LRP1,MFGE8,MMP14,MMP2,MRC2,MYLK,NECAP2,NT5E,OSMR,P4HA1,PDGFC,PDGFRA,PDGFRB,PDLIM5,PLAU,PLOD1,PTRF,RAB11FIP5,RAB32,RHBDF1,S100A10,SIDT2,SLC33A1,SMA…	msigdb.txt	GO_CENTRAL_NERVOUS_SYSTEM_DEVELOPMENT	1.85201e-09	60	AFF2,AHI1,AKAP5,ANXA3,ARX,ATP2B4,BOK,CAST,CLU,CNTN4,CNTN6,DAB1,DDIT4,DISC1,DIXDC1,DMRTA2,EPHA5,FZD1,GATA2,GLRA2,GNG12,GRID2,ID4,LMX1A,LPAR1,MAFB,MBP,MDGA2,NES,NKX2-1,NKX6-1,NOVA1,NR2F2,NRP1,NRXN1,OXTR,PCDH9,PDGFC,PHGDH,PITX2,PLCB1,PLXNA2,POU4F1,PPARGC1A,RCAN1,RFX4,RPS6KA3,SFRP1,SLIT2,SLIT3,SOX2,SRGAP2,SYNGR3,SYT4,TNR,UNC5D,VIM,WASF3,WNT4,ZFHX3	msigdb.txt	GO_MITOCHONDRIAL_PROTEIN_COMPLEX	1.17488e-32	55	APOO,ATP5A1,ATP5B,ATP5C1,ATP5D,ATP5E,ATP5F1,ATP5G1,ATP5G3,ATP5H,ATP5I,ATP5J,ATP5J2,ATP5O,C14orf2,CHCHD3,CHCHD6,COX4I1,COX5A,COX6A1,COX8A,IMMP1L,IMMT,MICU1,MRPS36,NDUFA11,NDUFA12,NDUFA13,NDUFA3,NDUFA4,NDUFA5,NDUFA6,NDUFA8,NDUFAB1,NDUFB1,NDUFB10,NDUFB11,NDUFB2,NDUFB3,NDUFB6,NDUFB7,NDUFB8,NDUFB9,NDUFC2,NDUFS3,NDUFS6,NDUFV2,PAM16,PARK7,SNCA,TIMM17A,TIMM17B,TIMM23,TOMM40,USMG5	msigdb.txt	GO_LENS_DEVELOPMENT_IN_CAMERA_TYPE_EYE	4.14425e-05	10	BFSP2,CRYBA1,CRYBA2,CRYGA,CRYGD,CRYGS,GJA8,LIM2,MIP,NHS	msigdb.txt	MCLACHLAN_DENTAL_CARIES_UP	0.265491	4	DDX3Y,EIF1AY,KDM5D,RPS4Y1	msigdb.txt	JI_CARCINOGENESIS_BY_KRAS_AND_STK11_DN	0.551466	2	DCN,LUM	msigdb.txt	GO_EMBRYO_DEVELOPMENT	2.12909e-12	57	CER1,COL11A1,COL12A1,COL4A2,DACT1,DKK1,DLX2,DVL3,ECE1,EDNRA,FLT1,FN1,FOXF2,GBX2,GDF7,GLI2,HMX2,HOXA2,HOXA9,HOXB2,HOXB3,HOXB5,HOXB8,HOXB9,ISL1,ITGA5,KDM6B,LBX1,LFNG,LRP4,MAB21L2,MAPK8IP3,NEUROD1,NRP1,OTX1,PAX2,PAX3,PKD1,PLCG1,POLE,POU4F3,PPP1R13L,PRRX1,PTF1A,PTK7,SEMA3C,SP8,SP9,SPRY2,SRF,TFAP2A,TGFB1I1,TRIM28,WNT1,WNT3,ZIC1,ZIC3	msigdb.txt	STARK_PREFRONTAL_CORTEX_22Q11_DELETION_DN	6.87775e-29	124	ABT1,ACAT2,ACTR10,AKR1B1,ANK3,ATP5C1,ATP5E,ATP5H,ATP5J,ATP5O,ATP6V1D,BLVRA,C1QBP,C6orf1,C9orf72,CACYBP,CBX3,CCT2,CCT5,CDK5,CEP19,CFDP1,CHN2,CISD1,COPS3,CORO7-PAM16,COX5B,COX7A2,COX7C,CYCS,DDX1,DPM2,DTNBP1,DYNLRB1,EIF3K,EIF4E,EIF4G2,ELMO1,FABP3,FDPS,FH,FIG4,FKBP3,GDAP1,GPR83,GTF3A,HMOX2,HMP19,HSPBP1,IDH1,IDH3A,KPNA2,LAMTOR2,LEPROTL1,LOC728392,MAPK10,MBLAC2,MGST3,MINOS1,MKKS,MLLT11,MORF4L1,MRPL15,M…	msigdb.txt	GO_EXTRACELLULAR_STRUCTURE_ORGANIZATION	7.16464e-16	34	AGRN,CCDC80,COL11A1,COL11A2,COL12A1,COL27A1,COL3A1,COL4A1,COL4A2,COL5A1,COL8A1,CRISPLD2,FBLN5,FBN1,FBN2,FN1,GFAP,HSPG2,ITGAV,ITGB1,ITGB4,JAM2,LAMC1,LOX,LOXL2,LTBP2,MMP14,MYO1E,P4HA1,SERPINE1,SOX9,TGFB2,TNC,VCAN	msigdb.txt	GO_MOTILE_CILIUM	2.12838e-18	31	AKAP14,ALS2CR12,BBS4,DNAI2,ENKUR,GAS8,IFT27,IFT46,IFT74,IFT88,IQUB,LDHC,MNS1,NME5,NPHP1,PACRG,ROPN1L,RPGR,RSPH1,RSPH4A,RSPH9,SPA17,SPAG16,SPAG17,SPAG6,SPEF1,SPEF2,TCTEX1D4,TEKT2,TEKT4,TSGA10	msigdb.txt
KINSEY_TARGETS_OF_EWSR1_FLII_FUSION_DN	2.22116e-13	72	ABCA1,ADM,AFF1,ANGPTL2,ARID5B,ATG2A,ATOH8,BCL9L,CCDC80,COL1A1,COL3A1,COL5A1,COLEC12,CYR61,CYTH2,DAB2,DPP7,ECE1,ENPP2,FBXL20,FLNB,FN1,FNDC3B,FOXN3,FOXO1,GRN,HBP1,HIST1H2AC,HLA-E,IGDCC4,IGFBP5,IGFBP7,KLHL24,LAMB2,LAMC1,LIMA1,LMNA,LNPEP,LOX,LRP10,LTBP3,MGP,MVP,MXD1,MXRA8,NCOR2,NT5E,ORAI3,PLAU,RGS3,RIN2,S100A10,SGSH,SIDT2,SLC26A7,SLFN5,SMAD6,SNAPC4,SPARC,SPHK1,SPSB3,SRRM2,STAT2,TGFB2,THBS3,TMEM129,TM…	msigdb.txt	MIKKELSEN_MCV6_HCP_WITH_H3K27ME3	2.93359e-09	39	ACE,AK5,ARX,CARTPT,CLMP,DPP10,DSCAM,EBF4,FAM43B,FEV,FGF12,FIBCD1,FSTL4,GRIA2,GRID1,IRX1,ITGA2,JPH3,KCNC4,KCND3,KCNMA1,LMX1A,MAFB,NECAB2,NELL2,NKX6-1,NPTXR,NTRK3,NXPH2,OXTR,PTPRT,RAB11FIP4,RASSF4,RBP4,SLIT2,SYT10,SYT6,TC2N,VSTM2L	msigdb.txt	KIM_ALL_DISORDERS_OLIGODENDROCYTE_NUMBER_CORR_UP	1.86125e-32	132	ABHD14A,ACOT7,ACTL6B,ACTR1A,ADRM1,ANAPC13,AP2S1,AP3M2,ARF3,ARF5,ATP5C1,ATP5D,ATP5G1,ATP5J2,ATP5O,ATP6V0B,ATP6V0C,BAG1,BCAP31,C16orf45,C1orf216,CA11,CALM2,CALM3,CAMK1,CCT2,CCT7,CCT8,CDC34,CDK5,CFL1,CHMP2A,CKB,CORO1A,COX4I1,COX5A,COX5B,COX6A1,COX6B1,COX7A2,COX7C,COX8A,CRYM,DCLK1,DCXR,DGUOK,DRAP1,DRG1,ECHS1,EIF3K,ELMO1,ERI3,ETFB,FAIM2,FDPS,FIBP,FIG4,GLO1,GLRB,GOT2,GRHPR,GTF3A,HAGH,HINT1,HMGN1,HRAS,I…	msigdb.txt	chrxq22	0.000122802	10	AMMECR1,COL4A6,CXorf57,GUCY2F,IRS4,NUP62CL,PSMD10,TCEAL1,TCEAL3,TMEM164	msigdb.txt	chr3p26	0.451019	2	ARL8B,GRM7	msigdb.txt	DODD_NASOPHARYNGEAL_CARCINOMA_UP	0.551466	9	ARMC3,ARMC4,CAPSL,DNAH11,LRRC71,MYH14,SERPINB1,STOML3,TPPP3	msigdb.txt	GO_NEUROGENESIS	2.23896e-12	73	AGRN,ASAP1,BHLHE22,BMP6,CAV1,CHAC1,COL25A1,COL3A1,CPNE1,DBN1,DKK1,DLX2,DRGX,EFNA5,EIF4G1,ENAH,FABP7,FN1,GBX2,GDF7,GFAP,GLI2,HOXA2,HOXB3,ISL1,ISL2,JAG1,KIF26B,KLF15,KLK8,LAMA2,LBX1,LGALS1,LRP1,LRP4,MAPK8IP3,MEIS1,MICALL2,NEUROD1,NOTCH3,NRP1,PAX2,PLP1,PLXNA3,POU3F2,POU4F1,POU4F2,POU4F3,PRDM8,PRRX1,PTF1A,PTK7,PTN,ROBO3,SALL3,SDK2,SEMA3B,SEMA3C,SEMA5B,SOX3,SPINK5,SPTBN2,SRF,TFAP2A,TLX3,UNC5B,UST,VCAN…	msigdb.txt	MODULE_62	9.56576e-27	49	ATP2C1,ATP5A1,ATP5B,ATP5C1,ATP5E,ATP5G1,ATP5G3,ATP5H,ATP5J,ATP5O,ATP6V0B,ATP6V0D1,ATP6V1B2,ATP6V1D,ATP6V1G1,ATP6V1H,COX11,COX4I1,COX5A,COX5B,COX6A1,COX6B1,COX6C,COX7A2,COX7B,COX7C,COX8A,CYCS,NDUFA4,NDUFA5,NDUFA6,NDUFAB1,NDUFB1,NDUFB3,NDUFB6,NDUFB7,NDUFB8,NDUFS4,NDUFS6,NDUFV2,PPA1,SLC25A4,SLC39A6,SLC9A6,TIMM17B,UQCR11,UQCRC2,UQCRFS1,UQCRH	msigdb.txt	GO_CELL_SUBSTRATE_JUNCTION	1.20677e-15	38	ACTC1,ACTN1,AHNAK,AIF1L,ARHGAP31,CAV1,CAV2,CDC42EP1,CPNE3,DPP4,EGFR,ENAH,FAT1,FERMT2,FHL2,FLNA,FLNC,HSPB1,HSPG2,IGF2R,ITGAV,ITGB1,ITGB4,LIMA1,LRP1,MMP14,NOX4,PALLD,PEAK1,PLAU,PTK7,TEK,TGFB1I1,TLN1,TNC,TNS3,VCL,ZYX	msigdb.txt	GO_MICROTUBULE_BASED_MOVEMENT	2.19744e-17	40	BBS12,CCDC39,DNAAF1,DNAH10,DNAH11,DNAH12,DNAH17,DNAH2,DNAH3,DNAH5,DNAH6,DNAH9,DNAI1,DNAI2,DYNC2H1,DYNLL1,DYNLRB2,DYX1C1,HYDIN,IFT27,IFT46,IFT74,KIF12,KIF19,KIF27,KIF6,KIF9,LRRC6,NME5,ROPN1L,RPGR,RSPH4A,RSPH9,SOD1,SPA17,SPAG16,SPAG17,TTC26,TTC30A,TTC30B	msigdb.txt
SCHUETZ_BREAST_CANCER_DUCTAL_INVASIVE_UP	2.36748e-13	76	ADAM12,ADAM19,AEBP1,ANGPTL2,ARHGEF40,AXL,BGN,C1R,CALD1,CCND2,COL11A1,COL16A1,COL1A1,COL3A1,COL4A1,COL4A2,COL5A1,COLEC12,COPZ2,CTGF,CYR61,DAB2,DCN,ECM2,ELK3,ERG,FAP,FAS,FBN2,FN1,FOXN3,GBP1,GREM1,HEG1,IGFBP7,IL1R1,KCTD12,KIAA1462,LAMC1,LOX,LUM,LYN,MAF,MERTK,MFAP5,MMP2,MRC2,MXRA5,MXRA8,MYL9,NID2,OLFML2B,PALLD,PDGFRA,PDGFRB,PLAU,PLXNC1,PMEPA1,PTPRC,PTRF,SAMD4A,SERPINH1,SGCB,SLC16A3,SMAD7,SPARC,SPHK1,…	msigdb.txt	GO_NEURON_PROJECTION	5.72655e-09	61	AKAP5,ANXA3,ASS1,ATP1A3,ATP2B4,CADM2,CAPN2,CLU,CNGA3,CNIH3,CNTN4,CNTNAP4,CPEB2,CTNND2,DAB1,DAGLA,DISC1,DMD,DSCAM,EPHA5,FRMPD4,FZD1,GRID2,GRM7,HTR2A,ICA1,IGSF9B,IL6ST,ITGA2,KCNA4,KCNC4,KCND3,KCNIP1,LPAR1,LRRTM1,LYNX1,LZTS1,MAGI2,MAPK8IP1,MBP,NELL2,NLGN1,NOS1,NPTN,NRP1,NRXN1,OLFM1,PACRG,PCDH9,POU4F1,PPARGC1A,PPP1R9A,PTPRN2,SH3KBP1,SIAH2,SNAP25,SRGAP2,SYT4,TPH2,UNC5A,VIM	msigdb.txt	HALLMARK_OXIDATIVE_PHOSPHORYLATION	3.08729e-32	67	AIFM1,ATP1B1,ATP5A1,ATP5B,ATP5C1,ATP5D,ATP5E,ATP5F1,ATP5G1,ATP5G3,ATP5H,ATP5I,ATP5J,ATP5J2,ATP5O,ATP6V0B,ATP6V0C,COX11,COX4I1,COX5A,COX5B,COX6A1,COX6B1,COX6C,COX7A2,COX7B,COX7C,COX8A,CYCS,DLD,ECHS1,ETFB,FH,FXN,GOT2,IMMT,LDHB,MGST3,MRPL15,MRPL34,MRPS11,MRPS15,NDUFA3,NDUFA4,NDUFA5,NDUFA6,NDUFA8,NDUFAB1,NDUFB1,NDUFB2,NDUFB3,NDUFB6,NDUFB7,NDUFB8,NDUFC2,NDUFS3,NDUFS6,NDUFV2,PHYH,POLR2F,POR,TIMM17A,UQC…	msigdb.txt	GO_CILIARY_PLASM	0.000216754	10	CCDC39,DNAH6,DNAH9,DNAI1,DNAI2,EFHC1,MNS1,SPAG17,SPAG6,TCTEX1D4	msigdb.txt	PTEN_DN.V2_DN	0.673371	3	DDX3Y,RPS4Y1,ZFY	msigdb.txt	GO_CAMERA_TYPE_EYE_MORPHOGENESIS	0.657373	3	FOXN4,GLI3,RPE65	msigdb.txt	GO_TISSUE_MORPHOGENESIS	2.82129e-12	43	ACTA2,ACTC1,CALB1,COL11A1,COL3A1,COL4A1,COL5A1,DKK1,DVL3,EDNRA,FLNA,FOXF2,GBX2,GCNT4,GDF7,GLI2,HOXB2,ISL1,ITGA5,JAG1,KDM6B,KIF26B,LBX1,MYC,MYLK,NRP1,PAX2,PKD1,POU4F1,PTF1A,PTK7,PTN,SDK2,SEMA3C,SPRY2,SRF,TFAP2A,TFAP2B,TGFB1I1,TRIM28,WNT1,WNT3,ZIC3	msigdb.txt	GO_INNER_MITOCHONDRIAL_MEMBRANE_PROTEIN_COMPLEX	2.69094e-25	50	APOO,ATP5A1,ATP5B,ATP5C1,ATP5E,ATP5F1,ATP5G1,ATP5G3,ATP5H,ATP5J,ATP5O,C14orf2,CHCHD3,CHCHD6,COX4I1,COX5A,COX6A1,COX8A,IMMT,MICU1,NDUFA12,NDUFA13,NDUFA4,NDUFA5,NDUFA6,NDUFA8,NDUFAB1,NDUFB1,NDUFB11,NDUFB2,NDUFB3,NDUFB6,NDUFB7,NDUFB8,NDUFB9,NDUFC2,NDUFS1,NDUFS4,NDUFS6,NDUFV2,PAM16,PARK7,SNCA,TIMM10,TIMM17A,TIMM17B,TIMM23,UQCRC2,UQCRFS1,USMG5	msigdb.txt	SCHUETZ_BREAST_CANCER_DUCTAL_INVASIVE_UP	4.9042e-15	35	ADAM12,CALD1,COL11A1,COL3A1,COL4A1,COL4A2,COL5A1,CRISPLD2,ELK3,FBN1,FBN2,FERMT2,FN1,FOXN3,GLIPR1,HMOX1,LAMC1,LOX,LOXL2,NOX4,NUAK1,PALLD,PLAU,PLN,PMEPA1,PRRX1,SLC16A3,SLC2A3,TGFB1I1,TNFAIP6,TNS3,TUBB6,VCAN,XYLT1,ZFPM2	msigdb.txt	GO_CELLULAR_COMPONENT_ASSEMBLY_INVOLVED_IN_MORPHOGENESIS	2.19744e-17	43	B9D2,BBS4,C11orf63,CCDC113,CCDC13,CCDC39,DNAAF1,DNAH5,DNAI1,DNAI2,DYNC2H1,DYNC2LI1,DYX1C1,FAM161A,FUZ,HYDIN,IFT46,IFT74,IFT80,KIF27,LRRC6,MYLK3,NME5,PIBF1,POC1B,PRKAR1A,RPGR,RPGRIP1L,RSPH1,RSPH4A,RSPH9,SPAG16,SPAG17,SPEF2,TEKT2,TMEM107,TMEM17,TMEM231,TMEM67,TTC26,TTC30A,TTC30B,ZMYND10	msigdb.txt
JOHNSTONE_PARVB_TARGETS_3_UP	4.52493e-13	85	ABCA1,ACADVL,AGRN,AHNAK,ALDH3B1,ARAF,ARFGAP1,ATG2A,ATM,ATXN7,BCL9L,BHLHE40,BTN3A3,CA12,CALD1,CALHM2,CEBPB,CEBPD,CELSR1,CMTM3,CPD,CRTAP,CSF1,CTSA,DIDO1,DNMBP,DPP7,DVL2,ECE1,EHD2,FAM179A,FLNA,FLNB,FN1,GAA,GATAD1,GLTSCR2,GRN,HLA-E,HNMT,ICAM1,IFI35,IFITM3,IKBKB,KLHL24,LIF,LITAF,LOXL4,LRP1,LTBP3,MEGF9,MOV10,MTA1,MVP,MYOF,NLRC5,NOTCH2,ORAI3,OSMR,PARD6B,PARP12,PCBP2,PHF10,PLAU,PNRC1,PTPN23,RBCK1,RELA,SE…	msigdb.txt	MEISSNER_BRAIN_HCP_WITH_H3K4ME3_AND_H3K27ME3	9.52543e-09	65	ACE,ADAMTS5,ADRA1B,AMIGO2,ARHGEF17,ARX,ASS1,CARTPT,CBLN2,CGNL1,CLIC5,CNIH3,DISC1,DMRTA2,DOK1,DPP10,EBF1,EBF4,EFNA5,FIBCD1,FIGN,FOXP4,GATA2,GCH1,GJD2,HSPA2,ID4,IRX1,KCNF1,KCNS3,KDR,LYPD1,MAFB,MAL2,MYB,NES,NPNT,NRIP3,OXTR,PIK3R5,PLEKHG3,PPL,PRSS23,RASGRF2,RBP4,RIPK4,SERTM1,SFRP1,SHROOM3,SNED1,SORCS2,SOX2,STAC,SYNGR3,SYT6,TAGLN2,TC2N,TPBG,TRIL,TSPAN18,VAT1L,VIM,VSTM2L,WNT4,ZNF503	msigdb.txt	GO_ORGANELLE_INNER_MEMBRANE	6.75237e-32	105	AIFM1,APOO,ATP5A1,ATP5B,ATP5C1,ATP5D,ATP5E,ATP5F1,ATP5G1,ATP5G3,ATP5H,ATP5I,ATP5J,ATP5J2,ATP5O,AURKAIP1,C14orf2,CBX3,CHCHD1,CHCHD3,CHCHD6,COQ10A,COX11,COX4I1,COX5A,COX5B,COX6A1,COX6B1,COX6C,COX7A2,COX7B,COX7C,COX8A,CYCS,DNAJC19,FAHD1,GOT2,IMMP1L,IMMT,LMNB2,MICU1,MINOS1,MRPL12,MRPL13,MRPL15,MRPL20,MRPL21,MRPL22,MRPL28,MRPL34,MRPL40,MRPL47,MRPL48,MRPS11,MRPS15,MRPS18C,MRPS21,MRPS28,MRPS36,MRPS9,MTC…	msigdb.txt	BENPORATH_SUZ12_TARGETS	0.00109763	35	AMMECR1,AMOT,AQP5,BHMT,C1orf194,CBLN4,COL4A6,CRYBA2,CTPS2,ECEL1,ERG,FEZF2,FOXE1,FOXF1,GDA,IRS4,KCNA5,LRCH2,LRRC71,LRRC8C,MSX1,NHS,NPAS2,PDE8B,RARRES1,RAX,RBBP7,REPS2,SFRP1,SPAG6,TBX5,TCEAL1,TCEAL3,TMEM164,TPPP3	msigdb.txt	GO_TRANSLATIONAL_INITIATION	0.831265	3	DDX3Y,EIF1AY,RPS4Y1	msigdb.txt	GO_CILIARY_BASE	0.762907	2	ARMC4,GLI3	msigdb.txt	GO_TISSUE_DEVELOPMENT	5.39564e-12	75	ACTA2,ACTC1,BMP6,CALB1,CAV1,CAV2,CER1,CES1,COL11A1,COL11A2,COL12A1,COL3A1,COL4A1,COL4A2,COL5A1,DACT1,DKK1,DLX2,DVL3,EBF2,EDNRA,FGFR3,FLNA,FN1,FOXF2,GBX2,GCNT4,GDF7,GLI2,HOXB2,HOXB3,HOXB5,ISL1,ITGA5,JAG1,KDM6B,KIF26B,KLF15,LBX1,LFNG,LRP4,MYC,MYLK,NEUROD1,NRP1,PALLD,PAX2,PAX3,PKD1,PLN,PLOD1,POU3F2,POU4F1,POU4F3,PPP1R13L,PRRX1,PTF1A,PTK7,PTN,SDK2,SEMA3B,SEMA3C,SEMA5B,SPINK5,SPRY2,SRF,TFAP2A,TFAP2B,T…	msigdb.txt	MORF_RAN	2.70946e-25	83	ATP5C1,ATP5G1,ATP5G3,ATP5J,ATP5O,ATXN10,BUB3,C1QBP,CBX3,CCT2,CCT7,CDC123,COPS5,COX4I1,COX5A,COX5B,COX6A1,COX6B1,COX6C,COX7B,COX7C,COX8A,CYCS,DNAJC8,DRG1,EBP,EEF1E1,EIF1AX,EIF3K,EIF4G2,ERH,FDPS,FIBP,GDI2,HINT1,HMGN1,HSP90AA1,HSP90AB1,ILF2,KARS,LYPLA1,MDH1,METAP1,MYL6B,NDUFAB1,NEDD8,NME1,PARK7,PCMT1,PPIA,PPP1R7,PRKAR1A,PRMT1,PSMA2,PSMA4,PSMB2,PSMB7,PSMD7,PWP1,RAD21,RAN,RHEB,SKP1,SNRPB2,SOD1,SRP9,SR…	msigdb.txt	GO_VASCULATURE_DEVELOPMENT	7.73944e-15	40	CAV1,COL3A1,COL4A1,COL4A2,COL5A1,COL8A1,ELK3,FN1,GBX2,HIF1A,HMOX1,HSPG2,ITGAV,ITGB1,JAG1,LOX,LOXL2,LRP1,MMP14,MYLK,MYO1E,NDST1,NOTCH3,NR2F2,PDPN,PLAU,PRRX1,PTGER4,PTK7,PTPN14,SEMA3C,SERPINE1,SGPL1,SIX1,SRF,TEK,TGFB2,TNFRSF12A,VEGFC,ZFPM2	msigdb.txt	GO_CILIARY_PLASM	9.38507e-17	26	CCDC39,DCDC2,DNAAF1,DNAH17,DNAH2,DNAH3,DNAH5,DNAH6,DNAH9,DNAI1,DNAI2,DNALI1,DYNC2H1,DYNC2LI1,EFHC1,HYDIN,KIF19,MNS1,RPGRIP1L,RSPH4A,RSPH9,SPAG16,SPAG17,SPAG6,SPEF1,TCTEX1D4	msigdb.txt
KRIEG_HYPOXIA_NOT_VIA_KDM3A	1.07278e-12	120	AIFM2,AK4,ANKZF1,ANTXR1,BHLHE40,C15orf52,CACHD1,CCDC102A,CCDC80,CCNG2,CD44,CDC42EP1,CDT1,CEP112,CHST14,CHSY1,CIC,CP,CRTC2,CTDSP1,CTGF,CYTH2,DDB2,DENND4C,DRAM1,E2F7,EGFR,EHBP1L1,EHD2,EPHA2,FAM57A,FAS,FBXO32,FGF11,FGFRL1,FLNA,FOXN3,GCLC,GGA2,GLIS2,GLTP,HIST1H1C,HIST1H2BD,HS3ST3A1,HSD3B7,ICAM1,IER5,IRS2,ISG20,ITGB5,JUN,KCNIP3,KDELC2,KDM2A,KIAA1671,KIAA1958,KRBA1,LAT,LHFPL2,LOX,MAPK7,METTL21B,MITF,MN…	msigdb.txt	MIKKELSEN_MEF_HCP_WITH_H3K27ME3	9.52543e-09	45	ALK,ATP1A3,CARTPT,CBLN2,CHGA,CNTN4,DCLK3,DPP10,DSCAM,EEF1A2,FEV,FGF12,FGF14,FSTL4,GJD2,GLP1R,GRIA2,GRID1,IGFBPL1,JPH3,KCND3,KCNIP1,LMX1A,NECAB2,NGB,NKX2-1,NKX6-1,NTM,NTRK3,OXTR,POU4F1,PTPRN2,PTPRT,RAB11FIP4,RFX4,SERTM1,SNAP25,SOX2,SPRN,SYT10,TNNI3,UNC5A,VSTM2L,WNT4,ZMAT4	msigdb.txt	MORF_ERH	1.17562e-31	51	ATP5C1,ATP5G1,ATP5G3,ATP5J2,CBX3,CCT2,CCT7,CDC123,COX4I1,COX5B,COX6A1,COX6B1,COX7B,COX7C,DRG1,DYNLL1,EIF3K,ERH,GDI2,H2AFV,HDAC1,HMGN1,KARS,NDUFAB1,NDUFS3,NEDD8,NME1,PARK7,POLR2G,POLR2I,PRMT1,PSMA4,PSMB1,PSMB3,PSMB7,PSMD8,RALY,RAN,SNRPB2,SNRPD2,SOD1,SRP9,SRSF3,SRSF9,STOML2,SUMO2,U2AF1,UBE2L3,UQCRH,XRCC6,YWHAZ	msigdb.txt	GO_EYE_DEVELOPMENT	0.00145501	18	AQP5,BFSP2,CRYBA1,CRYBA2,CRYBA4,CRYBB2,CRYGA,CRYGD,CRYGS,GJA8,LIM2,MIP,NHS,PRSS56,RAX,RPE65,SLC17A8,SLC4A5	msigdb.txt	CASORELLI_ACUTE_PROMYELOCYTIC_LEUKEMIA_DN	0.895681	5	DDX3Y,EIF1AY,KDM5D,NUP155,RPS4Y1	msigdb.txt	GO_COMPLEX_OF_COLLAGEN_TRIMERS	0.765239	2	DCN,LUM	msigdb.txt	GO_REGULATION_OF_NERVOUS_SYSTEM_DEVELOPMENT	3.08239e-11	49	AGRN,ASAP1,BMP6,CAV1,COL3A1,CPNE1,DBN1,DKK1,DLX2,DVL3,EFNA5,EIF4G1,FN1,GDF7,GFAP,GLI2,HOXA2,HOXB3,ISL1,ISL2,JAG1,KLK8,LBX1,LGALS1,LRP1,LRP4,MEIS1,NEUROD1,NLGN2,NOTCH3,NRP1,PAX2,PLXNA3,POU3F2,POU4F1,PRRX1,PTK7,PTN,SEMA3B,SEMA3C,SEMA5B,SOX3,SRF,SYNDIG1,TLX3,UST,VLDLR,WNT3,ZNF536	msigdb.txt	REACTOME_TCA_CYCLE_AND_RESPIRATORY_ELECTRON_TRANSPORT	5.45834e-25	54	ATP5A1,ATP5B,ATP5C1,ATP5E,ATP5F1,ATP5G1,ATP5H,ATP5J,ATP5O,COX4I1,COX5A,COX5B,COX6A1,COX6B1,COX6C,COX7B,COX7C,COX8A,CYCS,DLAT,DLD,ETFB,FH,IDH1,IDH3A,LDHB,NDUFA12,NDUFA13,NDUFA4,NDUFA5,NDUFA6,NDUFA8,NDUFAB1,NDUFB1,NDUFB2,NDUFB3,NDUFB6,NDUFB7,NDUFB8,NDUFB9,NDUFC2,NDUFS1,NDUFS4,NDUFS6,NDUFV2,PDHA1,PDP1,SUCLA2,SUCLG1,UQCR11,UQCRC2,UQCRFS1,UQCRH,UQCRHL	msigdb.txt	MEISSNER_BRAIN_HCP_WITH_H3K4ME3_AND_H3K27ME3	2.06873e-14	59	AHNAK,AIF1L,ARHGAP10,ATF3,ATP10A,C4orf19,CDC42EP1,CHST7,COL12A1,COL27A1,COL5A1,CRISPLD2,EGFR,EIF4EBP1,FAM129A,FAM69C,FGF11,FGF5,FN1,GAB1,GFRA1,GLI2,HHIP,HK2,HS3ST3A1,HS3ST3B1,ICOSLG,JAG1,KCNJ10,KIF26B,LFNG,LOX,LOXL4,MARVELD3,MKX,MMP14,NFIX,NOX4,NXPH4,PKP2,PLD5,PRR5L,PTGER4,PTPN14,SEMA3C,SH3PXD2A,SLC16A3,SLC1A5,SLC22A3,SLC4A4,SOX9,SP8,TCERG1L,TGFB2,THBD,TNS3,TUBB6,UACA,VSTM4	msigdb.txt	GO_CELL_PROJECTION_ASSEMBLY	3.67314e-16	43	B9D2,BBS4,C11orf63,CCDC113,CCDC13,CCDC39,DNAAF1,DNAH5,DNAI1,DNAI2,DYNC2H1,DYNC2LI1,DYX1C1,FAM161A,FGD3,FUZ,HYDIN,IFT46,IFT74,IFT80,KIF27,LRRC6,NME5,PIBF1,POC1B,RPGR,RPGRIP1L,RSPH1,RSPH4A,RSPH9,SPAG16,SPAG17,SPEF2,TEKT2,TMEM107,TMEM17,TMEM231,TMEM67,TSGA10,TTC26,TTC30A,TTC30B,ZMYND10	msigdb.txt
PASINI_SUZ12_TARGETS_DN	1.6277e-12	70	ACTA2,ACTN1,AHNAK,ANXA5,ARAP3,AXL,BAZ1A,BHLHE40,BMP1,CALD1,CAV1,CAV2,CDKN1A,CMTM3,COL11A1,COL1A1,COL3A1,COL5A1,COLEC12,CRYAB,CSF1,CYR61,DUSP14,EFEMP1,ELOVL1,FILIP1L,FLNA,FLNC,FLRT3,FN1,FOSL2,GBP1,GHR,GLI3,GPC4,IER5,IGFBP5,IRS1,IRS2,ITGAV,JUN,LIMD1,MMP14,NT5E,PALLD,PDLIM3,PDLIM5,PDLIM7,PLOD2,PMP22,PROM1,PTRF,RAB34,RHOBTB3,S100A10,SAMD4A,SERPINH1,SMO,TGFB1I1,TGFB2,THBS1,TMBIM1,TMEM123,TPM2,TUBB6,VC…	msigdb.txt	TGGAAA_V$NFAT_Q4_01	9.91018e-08	90	ADAMTSL1,AMOTL1,ATP2B4,AUTS2,BCL6,BOK,CADM2,CARTPT,CASK,CAST,CD86,CHDH,CPE,CTNND2,DAB1,DCHS2,DGKG,DIS3L,DMD,EBF1,ELMO1,FAM19A1,FAM43B,FGF12,FGF14,FOXP1,GAS7,GATA3,GLRA2,GRK5,GUCY1B3,H1F0,HS6ST3,ID4,IL6ST,ITGA2,KCND3,KCNMA1,KHDRBS2,KIAA1456,KLF12,LOXL1,LRP1B,LRRTM1,LRRTM3,MAN1A1,MAP7,NKX6-1,NOS1,PALM2,PCBP2,PDGFB,PHGDH,PITPNC1,PITX2,PLCB1,PLCL1,POU4F1,PPARGC1A,PPM1K,PYGB,RASGEF1A,RASGRF2,RBFOX1,RC…	msigdb.txt	KEGG_PARKINSONS_DISEASE	1.8905e-31	51	ATP5A1,ATP5B,ATP5C1,ATP5D,ATP5E,ATP5F1,ATP5G1,ATP5G3,ATP5H,ATP5J,ATP5O,COX4I1,COX5A,COX5B,COX6A1,COX6B1,COX6C,COX7A2,COX7B,COX7C,COX8A,CYCS,NDUFA3,NDUFA4,NDUFA5,NDUFA6,NDUFA8,NDUFAB1,NDUFB1,NDUFB10,NDUFB2,NDUFB3,NDUFB6,NDUFB7,NDUFB8,NDUFB9,NDUFC2,NDUFS3,NDUFS6,NDUFV2,PARK7,SNCA,UBB,UBE2G1,UBE2L3,UCHL1,UQCR11,UQCRH,UQCRQ,VDAC1,VDAC3	msigdb.txt	GO_SENSORY_ORGAN_DEVELOPMENT	0.00315341	22	AQP5,ATP2B2,BFSP2,CRYBA1,CRYBA2,CRYBA4,CRYBB2,CRYGA,CRYGD,CRYGS,GJA8,KCNE2,LIM2,MIP,MSX1,NHS,PRSS56,RAX,RPE65,SLC17A8,SLC4A5,TSHZ1	msigdb.txt	GSE5099_DAY3_VS_DAY7_MCSF_TREATED_MACROPHAGE_DN	0.997987	3	DDX3Y,KDM5D,USP9Y	msigdb.txt	GO_SPINAL_CORD_PATTERNING	0.769892	2	FOXN4,GLI3	msigdb.txt	MODULE_220	8.34718e-11	32	ACTA2,ACTC1,ADAM12,CDC42EP1,COL11A1,COL6A3,CRABP1,EFNA5,FABP7,FGF11,FLNA,FLT1,HOXB2,HOXB5,HOXB8,ISL1,JAG1,LAMA2,NRP1,PAX2,PLOD1,PLXNA3,POU4F1,PTN,SEMA3C,SPEG,SPOCK2,TEK,TFAP2A,TFAP2B,TLX1,ZIC1	msigdb.txt	KEGG_PARKINSONS_DISEASE	5.74674e-25	53	ATP5A1,ATP5B,ATP5C1,ATP5E,ATP5F1,ATP5G1,ATP5G3,ATP5H,ATP5J,ATP5O,CASP3,COX4I1,COX5A,COX5B,COX6A1,COX6B1,COX6C,COX7A2,COX7B,COX7C,COX8A,CYCS,NDUFA4,NDUFA5,NDUFA6,NDUFA8,NDUFAB1,NDUFB1,NDUFB2,NDUFB3,NDUFB6,NDUFB7,NDUFB8,NDUFB9,NDUFC2,NDUFS1,NDUFS4,NDUFS6,NDUFV2,PARK2,PARK7,SLC25A4,SNCA,UBB,UBE2L3,UCHL1,UQCR11,UQCRC2,UQCRFS1,UQCRH,UQCRHL,VDAC1,VDAC3	msigdb.txt	CHICAS_RB1_TARGETS_CONFLUENT	2.06873e-14	42	AHNAK,ALPK2,ANO4,CAV1,CAV2,CCDC80,COL3A1,COL5A1,COTL1,EIF4EBP1,FAM129A,FBN1,FBN2,FHL2,FLNA,FN1,HSPB1,JAG1,LOX,LOXL2,LOXL4,LTBP2,MYLK,NFIX,NR2F2,PALLD,PTN,SEMA3C,SERPINE1,SHMT2,SIX1,SMPD1,STEAP3,SYNC,SYNPO,TLN1,TNS3,TUBB6,UACA,VGLL3,XYLT1,ZYX	msigdb.txt	GO_MICROTUBULE_BASED_PROCESS	6.62941e-15	59	BBS12,BBS4,C11orf63,CCDC13,CCDC39,CCDC78,CETN2,CETN3,DNAAF1,DNAH10,DNAH11,DNAH12,DNAH17,DNAH2,DNAH3,DNAH5,DNAH6,DNAH9,DNAI1,DNAI2,DYNC2H1,DYNLL1,DYNLRB2,DYX1C1,GAS2L2,HYDIN,IFT27,IFT46,IFT74,KATNAL2,KIF12,KIF19,KIF27,KIF6,KIF9,LRRC6,MAP9,NEK10,NEK9,NME5,PIBF1,ROPN1L,RPGR,RSPH1,RSPH4A,RSPH9,SOD1,SPA17,SPAG16,SPAG17,SPEF2,TEKT2,TPPP3,TRDN,TTC26,TTC30A,TTC30B,TUBB4B,ZMYND10	msigdb.txt
GINESTIER_BREAST_CANCER_ZNF217_AMPLIFIED_DN	8.99548e-12	68	ACAD10,AGRN,APBA3,ARHGAP17,ATAD3B,ATN1,ATXN2L,BBS1,CDC42EP1,CDK3,CIC,CNOT3,CPSF7,CUL7,CUL9,DCAF8,DENND4B,DHX33,DMWD,DOT1L,EIF3B,FBXO46,GGA1,GIGYF1,GLTSCR1,HDAC7,IFRD2,INTS1,KLF16,LENG8,LMNA,LRCH4,MINK1,MOGS,MYO9B,MYPOP,NCKAP5L,POLM,PPRC1,PRRC2A,PTBP1,RCC1,RTKN,SAFB2,SCAF1,SEC31B,SETD1A,SMG5,SNAPC4,SPPL2B,SRCAP,SRRM2,STK11,SYMPK,SZT2,TAF1C,TCF3,TLN1,TMEM63A,TNK2,TPM2,TRABD,UPB1,USP21,ZBTB7B,ZNF598…	msigdb.txt	GO_REGULATION_OF_NEURON_DIFFERENTIATION	9.91018e-08	42	AKAP5,BCL6,CNTN4,CRABP2,DAB1,DISC1,DIXDC1,DMD,DSCAM,EFNA5,ENC1,FOXA1,FSTL4,GATA2,GATA3,GRID2,ID4,ISLR2,LMX1A,LPAR1,LZTS1,MAGI2,MBP,NKX6-1,NLGN1,NPTN,NRP1,NTRK3,OLFM1,PLXNA2,PPP1R9A,SEMA4D,SFRP1,SLIT2,SLIT3,SNAP25,SOX2,SYT4,TNR,VIM,XK,ZFHX3	msigdb.txt	TIEN_INTESTINE_PROBIOTICS_24HR_UP	1.97735e-31	110	ALDH7A1,ARF3,ATP1B1,ATP5G3,ATP5J,ATP5J2,AURKA,AURKAIP1,BUB1B,C14orf2,CACYBP,CCNA2,CCNB1,CDC123,CDKN3,CENPA,CIAPIN1,CKS2,COMMD9,CSRP2,CXADR,CYB5B,DBF4,DCTPP1,DCXR,DLGAP5,DNAJA1,DYNLL1,DYNLT1,EBP,ECHS1,EIF4E,ERH,FDPS,FEN1,FKBP3,GLRX5,H2AFV,H3F3A,H3F3B,HMMR,HSBP1,HSPE1,ID2,INPP5A,LMNB2,LSM3,LSM4,LSM7,MAD2L1,MED4,MGST3,MIOS,MRPL20,MRPL22,MRPS28,NAE1,NASP,NDC80,NDUFA13,NDUFA5,NDUFA6,NDUFA8,NDUFB1,NDUF…	msigdb.txt	SENGUPTA_NASOPHARYNGEAL_CARCINOMA_WITH_LMP1_DN	0.00418292	12	ARSD,C7,CR2,CXorf57,DEFB1,DYNLRB2,GABRP,GDA,RARRES1,SLC6A14,SNTN,UPK1B	msigdb.txt	REACTOME_APC_C_CDC20_MEDIATED_DEGRADATION_OF_MITOTIC_PROTEINS	1	1		msigdb.txt	GO_SPECIFICATION_OF_SYMMETRY	0.81683	3	ARMC4,DNAH11,FOXN4	msigdb.txt	GO_NEGATIVE_REGULATION_OF_CELL_DEVELOPMENT	1.33585e-10	30	ASAP1,CAV1,COL3A1,DLX2,EFNA5,GFAP,HOXA2,ISL1,ISL2,JAG1,KLK8,LBX1,LGALS1,LRP1,LRP4,MEIS1,NOTCH3,NPR2,NRP1,PAX2,PLXNA3,PTN,RCC2,SEMA3B,SEMA3C,SEMA5B,SOX3,TLX3,WNT3,ZNF536	msigdb.txt	GO_MITOCHONDRION	1.23208e-24	247	ACADM,ACAT1,ACOT7,ACSL3,ACSL4,ACSM1,AFG3L2,AGK,AGPS,AIFM1,ALDH7A1,APOO,APOPT1,ARG2,ARGLU1,ARL2,ARMC1,ARMCX3,ASB9,ATAD1,ATF2,ATP5A1,ATP5B,ATP5C1,ATP5E,ATP5F1,ATP5G1,ATP5G3,ATP5H,ATP5J,ATP5O,ATP6V1A,BAD,C14orf2,C19orf12,C1QBP,CCDC90B,CCT7,CDS2,CHCHD2,CHCHD3,CHCHD6,CHMP2B,CIAPIN1,CISD1,CISD2,CKMT1B,COQ10A,COX11,COX4I1,COX5A,COX5B,COX6A1,COX6B1,COX6C,COX7A2,COX7B,COX7C,COX8A,CRYM,CYB5B,CYCS,DGUOK,DLA…	msigdb.txt	GO_EXTRACELLULAR_MATRIX_COMPONENT	5.86488e-14	22	AGRN,CCDC80,COL11A1,COL11A2,COL12A1,COL27A1,COL3A1,COL4A1,COL4A2,COL5A1,COL8A1,DLG1,FBLN5,FBN1,FBN2,FN1,HSPG2,ITGB1,LAMC1,LOXL2,PTN,TNC	msigdb.txt	GO_CILIUM_MOVEMENT	3.06956e-14	17	CCDC39,DNAAF1,DNAH11,DNAH5,DNAI1,DNAI2,DYX1C1,HYDIN,KIF27,LRRC6,NME5,ROPN1L,RSPH4A,RSPH9,SPA17,SPAG16,SPAG17	msigdb.txt
LIU_PROSTATE_CANCER_DN	9.43527e-12	88	ACAA2,ACACB,ACTA2,ACTG2,AEBP1,ANGPTL1,ANGPTL2,ARHGEF40,C1R,C2orf68,CACHD1,CALD1,CAV1,CAV2,CCND2,COL13A1,COL16A1,COL27A1,COL4A1,COL4A2,COL5A1,CRYAB,DDB2,DSC3,EFEMP1,EFS,EHD2,ENAH,EPHA2,FBLN5,FCGBP,FLNA,FLNC,FLRT3,GJA1,HLA-E,HSPB1,HSPB8,KANK2,KCNJ8,KRT17,KSR1,LAMB2,LCAT,LTBP1,MARVELD1,MRC2,MYL9,MYLK,MYOF,NDNF,NEXN,NPR2,NR3C2,PALLD,PDGFC,PLAGL1,PLAU,PMP22,PODN,PRIMA1,PTGDS,PTRF,RAB34,RAVER2,SH3PXD2A…	msigdb.txt	MIKKELSEN_NPC_HCP_WITH_H3K27ME3	9.91018e-08	32	ALK,AMIGO2,B3GNT7,CARTPT,DACT2,DPP10,FEV,FGF14,FIBCD1,FSTL4,GJD2,GRM7,IGFBPL1,JPH3,KCNS3,LIPG,LMX1A,MAL2,NKX2-1,NKX6-1,NPTXR,NXPH2,PDGFB,PTPRT,RAB11FIP4,RIPK4,RXRG,SFRP1,SLIT2,VAT1L,VSTM2L,WNT4	msigdb.txt	REACTOME_TCA_CYCLE_AND_RESPIRATORY_ELECTRON_TRANSPORT	1.40432e-30	51	ATP5A1,ATP5B,ATP5C1,ATP5D,ATP5E,ATP5F1,ATP5G1,ATP5H,ATP5I,ATP5J,ATP5J2,ATP5O,BSG,COX4I1,COX5A,COX5B,COX6A1,COX6B1,COX6C,COX7B,COX7C,COX8A,CYCS,DLD,ETFB,FH,LDHB,NDUFA11,NDUFA12,NDUFA13,NDUFA3,NDUFA4,NDUFA5,NDUFA6,NDUFA8,NDUFAB1,NDUFB1,NDUFB10,NDUFB2,NDUFB3,NDUFB6,NDUFB7,NDUFB8,NDUFB9,NDUFC2,NDUFS3,NDUFS6,NDUFV2,UQCR11,UQCRH,UQCRQ	msigdb.txt	NOUSHMEHR_GBM_SILENCED_BY_METHYLATION	0.00477076	7	AQP5,ARMC3,C10orf107,CHI3L1,CRYGD,RARRES1,TCTEX1D1	msigdb.txt	GO_CELLULAR_RESPONSE_TO_UV	1	1		msigdb.txt	GO_EYE_MORPHOGENESIS	0.904411	3	FOXN4,GLI3,RPE65	msigdb.txt	GO_CELL_MORPHOGENESIS_INVOLVED_IN_DIFFERENTIATION	2.33653e-10	39	ACTN1,COL25A1,DKK1,DRGX,EFNA5,ENAH,FERMT2,FN1,FOXF2,GBX2,GDF7,GLI2,HOXA2,ISL1,ISL2,KIF26B,LAMA2,LRP4,MAPK8IP3,MICALL2,NRP1,PALLD,PAX2,PAX3,PLXNA3,POU4F1,POU4F2,POU4F3,ROBO3,SEMA3B,SEMA3C,SEMA5B,SPTBN2,SRF,TEK,TRIM28,UNC5B,VLDLR,WNT3	msigdb.txt	TIEN_INTESTINE_PROBIOTICS_24HR_UP	2.51298e-24	125	AASDHPPT,ACAT2,ACYP1,ALDH7A1,AMD1,ARF3,ATP1B1,ATP2C1,ATP5G3,ATP5J,BCLAF1,C14orf2,C1QBP,CACYBP,CDC123,CDC42,CIAPIN1,COMMD9,CSRP2,CXADR,CYB5B,DCK,DCTPP1,DCXR,DDC,DHX15,DHX9,DNAJA1,DYNLT1,EBP,EID1,EIF4E,ERH,FASTKD5,FBXO3,FDPS,FKBP3,FKBP4,FRMD4B,GCH1,H3F3A,H3F3B,HARS,HMGCR,HPGD,HSBP1,HSPE1,HTATSF1,ID2,IDI1,INPP5A,KLHL7,LSM4,LSM7,LUC7L3,MED4,MGST3,MIOS,MMD,MRPL20,MRPS18B,MRPS28,NAE1,NDUFA13,NDUFA5,NDU…	msigdb.txt	GO_TISSUE_DEVELOPMENT	3.51581e-13	69	ACTC1,ATF3,CA9,CAV1,CAV2,CD109,CITED2,COL11A1,COL11A2,COL12A1,COL27A1,COL3A1,COL4A1,COL4A2,COL5A1,COL8A1,DLG1,EGFR,FHL2,FLNA,FN1,FOSL2,FOXB1,GAB1,GBX2,GLI2,HHIP,HIF1A,INTU,ITGAV,ITGB1,ITGB4,JAG1,KIAA1161,KIF26B,LAMC1,LFNG,LOXL2,LRP4,MMP14,MYLK,MYO1E,NOX4,NR2F2,PALLD,PAX2,PKP2,PLAU,PLN,PLOD1,POU4F3,PRRX1,PTK7,PTN,SEMA3B,SEMA3C,SGCG,SIX1,SOX9,SRF,STC2,SULT1B1,TGFB1I1,TGFB2,TNC,TNNT2,VCL,VEGFC,ZFPM2	msigdb.txt	GO_AXONEME_ASSEMBLY	3.84227e-13	17	C11orf63,CCDC39,DNAAF1,DNAH5,DNAI1,DNAI2,DYX1C1,HYDIN,LRRC6,RSPH1,RSPH4A,RSPH9,SPAG16,SPAG17,SPEF2,TEKT2,ZMYND10	msigdb.txt
MILI_PSEUDOPODIA_HAPTOTAXIS_DN	1.39693e-11	109	ABCC1,ADCY6,ANGPTL2,ARID1A,ATP13A1,ATP6V0A2,AXL,BMP1,CDAN1,CERS2,CHST14,CHSY1,CLCN7,CLSTN1,CNOT3,COL4A1,COL4A2,CPD,CREB3L2,CRTAP,CSF1,DCBLD1,DDR1,DRAM1,ECE1,ELOVL1,EPHB4,ERBB2,FGFRL1,FLNA,FLNB,FLNC,FZR1,GAA,GJA1,GRN,GUSB,HEG1,HTT,ITGA5,ITPRIP,LENG8,LIF,LMF2,LRP1,LRP10,LTBP1,LTBP2,LTBP3,MARVELD1,MEN1,MFGE8,MMP2,MOGS,MRC2,NCLN,NFKB2,NLGN2,NUMA1,P4HA1,PDGFRB,PHRF1,PIEZO1,PIGO,PLAGL2,PLEC,PLOD3,PLXNB…	msigdb.txt	GO_REGULATION_OF_CELL_DEVELOPMENT	1.85526e-07	53	AKAP5,BCL6,CNTN4,CRABP2,DAB1,DISC1,DIXDC1,DMD,DMRTA2,DSCAM,EFNA5,ENC1,FOXA1,FSTL4,GATA2,GATA3,GPR68,GRID2,ID4,IL6ST,ISLR2,LMX1A,LPAR1,LZTS1,MAGI2,MAN2A1,MBP,NKX2-1,NKX6-1,NLGN1,NOS1,NPTN,NRP1,NTRK3,OLFM1,PLXNA2,POSTN,POU4F1,PPP1R9A,SEMA4D,SFRP1,SLIT2,SLIT3,SMAD3,SNAP25,SOX2,SRGAP2,SYT4,TNR,UNC5D,VIM,XK,ZFHX3	msigdb.txt	MOOTHA_VOXPHOS	2.61423e-30	44	ATP5B,ATP5C1,ATP5D,ATP5E,ATP5F1,ATP5G1,ATP5G3,ATP5H,ATP5I,ATP5J,ATP5J2,ATP5O,COX11,COX4I1,COX5A,COX5B,COX6A1,COX6B1,COX6C,COX7A2,COX7B,COX7C,COX8A,CYCS,NDUFA13,NDUFA3,NDUFA4,NDUFA5,NDUFA6,NDUFA8,NDUFAB1,NDUFB1,NDUFB2,NDUFB3,NDUFB6,NDUFB7,NDUFB8,NDUFC2,NDUFS3,NDUFS6,TBCB,UQCR11,UQCRH,UQCRQ	msigdb.txt	GO_CILIUM_MOVEMENT	0.00632368	6	CCDC39,DNAI1,DNAI2,KIF27,ROPN1L,SPAG17	msigdb.txt	VANHARANTA_UTERINE_FIBROID_WITH_7Q_DELETION_UP	1	1		msigdb.txt	URS_ADIPOCYTE_DIFFERENTIATION_DN	0.904411	2	DCN,LUM	msigdb.txt	CHICAS_RB1_TARGETS_CONFLUENT	2.33653e-10	40	ACTA2,ADAM19,ARHGAP1,CAV1,CAV2,CBS,CNN2,COL1A2,COL3A1,COL5A1,COTL1,DPF3,EIF4EBP1,FAM129A,FAP,FLNA,FN1,HOXB5,INHBE,ITGA5,JAG1,LOX,MAB21L2,MAMLD1,MN1,MTHFD2,MYLK,NAV2,NRP1,PALLD,PTN,SEMA3C,SH3BP4,SHMT2,SLC7A5,STEAP3,STXBP6,TUBA1C,ZNF703,ZYX	msigdb.txt	KEGG_OXIDATIVE_PHOSPHORYLATION	2.51298e-24	53	ATP5A1,ATP5B,ATP5C1,ATP5E,ATP5F1,ATP5G1,ATP5G3,ATP5H,ATP5J,ATP5O,ATP6V0B,ATP6V0D1,ATP6V1A,ATP6V1B2,ATP6V1C1,ATP6V1D,ATP6V1G1,ATP6V1H,COX11,COX4I1,COX5A,COX5B,COX6A1,COX6B1,COX6C,COX7A2,COX7B,COX7C,COX8A,NDUFA4,NDUFA5,NDUFA6,NDUFA8,NDUFAB1,NDUFB1,NDUFB2,NDUFB3,NDUFB6,NDUFB7,NDUFB8,NDUFB9,NDUFC2,NDUFS1,NDUFS4,NDUFS6,NDUFV2,PPA1,PPA2,UQCR11,UQCRC2,UQCRFS1,UQCRH,UQCRHL	msigdb.txt	MIYAGAWA_TARGETS_OF_EWSR1_ETS_FUSIONS_DN	4.60403e-13	26	ACTN1,ADAM12,AK4,BNIP3,CA9,CCDC80,CHST7,COL11A1,COL3A1,COL5A1,COL8A1,EGFR,HSPB7,LOXL2,MMP14,NR2F2,PLAU,PRRX1,SEMA3C,SERPINE1,SLC2A3,STC2,SYNC,VCAN,VGLL3,VSTM4	msigdb.txt	GO_AXONEME_PART	4.12111e-12	13	DNAH17,DNAH2,DNAH3,DNAH5,DNAH6,DNAI1,DNAI2,DNALI1,DYNC2LI1,HYDIN,RSPH4A,SPAG16,SPAG17	msigdb.txt
MILI_PSEUDOPODIA_CHEMOTAXIS_DN	1.43623e-11	84	ABCA2,ABCC1,ACVR1,ANGPTL2,ARHGAP17,ATP13A1,AXL,BMP1,C1R,CALD1,CLCN7,CLSTN1,CNOT3,COL16A1,COL4A1,COL5A1,CPSF7,CTNNA1,CUX1,DCBLD1,DDR1,DIDO1,ECM1,ELOVL1,EPHB4,FLNB,FN1,GAA,GRASP,GRN,HTT,ITGA5,ITPRIP,KDM6B,KRIT1,LAMB2,LAMC1,LHFPL2,LOX,LRP1,MAN2B1,MATN2,MMP14,MOGS,MYO9B,NPR2,P4HA1,PDGFRA,PDGFRB,PFKL,PGM1,PIGM,PKD1,PLAGL2,PLEKHM2,PLOD1,PLXNA3,PLXNB2,PNPLA7,POFUT1,POFUT2,POLG,PTPRF,RGS3,S100A10,SCAMP2,…	msigdb.txt	GO_REGULATION_OF_MULTICELLULAR_ORGANISMAL_DEVELOPMENT	2.15759e-07	83	ACE,ADAMTS12,AHI1,AKAP5,AMIGO2,ANXA3,BCL6,CARTPT,CBLN2,CD86,CNTN4,CRABP2,DAB1,DISC1,DIXDC1,DMD,DMRTA2,DSCAM,EFNA5,ENC1,FOXA1,FOXP1,FSTL4,FZD1,GATA2,GATA3,GPR68,GRID2,HSPB1,ID4,IL6ST,ISLR2,KDR,LGR4,LMX1A,LPAR1,LRRTM1,LRRTM3,LZTS1,MAFB,MAGI2,MAN2A1,MBP,MEIS2,MYB,NKX2-1,NKX6-1,NLGN1,NOS1,NPTN,NRP1,NRXN1,NTRK3,OLFM1,OXTR,PDGFB,PLCB1,PLXNA2,POU4F1,PPP1R9A,RBP4,RFX4,SEMA4D,SFRP1,SLIT2,SLIT3,SMAD3,SNAP2…	msigdb.txt	GO_MITOCHONDRIAL_MEMBRANE_PART	4.3572e-30	58	APOO,ATP5A1,ATP5B,ATP5C1,ATP5D,ATP5E,ATP5F1,ATP5G1,ATP5G3,ATP5H,ATP5I,ATP5J,ATP5J2,ATP5O,C14orf2,CHCHD3,CHCHD6,COX4I1,COX5A,COX6A1,COX7A2,COX7B,COX8A,FUNDC1,IMMP1L,IMMT,MICU1,NDUFA11,NDUFA12,NDUFA13,NDUFA3,NDUFA4,NDUFA5,NDUFA6,NDUFA8,NDUFAB1,NDUFB1,NDUFB10,NDUFB11,NDUFB2,NDUFB3,NDUFB6,NDUFB7,NDUFB8,NDUFB9,NDUFC2,NDUFS3,NDUFS6,NDUFV2,PAM16,PARK7,SNCA,TIMM17A,TIMM17B,TIMM23,TOMM40,UQCRH,USMG5	msigdb.txt	GO_PROTEIN_ACTIVATION_CASCADE	0.00660547	8	C4A,C4B,C6,C7,CR2,FGA,FGB,FGG	msigdb.txt	GO_MEMBRANE_DOCKING	1	1		msigdb.txt	SIMBULAN_PARP1_TARGETS_UP	0.904411	2	DCN,FST	msigdb.txt	GO_CENTRAL_NERVOUS_SYSTEM_DEVELOPMENT	3.11582e-10	52	BAG3,BCAN,COL3A1,COL4A1,DKK1,DLX2,DMBX1,DRGX,FABP7,GBX2,GDF7,GFAP,GLI2,HMX2,HOXA2,HOXB2,HOXB3,HOXB8,ISL1,ISL2,KDM6B,KLHL17,LBX1,LRP1,MAPK8IP3,NAV2,NEUROD1,NHLH1,NOTCH3,NRP1,OTX1,PAX2,PFKFB3,PKD1,PLP1,PLXNA3,POU3F2,POU4F1,PRDM8,PTF1A,PTN,SALL3,SOX3,SPTBN2,SRF,TFAP2A,TLX3,VCAN,VLDLR,WNT1,WNT2B,ZIC1	msigdb.txt	MORF_ERH	2.60254e-24	52	ACP1,ATP5C1,ATP5G1,ATP5G3,BZW1,C1QBP,CBX3,CCT2,CCT7,CDC123,COPS5,COX4I1,COX5B,COX6A1,COX6B1,COX7B,COX7C,DRG1,EEF1E1,EIF3K,ERH,GDI2,HMGN1,HSP90AA1,KARS,MDH1,NDUFAB1,NEDD8,NME1,PARK7,POLR2G,PRMT1,PSMA2,PSMA4,PSMB7,RAN,RHEB,SNRPB2,SOD1,SRP9,SRSF3,STOML2,STRAP,SUMO2,SUMO3,UBE2L3,UQCRFS1,UQCRH,XRCC6,YWHAB,YWHAQ,YWHAZ	msigdb.txt	MODULE_12	6.03879e-13	33	ATP10B,C1orf61,CAV1,CDC42EP1,COL11A1,COL3A1,COL4A1,DDIT4,FAT1,FBN2,FERMT2,FN1,FOSL2,GFAP,HSPG2,ITGB4,LOX,LRP1,MLC1,MYLK,NOTCH3,OMG,PEG3,PTN,RHOBTB3,SERPINE1,SLC2A3,SLC4A4,SOX9,TNC,TRIM16,VCAN,ZYX	msigdb.txt	GO_MICROTUBULE_CYTOSKELETON	4.92127e-12	84	AGBL2,ALDOB,B9D2,BBS4,BUB1B,C4orf47,C9orf24,CALM1,CCDC113,CCDC13,CCDC146,CCDC78,CCDC96,CCNA1,CETN2,CETN3,CNTRL,CSPP1,DNAAF1,DNAH10,DNAH11,DNAH12,DNAH17,DNAH2,DNAH3,DNAH5,DNAH6,DNAH9,DNAI1,DNAI2,DNALI1,DYNC2H1,DYNC2LI1,DYNLL1,DYNLRB2,EFHC1,FAM161A,GAS2L2,GAS8,GRAMD3,IFT27,IFT46,IFT74,IFT80,IFT88,KATNAL2,KIF12,KIF19,KIF27,KIF6,KIF9,LCA5,MAK,MAP9,MTUS1,NEK10,NEK9,NIT2,ODF2L,PIBF1,POC1B,PPP1R42,RILPL…	msigdb.txt
GO_VASCULATURE_DEVELOPMENT	4.93548e-11	87	ACTA2,ACVR1,ADAMTS6,ADM,ARID1A,BAX,CAV1,COL1A1,COL3A1,COL4A1,COL4A2,COL5A1,COL8A1,CTGF,CUL7,CYR61,E2F7,ECM1,ELK3,ENG,EPHA2,EPHB3,EPHB4,FAP,FN1,FOSL1,FOXO1,FZD8,GJA1,GLI3,GREM1,HDAC7,HEG1,ITGA5,ITGAV,ITGB3,JUN,KLF5,KRIT1,LAMA5,LIF,LOX,LRP1,LRP5,LTBP1,MDM2,MFGE8,MMP14,MMP19,MMP2,MYLK,MYO1E,NDNF,NFATC4,NOTCH3,PDGFRA,PDGFRB,PDPN,PKD1,PLAU,PLXND1,PNPLA6,POFUT1,PTK2B,PTK7,PTPN14,RNF213,SERPINE1,SGCB,SG…	msigdb.txt	GO_CELL_JUNCTION	2.15759e-07	65	AHI1,AKAP12,AMOTL1,ARHGAP24,CADM2,CAPN2,CASK,CAT,CGNL1,CLDN3,CLMP,CNIH3,CNTNAP4,CSRP1,CTNND2,DISC1,DIXDC1,DMD,DSCAM,EPB41L2,EPCAM,FZD1,GJD2,GLRA2,GRIA2,GRID1,GRID2,GRK5,HSPB1,ICA1,ITGA2,KCTD16,KDR,LRRTM1,LRRTM3,LZTS1,MAGI2,NLGN1,NRP1,NRXN1,OLFM1,OXTR,PABPC1,PARVA,PCBP2,PCDH9,PPL,PPP1R9A,PTPRN2,PTPRR,RPL4,RPLP0,SCARF2,SH3KBP1,SHROOM3,SNAP25,SRGAP2,SYNGR3,SYNPO2,SYT4,SYT6,TLE2,TMEM47,TMEM65,VIM	msigdb.txt	KEGG_OXIDATIVE_PHOSPHORYLATION	9.84807e-30	50	ATP5A1,ATP5B,ATP5C1,ATP5D,ATP5E,ATP5F1,ATP5G1,ATP5G3,ATP5H,ATP5I,ATP5J,ATP5J2,ATP5O,ATP6V0B,ATP6V0C,ATP6V1B1,COX11,COX4I1,COX5A,COX5B,COX6A1,COX6B1,COX6C,COX7A2,COX7B,COX7C,COX8A,NDUFA11,NDUFA3,NDUFA4,NDUFA5,NDUFA6,NDUFA8,NDUFAB1,NDUFB1,NDUFB10,NDUFB2,NDUFB3,NDUFB6,NDUFB7,NDUFB8,NDUFB9,NDUFC2,NDUFS3,NDUFS6,NDUFV2,PPA2,UQCR11,UQCRH,UQCRQ	msigdb.txt	KEGG_COMPLEMENT_AND_COAGULATION_CASCADES	0.00660547	8	C4A,C4B,C6,C7,CR2,FGA,FGB,FGG	msigdb.txt	GO_POSITIVE_REGULATION_OF_ENDOTHELIAL_CELL_MIGRATION	1	1		msigdb.txt	GO_RETINA_DEVELOPMENT_IN_CAMERA_TYPE_EYE	0.904411	3	FOXN4,RPE65,SLC17A8	msigdb.txt	GO_REGULATION_OF_NEURON_DIFFERENTIATION	3.46521e-10	40	ASAP1,BMP6,CAV1,CPNE1,DBN1,DKK1,EFNA5,EIF4G1,FN1,GDF7,GFAP,GLI2,HOXA2,ISL1,ISL2,JAG1,KLK8,LBX1,LGALS1,LRP1,LRP4,MEIS1,NEUROD1,NOTCH3,NRP1,PLXNA3,POU3F2,PRRX1,PTK7,PTN,SEMA3B,SEMA3C,SEMA5B,SOX3,SRF,TLX3,UST,VLDLR,WNT3,ZNF536	msigdb.txt	REACTOME_RESPIRATORY_ELECTRON_TRANSPORT_ATP_SYNTHESIS_BY_CHEMIOSMOTIC_COUPLING_AND_HEAT_PRODUCTION_BY_UNCOUPLING_PROTEINS_	4.3605e-24	44	ATP5A1,ATP5B,ATP5C1,ATP5E,ATP5F1,ATP5G1,ATP5H,ATP5J,ATP5O,COX4I1,COX5A,COX5B,COX6A1,COX6B1,COX6C,COX7B,COX7C,COX8A,CYCS,ETFB,NDUFA12,NDUFA13,NDUFA4,NDUFA5,NDUFA6,NDUFA8,NDUFAB1,NDUFB1,NDUFB2,NDUFB3,NDUFB6,NDUFB7,NDUFB8,NDUFB9,NDUFC2,NDUFS1,NDUFS4,NDUFS6,NDUFV2,UQCR11,UQCRC2,UQCRFS1,UQCRH,UQCRHL	msigdb.txt	GO_BLOOD_VESSEL_MORPHOGENESIS	7.95656e-13	33	CAV1,COL3A1,COL4A1,COL4A2,COL8A1,ELK3,FN1,GBX2,HIF1A,HMOX1,HSPG2,ITGAV,ITGB1,JAG1,LOXL2,LRP1,MMP14,MYLK,MYO1E,NOTCH3,NR2F2,PLAU,PRRX1,PTGER4,SERPINE1,SGPL1,SIX1,SRF,TEK,TGFB2,TNFRSF12A,VEGFC,ZFPM2	msigdb.txt	GO_MICROTUBULE_BUNDLE_FORMATION	1.99781e-11	19	C11orf63,CCDC39,DNAAF1,DNAH5,DNAI1,DNAI2,DYX1C1,GAS2L2,HYDIN,LRRC6,RSPH1,RSPH4A,RSPH9,SPAG16,SPAG17,SPEF2,TEKT2,TPPP3,ZMYND10	msigdb.txt
GO_HEART_DEVELOPMENT	5.24443e-11	86	ACVR1,ADAM19,ADAMTS6,ADM,AGT,ARID1A,ARMC4,ATM,CAD,COL11A1,COL3A1,COL5A1,CYR61,DNAAF1,DNAH11,DSG2,DVL2,DVL3,ECE1,ENG,EP300,EPHB4,ERBB2,ERG,FGFRL1,FLRT3,FOXN4,FREM2,GAA,GAB1,GJA1,GLI2,GLI3,GREM1,HEG1,JUN,KAT2A,KCNJ8,KDM6B,LMNA,LOX,LTBP1,MAML1,MDM2,MED12,MYH7,NEXN,NFATC4,NOTCH2,NPHP3,NPPA,OBSL1,OXTR,PDGFRA,PDGFRB,PDLIM3,PDLIM5,PKD1,PLXND1,POFUT1,PPARA,PPP1R13L,PSKH1,PTK7,REST,RYR1,SAV1,SGCB,SGCG,SIN…	msigdb.txt	GO_HEAD_DEVELOPMENT	2.97761e-07	48	AFF2,AHI1,AKAP5,ANXA3,ARX,ATP2B4,BOK,CAST,CNTN4,DAB1,DDIT4,DISC1,DIXDC1,DMRTA2,EPHA5,FZD1,GATA2,GNG12,GRID2,ID4,LMX1A,LPAR1,MAFB,MBP,NES,NKX2-1,NR2F2,NRP1,NRXN1,OXTR,PCDH9,PHGDH,PITX2,PLCB1,PLXNA2,POU4F1,PPARGC1A,RFX4,SFRP1,SLIT2,SLIT3,SOX2,SRGAP2,SYNGR3,SYT4,TNR,WNT4,ZFHX3	msigdb.txt	MODULE_62	5.45895e-29	44	ATP5A1,ATP5B,ATP5C1,ATP5D,ATP5E,ATP5G1,ATP5G3,ATP5H,ATP5I,ATP5J,ATP5J2,ATP5O,ATP6V0B,ATP6V0C,COX11,COX4I1,COX5A,COX5B,COX6A1,COX6B1,COX6C,COX7A2,COX7B,COX7C,COX8A,CYCS,NDUFA3,NDUFA4,NDUFA5,NDUFA6,NDUFAB1,NDUFB1,NDUFB10,NDUFB3,NDUFB6,NDUFB7,NDUFB8,NDUFS3,NDUFS6,NDUFV2,TIMM17B,UQCR11,UQCRH,UQCRQ	msigdb.txt	V$RFX1_01	0.00986867	14	APOO,C2orf73,CCDC60,DNAH9,DNAI1,DYDC2,DYNLRB2,FAM92B,GALNT14,GDE1,LRRC46,TBX5,TTC16,UBXN10	msigdb.txt	chr13q14	1	1		msigdb.txt	GO_CILIUM_MOVEMENT	0.939813	2	ARMC4,DNAH11	msigdb.txt	GO_REGULATION_OF_CELL_DEVELOPMENT	3.49261e-10	50	ASAP1,BMP6,CAV1,COL3A1,CPNE1,DBN1,DKK1,DLX2,EFNA5,EIF4G1,FLNA,FN1,GDF7,GFAP,GLI2,HOXA2,HOXB3,ISL1,ISL2,JAG1,KLK8,LBX1,LGALS1,LRP1,LRP4,MEIS1,NEUROD1,NOTCH3,NPR2,NRP1,PAX2,PLXNA3,POU3F2,POU4F1,PRRX1,PTK7,PTN,RCC2,SEMA3B,SEMA3C,SEMA5B,SOX3,SRF,TGFB1I1,TLX3,UST,VLDLR,WNT3,ZNF536,ZNF703	msigdb.txt	MORF_CSNK2B	1.69786e-23	84	ACOT7,ACP1,AFG3L2,AP3S1,ARF3,ATP5A1,ATP5G1,ATP5G3,ATP5H,ATP5J,ATP5O,ATXN10,BUB3,BZW1,C1QBP,CALM1,CALM2,CALM3,CBX3,CCT2,CCT5,CCT7,CDC123,COPS5,COX4I1,COX5A,COX5B,COX6A1,COX6B1,COX6C,CYCS,DDX1,DGUOK,DRG1,EEF1E1,EIF3K,ERH,FIBP,G3BP2,GLO1,GNB1,HMGN1,HSP90AA1,IFRD1,KARS,KPNA2,LSM4,LYPLA1,MDH1,MRPS18B,NAA10,NDUFAB1,NDUFB3,NDUFS1,NDUFS4,NDUFV2,NHP2,PARK7,PPP1R7,PRMT1,PSMB2,PSMB7,PTGES3,RAD21,RAN,RHEB,SK…	msigdb.txt	LIM_MAMMARY_STEM_CELL_UP	1.02124e-12	37	ANTXR1,CALD1,CAV1,CHST3,CHST7,COL12A1,COL4A1,COL4A2,COL5A1,EGFR,ELK3,FERMT2,FLNC,HS3ST3A1,HSPG2,ITGB1,ITGB4,JAG1,JAM2,LAMC1,LIMA1,LRP1,LRP4,LRRN1,MYLK,PCDH7,PDPN,PEG3,PRRX1,SEMA3C,SLC1A5,SLC2A3,TGFB1I1,TUBB6,UCN2,VCAN,VGLL3	msigdb.txt	GO_DYNEIN_COMPLEX	1.37528e-10	16	DNAH10,DNAH11,DNAH12,DNAH17,DNAH2,DNAH3,DNAH5,DNAH6,DNAH9,DNAI1,DNAI2,DNALI1,DYNC2H1,DYNC2LI1,DYNLL1,DYNLRB2	msigdb.txt
LIM_MAMMARY_STEM_CELL_UP	1.08156e-10	86	ACTA2,ACTG2,AEBP1,ANGPTL2,ANTXR1,AXL,BAG3,BMP1,CALD1,CAV1,CCND2,CDKN1A,CHST3,COL16A1,COL4A1,COL4A2,COL5A1,CRYAB,CTGF,DMWD,DZIP1L,EGFR,ELK3,ENPP2,ERF,EVC,FAS,FGFRL1,FLNC,FZD8,GJA1,GRASP,HEG1,HS3ST3A1,ICAM1,IGFBP2,KCNIP3,KLHL21,LAMC1,LCAT,LIMA1,LIMS2,LRP1,LRP4,LRRN1,MATN2,MMP2,MYL9,MYLK,NLGN2,NT5E,NXN,OXTR,PDLIM7,PDPN,PKD1,PODN,PTPRT,RAB34,RFX2,SCARF2,SDK2,SERPINH1,SGCB,SKI,SLC12A4,SLC27A3,SLC6A8,S…	msigdb.txt	GO_REGULATION_OF_CELL_DIFFERENTIATION	3.13889e-07	76	ADAMTS12,AHI1,AKAP5,BCL6,CARTPT,CD86,CFLAR,CLU,CNTN4,CRABP2,DAB1,DISC1,DIXDC1,DMD,DMRTA2,DSCAM,EFNA5,ENC1,FOXA1,FOXO1,FOXP1,FSTL4,FZD1,GATA2,GATA3,GPR68,GRID2,HTR2A,ID4,IL6ST,ISLR2,KDR,LMX1A,LPAR1,LZTS1,MAFB,MAGI2,MAN2A1,MBP,MEIS2,MYB,NKX2-1,NKX6-1,NLGN1,NOS1,NPNT,NPTN,NRP1,NTRK3,OLFM1,PDGFB,PLCB1,PLEKHB1,PLXNA2,POSTN,POU4F1,PPP1R9A,RPS6KA3,SEMA4D,SERPINF2,SFRP1,SLIT2,SLIT3,SMAD3,SNAP25,SOX2,SRGA…	msigdb.txt	GO_OXIDATIVE_PHOSPHORYLATION	5.45895e-29	42	ATP5C1,ATP5D,COX4I1,COX5A,COX5B,COX6A1,COX6B1,COX6C,COX7B,COX7C,COX8A,CYCS,DLD,FXN,NDUFA11,NDUFA12,NDUFA13,NDUFA3,NDUFA4,NDUFA5,NDUFA6,NDUFA8,NDUFAB1,NDUFB1,NDUFB10,NDUFB11,NDUFB2,NDUFB3,NDUFB6,NDUFB7,NDUFB8,NDUFB9,NDUFC2,NDUFC2-KCTD14,NDUFS3,NDUFS6,NDUFV2,SDHAF2,SNCA,UQCR11,UQCRH,UQCRQ	msigdb.txt	CREIGHTON_ENDOCRINE_THERAPY_RESISTANCE_3	0.0100626	25	APOO,ATP8B4,B4GALT4,B4GALT6,BPIFB1,CAPS,CCDC160,CLMN,FAM13A,FGB,GDE1,KCNS3,LRP11,LY75,MOSPD1,MUC13,SAT1,SCGB2A1,SELENBP1,STEAP4,STS,TMC5,TMEM45B,TSHZ1,TSPAN1	msigdb.txt	V$E2F_01	1	1		msigdb.txt	CUI_TCF21_TARGETS_UP	0.941603	2	DCN,LUM	msigdb.txt	GO_REGULATION_OF_MULTICELLULAR_ORGANISMAL_DEVELOPMENT	6.70321e-10	75	ADAMTS20,ADAMTS7,ADM2,AGRN,ASAP1,BMP6,CAV1,COL3A1,COL4A2,COL5A1,CPNE1,DACT1,DBN1,DKK1,DLX2,DVL3,EDNRA,EFNA5,EIF4G1,FLT1,FN1,GDF7,GFAP,GLI2,HOXA2,HOXA9,HOXB3,HOXB8,ISL1,ISL2,ITGA5,JAG1,KLK8,LAMA1,LAMA2,LBX1,LFNG,LGALS1,LRP1,LRP4,MAPK7,MEIS1,MYC,NEUROD1,NLGN2,NOTCH3,NRP1,PAX2,PLCG1,PLXNA3,PNP,POU3F2,POU4F1,PRRX1,PTF1A,PTK7,PTN,SEMA3B,SEMA3C,SEMA5B,SOX3,SPINK5,SRF,SYNDIG1,TEK,TFAP2A,TGFB1I1,TLX3,UST…	msigdb.txt	MORF_DEK	1.51531e-22	78	ACP1,ACYP1,AFG3L2,AP3S1,ARPC5,ATP5G3,ATP5J,ATP5O,ATXN10,BUB3,BZW1,C1QBP,CBX3,CCT2,CCT7,CDC123,COPS5,COX4I1,COX7B,COX7C,DGUOK,DNAJC8,DRG1,EBP,EIF1AX,EIF3K,ERH,G3BP2,GDI2,GNB1,HDAC2,HMGN1,HNRNPK,HSP90AA1,HTATSF1,IFRD1,IK,ILF2,KARS,LSM7,LYPLA1,MDH1,METAP1,NAP1L4,PARK7,PCMT1,PPP2CA,PRMT1,PSMA2,PSMA4,PSMB2,PSMB7,RAD21,RAN,RANBP1,RFC4,RHEB,RTN4,SKP1,SOD1,SRP9,SRSF3,SSB,STOML2,SUMO1,SUMO2,SUMO3,TRA2B,UB…	msigdb.txt	MARTORIATI_MDM4_TARGETS_NEUROEPITHELIUM_UP	1.69058e-12	23	ACTN1,ARAP2,BNIP3,CALD1,DDIT4,EIF4EBP1,FAM162A,FAT1,FBN2,FOXB1,HK2,IGF2R,P4HA1,PEG3,PGM1,PIEZO1,PRTG,PTK7,PTPN14,SLC2A3,TNC,TP53,VCAN	msigdb.txt	GO_PRIMARY_CILIUM	1.37528e-10	32	ABCA4,B9D2,BBS4,CETN2,DCDC2,DNAH11,DYNC2H1,DYNC2LI1,DYNLL1,DYNLRB2,FAM161A,IFT27,IFT46,IFT74,IFT80,IFT88,MAK,NPHP1,PRPH2,RILPL2,RPGR,RPGRIP1L,SPA17,SSTR3,TCTN1,TMEM107,TMEM17,TMEM231,TMEM67,TTC26,TTC30B,WDR60	msigdb.txt
DEBIASI_APOPTOSIS_BY_REOVIRUS_INFECTION_DN	1.27198e-10	62	ABCA2,AGRN,AHNAK,ATG2A,ATP7B,CAD,CDK9,CLSTN1,COL4A1,COL4A2,CTDSP2,CTSA,DDB2,ENPP2,EP300,EP400,EPHB4,ERBB2,FBN2,FDXR,FGFR3,FLNA,FLNC,GGA2,IGFBP5,INTS1,ITGB5,ITPKB,KANK1,KDM5C,KIAA1462,LAMA5,LAMB2,LAMC1,LRP4,LRP5,MEN1,MYO9B,NOTCH3,OBSL1,PARP4,PIM2,PLEC,PLXNB2,PNPLA6,POLG,POLR2A,PTK7,PTPRF,SCAF11,SEC16A,SKIV2L,SLC6A8,STK11,TCF3,TMEM63A,TNFAIP2,TYK2,ULK1,VCAN,XPC,ZCCHC24	msigdb.txt	GO_POSITIVE_REGULATION_OF_NERVOUS_SYSTEM_DEVELOPMENT	4.42459e-07	35	AKAP5,AMIGO2,BCL6,CBLN2,CRABP2,DAB1,DISC1,DMD,DMRTA2,DSCAM,EFNA5,ENC1,FOXA1,GATA2,IL6ST,ISLR2,LPAR1,LRRTM1,LRRTM3,MAGI2,MAN2A1,NKX6-1,NLGN1,NPTN,NRP1,NRXN1,NTRK3,OXTR,PPP1R9A,SEMA4D,SLIT2,SYT4,THBS2,TPBG,WASF3	msigdb.txt	MODULE_152	4.05338e-28	50	ATP5A1,ATP5B,ATP5C1,ATP5D,ATP5E,ATP5G1,ATP5G3,ATP5H,ATP5I,ATP5J,ATP5J2,ATP5O,ATP6V0B,ATP6V0C,C14orf2,COX4I1,COX5A,COX5B,COX6A1,COX6B1,COX6C,COX7A2,COX7B,COX7C,COX8A,CYCS,ECHS1,FH,GOT2,HSPE1,MRPL12,NDUFA3,NDUFA4,NDUFA5,NDUFA6,NDUFAB1,NDUFB1,NDUFB10,NDUFB3,NDUFB7,NDUFB8,NDUFS3,NDUFS6,NDUFV2,PRDX5,TIMM17B,UQCR11,UQCRH,UQCRQ,VDAC1	msigdb.txt	MODULE_213	0.0117025	8	ACR,CD2,PLA2G2A,SELENBP1,SOD3,TOB1,TRIM29,TYRP1	msigdb.txt	GO_PROTEIN_METHYLTRANSFERASE_ACTIVITY	1	1		msigdb.txt	IGLESIAS_E2F_TARGETS_UP	0.941603	3	ACADL,DCN,LUM	msigdb.txt	GO_SENSORY_ORGAN_MORPHOGENESIS	6.96995e-10	26	CALB1,COL11A1,COL5A1,DVL3,FOXF2,GBX2,GLI2,HMX2,HOXA2,JAG1,MEIS1,NRP1,OTX1,PAX2,POU4F3,PRRX1,PTF1A,PTK7,PTN,SDK2,SPRY2,TFAP2A,TFAP2B,WNT1,WNT2B,ZIC1	msigdb.txt	GO_MITOCHONDRIAL_PROTEIN_COMPLEX	4.22859e-22	53	APOO,ATP5A1,ATP5B,ATP5C1,ATP5E,ATP5F1,ATP5G1,ATP5G3,ATP5H,ATP5J,ATP5O,C14orf2,CHCHD3,CHCHD6,COX4I1,COX5A,COX6A1,COX8A,DLAT,IMMT,MICU1,MRPS36,NDUFA12,NDUFA13,NDUFA4,NDUFA5,NDUFA6,NDUFA8,NDUFAB1,NDUFB1,NDUFB11,NDUFB2,NDUFB3,NDUFB6,NDUFB7,NDUFB8,NDUFB9,NDUFC2,NDUFS1,NDUFS4,NDUFS6,NDUFV2,PAM16,PARK7,SNCA,TIMM10,TIMM17A,TIMM17B,TIMM23,TOMM40L,UQCRC2,UQCRFS1,USMG5	msigdb.txt	VECCHI_GASTRIC_CANCER_ADVANCED_VS_EARLY_UP	3.20074e-12	23	ADAM12,ANTXR1,CALD1,CAV2,CMTM3,COL11A1,COL12A1,COL3A1,COL4A1,COL8A1,FBN1,FKBP14,FN1,LOX,LTBP2,NOX4,NUAK1,PLAU,PRRX1,SLC2A3,STC2,TNFAIP6,VCAN	msigdb.txt	GO_ORGANELLE_ASSEMBLY	6.25631e-10	49	ATG4C,B9D2,BBS4,C11orf63,CCDC113,CCDC13,CCDC39,CCDC78,CETN2,DNAAF1,DNAH5,DNAI1,DNAI2,DYNC2H1,DYNC2LI1,DYX1C1,FAM161A,FUZ,HYDIN,IFT46,IFT74,IFT80,KIF27,LRRC6,MAP9,MYLK3,NME5,PIBF1,POC1B,PRKAR1A,RAB20,RPGR,RPGRIP1L,RSPH1,RSPH4A,RSPH9,SPAG16,SPAG17,SPEF2,STX17,TEKT2,TMEM107,TMEM17,TMEM231,TMEM67,TTC26,TTC30A,TTC30B,ZMYND10	msigdb.txt
WANG_SMARCE1_TARGETS_UP	2.11778e-10	60	ABCA1,ACTA2,ANTXR1,ATL3,CA12,CALD1,COL1A1,COL3A1,COL5A1,COL8A1,CYBRD1,DAB2,DCN,DSG2,FAM102A,FAP,FBXO32,FLRT3,FN1,FOXO1,GHR,HEG1,IFIT3,IGFBP5,IL1R1,IRS1,ITGB3,ITGB5,JDP2,KIAA1462,KLHL24,LIMA1,LIMS1,LUM,MAN1C1,MATN2,MFAP5,MGP,MKX,MMP2,MYL9,MYLK,NEXN,NID2,NUPR1,OXTR,PLAG1,PLEKHG4B,PLXND1,PMP22,PRR5L,RHOBTB3,SNX18,ST5,TGFB2,TGFBI,TLCD2,UNC5B,VCAN,VLDLR	msigdb.txt	GO_POSITIVE_REGULATION_OF_DEVELOPMENTAL_PROCESS	5.06921e-07	63	AHI1,AKAP5,AMIGO2,ANXA3,ARX,BCL6,CBLN2,CD86,CLU,CRABP2,DAB1,DISC1,DMD,DMRTA2,DSCAM,EFNA5,ENC1,FOXA1,GATA2,GATA3,GPR68,HSF1,HSPB1,HTR2A,ID4,IL6ST,ISLR2,KDR,LGR4,LPAR1,LRRTM1,LRRTM3,MAGI2,MAN2A1,MYB,NKX6-1,NLGN1,NPNT,NPTN,NRP1,NRXN1,NTRK3,OLFM1,OXTR,PDGFB,PLCB1,PPARGC1A,PPP1R9A,RPS6KA3,SEMA4D,SERPINF2,SFRP1,SLIT2,SMAD3,SOX2,SYT4,THBS1,THBS2,TNFSF12,TPBG,WASF3,WNT4,ZFHX3	msigdb.txt	GO_MITOCHONDRIAL_ENVELOPE	4.05338e-28	115	AIFM1,APOO,ARL2,ATP5A1,ATP5B,ATP5C1,ATP5D,ATP5E,ATP5F1,ATP5G1,ATP5G3,ATP5H,ATP5I,ATP5J,ATP5J2,ATP5O,AURKAIP1,BAD,C14orf2,CHCHD1,CHCHD3,CHCHD6,CIAPIN1,CISD2,COQ10A,COX11,COX4I1,COX5A,COX5B,COX6A1,COX6B1,COX6C,COX7A2,COX7B,COX7C,COX8A,CYB5B,CYCS,DNAJC19,FAHD1,FKBP8,FUNDC1,GOT2,IMMP1L,IMMT,MICU1,MINOS1,MRPL12,MRPL13,MRPL15,MRPL20,MRPL21,MRPL22,MRPL28,MRPL34,MRPL40,MRPL47,MRPL48,MRPS11,MRPS15,MRPS18C…	msigdb.txt	GO_MOTILE_CILIUM	0.01273	9	DNAI2,MNS1,ROPN1L,RPGR,SPAG17,SPAG6,SPEF2,TCTEX1D4,TEKT4	msigdb.txt	GO_PERIPHERAL_NERVOUS_SYSTEM_DEVELOPMENT	1	1		msigdb.txt	NABA_PROTEOGLYCANS	0.941603	2	DCN,LUM	msigdb.txt	GO_CARDIOVASCULAR_SYSTEM_DEVELOPMENT	6.96995e-10	48	ACTA2,ACTC1,ADAM19,ADM2,CAD,CAV1,COL11A1,COL1A2,COL3A1,COL4A1,COL4A2,COL5A1,DVL3,ECE1,EDNRA,FAP,FLT1,FN1,GBX2,GLI2,GYS1,HOXB3,IRX4,ISL1,ITGA5,JAG1,KDM6B,LBX1,LOX,LRP1,MEIS1,MYLK,NOTCH3,NRP1,PKD1,PLN,POU4F1,PPP1R13L,PRRX1,PTK7,PTN,SEMA3C,SRF,TEK,TFAP2B,UNC5B,VLDLR,ZIC3	msigdb.txt	GO_MITOCHONDRIAL_MEMBRANE_PART	9.78662e-22	59	APOO,ARMCX3,ATP5A1,ATP5B,ATP5C1,ATP5E,ATP5F1,ATP5G1,ATP5G3,ATP5H,ATP5J,ATP5O,C14orf2,CHCHD3,CHCHD6,COX4I1,COX5A,COX6A1,COX7A2,COX7B,COX8A,FUNDC1,GDAP1,IMMT,MICU1,NDUFA12,NDUFA13,NDUFA4,NDUFA5,NDUFA6,NDUFA8,NDUFAB1,NDUFB1,NDUFB11,NDUFB2,NDUFB3,NDUFB6,NDUFB7,NDUFB8,NDUFB9,NDUFC2,NDUFS1,NDUFS4,NDUFS6,NDUFV2,OPA1,PAM16,PARK7,SNCA,TIMM10,TIMM17A,TIMM17B,TIMM23,TMEM11,TOMM40L,UQCRC2,UQCRFS1,UQCRH,USMG5	msigdb.txt	KEGG_FOCAL_ADHESION	1.47595e-11	24	ACTN1,CAV1,CAV2,COL11A1,COL11A2,COL3A1,COL4A1,COL4A2,COL5A1,EGFR,FLNA,FLNC,FN1,ITGAV,ITGB1,ITGB4,LAMC1,MYL7,MYLK,TLN1,TNC,VCL,VEGFC,ZYX	msigdb.txt	GO_MICROTUBULE_MOTOR_ACTIVITY	3.75613e-09	19	BBS4,DNAH10,DNAH11,DNAH12,DNAH17,DNAH2,DNAH3,DNAH5,DNAH6,DNAH9,DNAI2,DNALI1,DYNC2H1,DYNLRB2,KIF12,KIF19,KIF27,KIF6,KIF9	msigdb.txt
PICCALUGA_ANGIOIMMUNOBLASTIC_LYMPHOMA_UP	2.27325e-10	50	ACTA2,ANTXR1,ARHGAP42,C1R,CALD1,CAV2,CCDC80,COL1A1,COL3A1,COL4A1,COL4A2,CP,CXCL12,CYBRD1,CYP27A1,DAB2,ENG,ENPP2,FAM198B,FN1,GJA1,HNMT,HSPB8,IGFBP5,IGFBP7,KCTD12,LAMC1,LUM,MFAP4,MXRA5,MYL9,MYLK,NEXN,OSMR,PDGFRA,PDLIM5,PDPN,PMP22,PTGDS,PTRF,RHOBTB3,SERPINH1,SMOC2,SPARC,TANC1,TEAD2,TJP1,TNS3,WWTR1,YAP1	msigdb.txt	SERVITJA_ISLET_HNF1A_TARGETS_UP	6.24031e-07	21	AKAP12,ASS1,EPB41L2,EPHA5,FGF14,GRM7,GUCY1A3,ID4,IFIT2,MEIS2,NEBL,NTM,POSTN,PYGB,RBFOX1,SCARF2,SMAD3,SOX2,THBS2,TMEM47,VIM	msigdb.txt	KIM_BIPOLAR_DISORDER_OLIGODENDROCYTE_DENSITY_CORR_UP	2.02268e-27	116	ABHD14A,ACTR1A,ADRM1,ANKMY2,AP2S1,AP3M2,ARF3,ARF5,ATP1A3,ATP5C1,ATP5G1,ATP5G3,ATP5H,ATP5J2,ATP5O,ATP6V0B,ATP6V0C,BAG1,BUB3,C16orf45,C1orf216,CA11,CCT2,CCT8,CDK5,CFL1,CORO1A,COX5A,COX6A1,COX6B1,COX6C,COX7A2,COX7C,CRYM,DCXR,DGUOK,DRAP1,DRG1,ECHS1,EIF3K,ELMO1,ERI3,FDPS,FIBP,GLO1,GLRB,GOT2,GRHPR,HAGH,HINT1,HMGN1,HRAS,HSBP1,ITPKA,LDHB,LMO3,MGST3,MICU1,MLF2,MLLT11,MRPL40,MYL6B,NAE1,NDUFA5,NDUFA6,NDUFAB…	msigdb.txt	MODULE_130	0.0127526	5	C4A,C4B,C6,C7,CR2	msigdb.txt	LIU_NASOPHARYNGEAL_CARCINOMA	1	1		msigdb.txt	GO_EYE_DEVELOPMENT	0.941603	4	FOXN4,GLI3,RPE65,SLC17A8	msigdb.txt	GO_CIRCULATORY_SYSTEM_DEVELOPMENT	6.96995e-10	48	ACTA2,ACTC1,ADAM19,ADM2,CAD,CAV1,COL11A1,COL1A2,COL3A1,COL4A1,COL4A2,COL5A1,DVL3,ECE1,EDNRA,FAP,FLT1,FN1,GBX2,GLI2,GYS1,HOXB3,IRX4,ISL1,ITGA5,JAG1,KDM6B,LBX1,LOX,LRP1,MEIS1,MYLK,NOTCH3,NRP1,PKD1,PLN,POU4F1,PPP1R13L,PRRX1,PTK7,PTN,SEMA3C,SRF,TEK,TFAP2B,UNC5B,VLDLR,ZIC3	msigdb.txt	MORF_RAD21	1.16396e-21	62	AP3S1,ATP5C1,ATP5J,BZW1,C1QBP,CBX3,CCT2,CFDP1,COPS5,COX4I1,COX5A,COX6A1,COX6C,COX7B,DLD,DRG1,ENSA,GDI2,HDAC2,HMGN1,HSP90AA1,HTATSF1,IFRD1,IK,ILF2,KARS,KPNA2,LYPLA1,MDH1,METAP1,MORF4L2,NDUFA5,NDUFS1,PARK7,POLR2G,PPP1R7,PPP2CA,PRKAR1A,PRMT1,PSMA2,PSMA4,PSMB2,PSMB7,PSMC6,PSMD7,RAB1A,RAD21,RAN,RHEB,SKP1,SOD1,SRP9,STOML2,SUMO1,SUMO2,SUMO3,TBCA,UBE2E1,UBE2L3,UQCRC2,YWHAB,YWHAQ	msigdb.txt	GO_LOCOMOTION	4.32059e-11	54	ATP1A2,ATP1A4,CAV1,CAV2,CMTM3,COL5A1,DDIT4,DOCK2,DPP4,EGFR,ENAH,FAT1,FAT2,FLNA,FN1,FOXB1,FPR3,GBX2,GLI2,HIF1A,ITGAV,ITGB1,ITGB4,JAM2,KIF26B,LAMC1,LAMP1,LOXL2,MMP14,NR2F2,PALLD,PDPN,PEAK1,PLAU,PLCG1,POU4F3,PTK7,RALBP1,SEMA3B,SEMA3C,SGPL1,SIX1,SLC16A3,SLC1A5,SPTBN5,SRF,TEK,TGFB2,THBD,TNFRSF12A,TNS3,VCAN,VEGFC,WWC1	msigdb.txt	GO_AXONEMAL_DYNEIN_COMPLEX	2.46505e-08	9	DNAH17,DNAH2,DNAH3,DNAH5,DNAH6,DNAI1,DNAI2,DNALI1,DYNC2LI1	msigdb.txt
BOQUEST_STEM_CELL_UP	2.82262e-10	58	AEBP1,AXL,C1R,CD302,CD44,CEBPB,CHL1,COL16A1,COL1A1,COL3A1,COL5A1,COLEC12,CRYAB,CXCL12,CYBRD1,DCN,ECM2,EFEMP1,EFS,EGFR,FAP,FBLN5,GPC4,HNMT,HSPB8,IRS1,IRS2,LIF,LOX,LRP1,LTBP2,LUM,MAN1C1,MFAP4,MFAP5,MGP,MITF,MMP2,MRC2,MXRA5,MXRA8,NOTCH2,NOTCH2NL,NT5E,OLFML2B,PDGFRA,PDLIM3,PLAGL1,PTGDS,RHOBTB3,SLC22A3,SLC2A10,SLC5A3,TGFB2,TIMP1,TNXB,UGDH,VCAN	msigdb.txt	GO_CELL_DEVELOPMENT	6.89981e-07	73	AHI1,ALK,ARX,BCL6,CDH23,CFLAR,CLDN3,CLIC5,CLU,CNTN4,CTNND2,DAB1,DACT2,DGKG,DIAPH2,DISC1,DMD,DSCAM,DZIP1,EFNA5,EPHA5,FEV,FHOD3,FOXA1,FOXP1,GATA2,GATA3,HSPA2,ID4,LMX1A,LPAR1,LRRC70,MAGI2,NEBL,NKX2-1,NKX6-1,NLGN1,NRP1,NRXN1,NTM,OLFM1,PACRG,PARVA,PDGFB,PHGDH,PITX2,PLXNA2,POSTN,POU2F2,POU4F1,PPP1R9A,QKI,REC8,S100A6,SEMA4D,SFRP1,SHROOM3,SIAH2,SLIT2,SLIT3,SMAD3,SMARCA2,SPTB,SRGAP2,TNR,TRIP13,TRPS1,UNC5A…	msigdb.txt	MORF_BUB3	2.91467e-27	72	ANP32A,AP3S1,ATP5A1,ATP5D,ATP5G1,ATP5G3,ATP5J,ATP5O,AURKB,BUB3,CALM2,CALM3,CBX3,CCT2,CCT7,CYCS,DGUOK,DNAJC8,DRG1,DYNLL1,EIF1AX,EIF3K,FEN1,FH,FIBP,GLO1,GOT2,GTF2A2,H2AFV,H2AFZ,HDAC1,HDAC2,HDDC2,HNRNPA2B1,HSPE1,ILF2,IMMT,KARS,LMNB2,LSM4,LSM7,MAPRE1,NAA10,NAE1,NASP,NDUFB3,NDUFS3,PARK7,POLR2I,PSMB2,PSMB7,PSMD8,PTDSS1,PTGES3,RAN,RFC4,RUVBL2,SLBP,SOD1,SRSF3,SRSF9,SSB,STMN1,TXNL4A,U2AF1,UBE2L3,UBE2N,UBE…	msigdb.txt	GO_MICROTUBULE_BUNDLE_FORMATION	0.0138719	7	CCDC39,DNAI1,DNAI2,GAS2L2,SPAG17,SPEF2,TPPP3	msigdb.txt	GO_VIRUS_RECEPTOR_ACTIVITY	1	1		msigdb.txt	LEE_NEURAL_CREST_STEM_CELL_UP	0.941603	3	DCN,FST,LUM	msigdb.txt	GO_NEURON_DIFFERENTIATION	6.96995e-10	51	AGRN,COL25A1,CPNE1,DLX2,DRGX,EFNA5,ENAH,GBX2,GDF7,GFAP,GLI2,HOXA2,ISL1,ISL2,JAG1,KIF26B,KLK8,LAMA2,LBX1,LRP4,MAPK8IP3,MICALL2,NEUROD1,NOTCH3,NRP1,PAX2,PLP1,PLXNA3,POU3F2,POU4F1,POU4F2,POU4F3,PRRX1,PTF1A,PTN,ROBO3,SALL3,SDK2,SEMA3B,SEMA3C,SEMA5B,SOX3,SPINK5,SPTBN2,SRF,TLX3,UNC5B,VLDLR,WNT1,WNT2B,WNT3	msigdb.txt	GO_NUCLEOSIDE_TRIPHOSPHATE_METABOLIC_PROCESS	1.16396e-21	70	ADCYAP1,AK5,ATP1B1,ATP5A1,ATP5B,ATP5C1,ATP5E,ATP5F1,ATP5G1,ATP5G3,ATP5H,ATP5J,ATP5O,ATP6V1A,ATP6V1B2,BAD,BPGM,COX4I1,COX5A,COX5B,COX6A1,COX6B1,COX6C,COX7B,COX7C,COX8A,CYCS,DCTPP1,DGUOK,DLD,ENO2,FIGNL1,FXN,GNAI3,GPHN,HK1,NDUFA12,NDUFA13,NDUFA4,NDUFA5,NDUFA6,NDUFA8,NDUFAB1,NDUFB1,NDUFB11,NDUFB2,NDUFB3,NDUFB6,NDUFB7,NDUFB8,NDUFB9,NDUFC2,NDUFC2-KCTD14,NDUFS1,NDUFS4,NDUFS6,NDUFV2,NME1,NME5,NUDT15,OLA1…	msigdb.txt	ANASTASSIOU_CANCER_MESENCHYMAL_TRANSITION_SIGNATURE	5.43243e-11	15	ADAM12,COL11A1,COL3A1,COL5A1,CRISPLD2,FBN1,FN1,LOX,LOXL2,NOX4,NUAK1,PLAU,PRRX1,TNFAIP6,VCAN	msigdb.txt	GO_CELL_PROJECTION_ORGANIZATION	5.16504e-08	67	AK7,ALCAM,APOA1,B9D2,BBS12,BBS4,C11orf63,CCDC113,CCDC13,CCDC39,CCDC78,DCDC2,DNAAF1,DNAH5,DNAH9,DNAI1,DNAI2,DYNC2H1,DYNC2LI1,DYNLL1,DYX1C1,EFNB3,FAM161A,FGD3,FOLR1,FUZ,HYDIN,IFT27,IFT46,IFT74,IFT80,IFT88,IQUB,KIF27,KLHL1,LRRC6,LRRC70,LUM,MNS1,NME5,NPHP1,PIBF1,POC1B,RPGR,RPGRIP1L,RSPH1,RSPH4A,RSPH9,SLITRK4,SOD1,SPAG16,SPAG17,SPAG6,SPEF2,TCTN1,TEKT2,TEKT4,TMEM107,TMEM17,TMEM231,TMEM67,TSGA10,TTC26,T…	msigdb.txt
CHICAS_RB1_TARGETS_CONFLUENT	3.0676e-10	93	ACTA2,ACTG2,ACTN4,ADAM19,AHNAK,ALPK2,ANGPTL2,ARID5B,AXL,BGN,C18orf54,C1R,CAV1,CAV2,CCDC80,CD44,CMBL,CNKSR3,COL1A1,COL3A1,COL5A1,COPZ2,CXCL12,DAB2,DCN,DTX3L,ECM1,EHD2,FAM198B,FAM63B,FAP,FBN2,FLNA,FN1,GBP1,HEG1,HSPB1,HSPB6,IFITM2,IFITM3,ITGA5,JDP2,KDELC2,LIMD1,LIMS2,LMNA,LOX,LOXL4,LTBP2,MAN1C1,MATN2,MFAP4,MFGE8,MVP,MYL9,MYLK,MYOF,NMI,NOTCH2,NR3C2,NUPR1,NXN,OLFML2A,OXTR,PALLD,PARP9,PDLIM7,PMP22,PPM1…	msigdb.txt	AAANWWTGC_UNKNOWN	1.34524e-06	22	ATP2B4,BCL6,C11orf87,DAB1,DCHS2,DIS3L,DMD,DSCAM,DSEL,EBF1,EFNA5,FOXP1,GATA3,GLRA2,KLF12,LIPG,NR2F2,NTRK3,OLFM1,POU4F1,PPARGC1A,THBS2	msigdb.txt	WONG_MITOCHONDRIA_GENE_MODULE	2.99719e-27	64	AIFM1,ATP1B1,ATP5B,ATP5C1,ATP5E,ATP5F1,ATP5G1,ATP5G3,ATP5H,ATP5I,ATP5J,ATP5J2,ATP5O,ATP6V1B1,COX11,COX4I1,COX5A,COX5B,COX6A1,COX6B1,COX6C,COX7A2,COX7B,COX7C,COX8A,DLD,ECHS1,FH,FIBP,GOT2,KARS,MRPL12,MRPL13,MRPL40,MRPS15,MRPS18C,MRPS28,MRPS36,NDUFA12,NDUFA3,NDUFA4,NDUFA5,NDUFA6,NDUFA8,NDUFAB1,NDUFB1,NDUFB10,NDUFB2,NDUFB3,NDUFB6,NDUFB8,NDUFB9,NDUFC2,NDUFS3,NDUFS6,NDUFV2,NQO1,PRDX5,TIMM17B,TIMM23,TOM…	msigdb.txt	BIOCARTA_LECTIN_PATHWAY	0.0138719	4	C4A,C4B,C6,C7	msigdb.txt	GO_RETROGRADE_TRANSPORT_ENDOSOME_TO_GOLGI	1	1		msigdb.txt	GSE34156_UNTREATED_VS_24H_TLR1_TLR2_LIGAND_TREATED_MONOCYTE_UP	0.950806	3	GLI3,NXPH4,SLC16A3	msigdb.txt	GO_NEGATIVE_REGULATION_OF_NERVOUS_SYSTEM_DEVELOPMENT	7.39245e-10	27	ASAP1,CAV1,COL3A1,DKK1,DLX2,GFAP,HOXA2,ISL1,ISL2,JAG1,KLK8,LBX1,LGALS1,LRP1,LRP4,MEIS1,NOTCH3,NRP1,PLXNA3,PTN,SEMA3B,SEMA3C,SEMA5B,SOX3,TLX3,WNT3,ZNF536	msigdb.txt	MOOTHA_HUMAN_MITODB_6_2002	1.77349e-21	102	ACADM,ACAT1,ACSL3,ACSL4,AFG3L2,AIFM1,ARG2,ATP5B,ATP5C1,ATP5E,ATP5F1,ATP5G1,ATP5G3,ATP5H,ATP5J,ATP5O,AZIN1,BAD,BLVRA,COX11,COX4I1,COX5A,COX5B,COX6A1,COX6B1,COX6C,COX7A2,COX7B,COX7C,COX8A,CYB5B,CYCS,DGUOK,DLAT,DLD,ENDOG,ETFB,FH,FIBP,FXN,GOT1,GOT2,HK1,HSPE1,HTATSF1,IDH3A,IMMT,ME3,MRPL15,MRPL20,MRPL34,MRPL48,MRPS11,MRPS18B,MRPS18C,MRPS28,MRPS31,MTCH2,NDUFA4,NDUFA5,NDUFA6,NDUFA8,NDUFAB1,NDUFB1,NDUFB2,…	msigdb.txt	CHARAFE_BREAST_CANCER_LUMINAL_VS_BASAL_DN	1.00515e-10	33	ACTN1,ANTXR1,CALD1,CAV1,CAV2,CCDC80,CD109,CHST3,COL4A1,COL4A2,COL8A1,COTL1,DCBLD1,DIRC2,EGFR,ELK3,FMNL2,FNDC3B,GLIPR1,HIF1A,ITGB1,JAG1,LAMC1,LOX,LOXL2,MMP14,MYO1E,OGFRL1,PKP2,PLAU,PTK7,RALBP1,TUBB6	msigdb.txt	V$MIF1_01	7.64314e-08	26	C2orf73,CCDC60,CDK20,DNAH9,DNAI1,DYDC2,DYNLL1,EFNB3,ENKUR,FAM92B,FILIP1,FUZ,IQCD,LRRC46,MAP9,MDH1B,MYCBP,NAA20,PACRG,PPP1R32,SIAE,SPA17,TEKT2,TTC12,TTC16,VWA3B	msigdb.txt
GTGCCTT,MIR-506	3.90421e-10	112	ABCA1,ABHD4,ACADVL,ACTN4,ADAM19,AKT1S1,APBA3,ARHGEF37,ARHGEF40,ARID5B,ATL3,BCKDHA,BTBD7,CALCOCO1,CAV1,CCND2,CERS2,CHSY1,CNKSR3,COL4A1,COL5A1,CPD,CTDSP1,CTDSP2,EIF3B,ELK3,ENAH,EPHA2,FAM57A,FLRT3,GABPB2,GBGT1,GGA2,GRASP,IL17RC,KANK1,KIAA0430,KIAA1958,KLHL24,LAMC1,LRCH4,LRRC1,MAGT1,MAML1,MAPK7,MARVELD1,MITF,MKX,MTR,MYLK,MYO1E,NFATC1,NR3C2,NUMA1,NXN,OSBP,OSBPL7,P4HA1,PALLD,PGM1,PLAG1,PLEC,PLOD3,PLXNA…	msigdb.txt	CHICAS_RB1_TARGETS_CONFLUENT	1.40953e-06	39	AK5,ASNS,ASS1,ATP2B4,CLU,CPE,EPB41L2,FAM127A,FHOD3,HIVEP3,HPGD,HSPB1,ICA1,IFIT2,KCNMA1,LOXL1,MAP1A,MTHFD2,NALCN,NES,NR2F2,NRP1,OXTR,PHGDH,POSTN,PRSS23,RASSF4,RGMB,S100A6,SFRP1,SHMT2,SIPA1L2,SLC7A5,SMAD3,SYNPO2,THBS1,TMEM47,VAT1L,VIM	msigdb.txt	GO_NUCLEOSIDE_TRIPHOSPHATE_METABOLIC_PROCESS	3.88688e-27	64	ATP1B1,ATP5A1,ATP5B,ATP5C1,ATP5D,ATP5E,ATP5F1,ATP5G1,ATP5G3,ATP5H,ATP5I,ATP5J,ATP5J2,ATP5O,ATP6V1B1,BAD,BPGM,COX4I1,COX5A,COX5B,COX6A1,COX6B1,COX6C,COX7B,COX7C,COX8A,CYCS,DCTPP1,DGUOK,DLD,FXN,NDUFA11,NDUFA12,NDUFA13,NDUFA3,NDUFA4,NDUFA5,NDUFA6,NDUFA8,NDUFAB1,NDUFB1,NDUFB10,NDUFB11,NDUFB2,NDUFB3,NDUFB6,NDUFB7,NDUFB8,NDUFB9,NDUFC2,NDUFC2-KCTD14,NDUFS3,NDUFS6,NDUFV2,NME1,NME7,NUDT15,OLA1,SDHAF2,SNCA…	msigdb.txt	GO_CILIARY_PART	0.0147059	15	ABCA4,CCDC39,DNAH6,DNAH9,DNAI1,DNAI2,DYNLRB2,EFHC1,GUCY2F,MNS1,RPGR,SPAG17,SPAG6,SPEF2,TCTEX1D4	msigdb.txt	MORF_MYL3	1	1		msigdb.txt	NAKAMURA_METASTASIS_MODEL_DN	0.950806	2	GLI3,SERPINB1	msigdb.txt	GO_NEGATIVE_REGULATION_OF_DEVELOPMENTAL_PROCESS	7.39245e-10	48	ADAMTS7,ASAP1,BNIP3,CAV1,CER1,COL3A1,COL4A2,COL5A1,DKK1,DLX2,EFNA5,FGFR3,GFAP,GLI2,HOXA2,HOXA9,HOXB8,IAPP,ISL1,ISL2,JAG1,KLK8,LBX1,LFNG,LGALS1,LRP1,LRP4,MEIS1,MYC,NOTCH3,NPR2,NRP1,PAX2,PLXNA3,PTN,RCC2,SEMA3B,SEMA3C,SEMA5B,SOX3,SPINK5,TEK,TGFB1I1,TLX3,WNT1,WNT3,WWC3,ZNF536	msigdb.txt	WONG_MITOCHONDRIA_GENE_MODULE	4.30087e-21	69	ACAT1,AIFM1,ATP1B1,ATP1B3,ATP5B,ATP5C1,ATP5E,ATP5F1,ATP5G1,ATP5G3,ATP5H,ATP5J,ATP5O,ATP6V1C1,ATP6V1D,ATP6V1G1,COX11,COX4I1,COX5A,COX5B,COX6A1,COX6B1,COX6C,COX7A2,COX7B,COX7C,COX8A,DLD,FH,FIBP,GOT2,KARS,MRPL36,MRPL40,MRPS18B,MRPS18C,MRPS28,MRPS36,MTX2,NDUFA12,NDUFA4,NDUFA5,NDUFA6,NDUFA8,NDUFAB1,NDUFB1,NDUFB2,NDUFB3,NDUFB6,NDUFB8,NDUFB9,NDUFC2,NDUFS4,NDUFS6,NDUFV2,OXCT1,PDHA1,PDP1,PRDX5,SLC25A17,SO…	msigdb.txt	ELVIDGE_HYPOXIA_BY_DMOG_UP	1.59344e-10	19	AK4,ATF3,BNIP3,CA9,CAV1,CCNG2,CITED2,DDIT4,EGFR,FAM162A,HK2,LOX,LOXL2,P4HA1,PGM1,SERPINE1,SOX9,STC2,VEGFC	msigdb.txt	GO_MOTOR_ACTIVITY	2.12309e-07	22	BBS4,DNAH10,DNAH11,DNAH12,DNAH17,DNAH2,DNAH3,DNAH5,DNAH6,DNAH9,DNAI1,DNAI2,DNALI1,DYNC2H1,DYNC2LI1,DYNLL1,DYNLRB2,KIF12,KIF19,KIF27,KIF6,KIF9	msigdb.txt
GO_EXTRACELLULAR_STRUCTURE_ORGANIZATION	4.24458e-10	63	ADAMTS14,AGRN,ATXN1L,BGN,BMP1,CCDC80,CD44,COL11A1,COL11A2,COL13A1,COL16A1,COL1A1,COL27A1,COL3A1,COL4A1,COL4A2,COL5A1,COL8A1,CTGF,CYR61,DCN,DDR1,ECM2,ENG,FBLN5,FBN2,FN1,GREM1,ICAM1,ITGA5,ITGAV,ITGB3,ITGB5,LAMA5,LAMB2,LAMC1,LOX,LTBP2,LUM,MFAP4,MFAP5,MMP14,MMP19,MMP2,MYO1E,NDNF,NFKB2,NID2,NR2E1,OLFML2A,P4HA1,PLOD3,SERPINE1,SERPINH1,SMOC2,SPARC,TGFB2,TGFBI,THBS1,TIMP1,TLL1,TNXB,VCAN	msigdb.txt	GO_REGULATION_OF_SYNAPSE_STRUCTURE_OR_ACTIVITY	1.45532e-06	24	AMIGO2,CBLN2,CNTN4,DISC1,EFNA5,FGF14,FRMPD4,JPH3,LRRTM1,LRRTM3,LZTS1,MAGI2,NLGN1,NOS1,NPTN,NRXN1,NTRK3,OXTR,PPP1R9A,SLC24A2,SNAP25,THBS2,TNR,TPBG	msigdb.txt	WONG_EMBRYONIC_STEM_CELL_CORE	8.18286e-27	79	ALDH7A1,ATP5J,ATP5O,AURKA,AURKB,BUB1B,BUB3,CBX3,CCNA2,CCNB2,CDC34,CDCA3,CDCA8,CDK1,CDKN3,CKS1B,CKS2,COX5B,CSRP2,CYCS,DBF4,DLGAP5,ECHS1,EIF3K,FDPS,FH,GLO1,HDAC1,HMGB2,HMGN5,HN1,HNRNPA1,HSPE1,KPNA2,LSM10,LSM4,MAD2L1,MRPL12,MRPL13,MRPL15,MRPS28,MRPS36,MYBL2,NASP,NDC80,NDUFA11,NDUFAB1,NDUFB10,NDUFB7,NDUFB8,NHP2,NOP10,NTHL1,NUSAP1,PHB,PLK1,POLR2F,POLR3K,PRMT1,PSMA7,PSMB6,PSMD14,RPA3,RPP40,RUVBL1,RUVBL…	msigdb.txt	VECCHI_GASTRIC_CANCER_EARLY_DN	0.0167457	16	C6,C7,CD302,CLDN10,COL4A6,KCNE2,MYOC,SCARA5,SCGB2A1,SCUBE2,SFRP1,SHISA3,SLC15A1,SMARCA1,STAP1,WIF1	msigdb.txt	RIGGINS_TAMOXIFEN_RESISTANCE_UP	1	1		msigdb.txt	VANTVEER_BREAST_CANCER_BRCA1_DN	0.950806	2	GLI3,TPPP3	msigdb.txt	BENPORATH_SUZ12_TARGETS	9.1683e-10	55	ACADL,ADAM12,ALDH1L1,APCDD1L,BHLHE22,CAV2,CCDC140,CD38,COL25A1,CRABP1,CUZD1,DKK1,DLX2,DPF3,FAM129A,FAM24B,GATM,GBX2,GDF7,GFRA1,HMX2,HOXB2,HOXB3,HOXB8,IRX4,ISL1,ISL2,ITGA11,LBX1,LOX,MAB21L2,NAV2,NEUROD1,NRP1,OLFML2B,OTX1,PAX2,PAX3,POLE,POU4F1,POU4F2,POU4F3,PTF1A,ROBO3,SCD5,SLC6A5,SOX3,SPOCK2,STXBP6,TLX1,UNC5B,WNT1,WNT3,ZIC1,ZNF703	msigdb.txt	GO_CELLULAR_RESPIRATION	5.14898e-21	54	COX4I1,COX5A,COX5B,COX6A1,COX6B1,COX6C,COX7B,COX7C,COX8A,CYCS,DLAT,DLD,ETFB,FASTKD5,FH,FXN,IDH1,IDH3A,MDH1,ME3,NDUFA12,NDUFA13,NDUFA4,NDUFA5,NDUFA6,NDUFA8,NDUFAB1,NDUFAF2,NDUFB1,NDUFB11,NDUFB2,NDUFB3,NDUFB6,NDUFB7,NDUFB8,NDUFB9,NDUFC2,NDUFC2-KCTD14,NDUFS1,NDUFS4,NDUFS6,NDUFV2,PDHA1,PPARGC1A,SLC25A12,SLC25A14,SNCA,SUCLA2,SUCLG1,UQCR11,UQCRC2,UQCRFS1,UQCRH,UQCRHL	msigdb.txt	CHARAFE_BREAST_CANCER_LUMINAL_VS_MESENCHYMAL_DN	2.02679e-10	33	ACTN1,ALPK2,ANTXR1,ASAP1,CALD1,CAV1,CAV2,CHST3,CMTM3,COL4A1,COL4A2,COL5A1,EGFR,ELK3,FBN1,FLNC,FMNL2,FOSL2,GLIPR1,ITGAV,ITSN1,JAG1,LAMC1,LOXL2,LTBP2,MYLK,PLAU,RALBP1,SERPINE1,TGFB1I1,TGFB2,TUBB6,VCL	msigdb.txt	GO_AXONEMAL_DYNEIN_COMPLEX_ASSEMBLY	1.22812e-06	9	CCDC39,DNAAF1,DNAH5,DNAI1,DNAI2,DYX1C1,LRRC6,TEKT2,ZMYND10	msigdb.txt
VERHAAK_GLIOBLASTOMA_MESENCHYMAL	6.62238e-10	51	ADAM12,ALDH3B1,CEBPB,COL1A1,COL5A1,COPZ2,CYBRD1,DAB2,DRAM1,EHD2,ELF4,ENG,FHOD1,FNDC3B,GRN,HEXB,IL1R1,ITGA5,LHFPL2,LOX,LTBP1,LTBP2,MAN2B1,MRC2,MVP,MYOF,PDPN,PLAU,PTPRC,PTRF,RAB32,RHOG,RUNX2,S100A11,SERPINE1,SLC16A3,SP100,SQRDL,SWAP70,TCIRG1,TGFBI,THBS1,TIMP1,TMBIM1,TNFRSF1A,TRIM22,TYMP,WIPF1,WWTR1,YAP1,ZNF217	msigdb.txt	MCBRYAN_PUBERTAL_BREAST_4_5WK_UP	1.62358e-06	26	ADAMTS5,ALDOC,ATP1A3,BCL6,CLDN3,DUSP16,EPCAM,FIGN,FOXA1,GATA3,ID4,IRX1,IRX2,KRT18,MAFB,MYB,NHSL1,PLEKHB1,RIPK4,SESN3,SFRP1,SHROOM3,THBS1,THBS2,TPBG,TRPS1	msigdb.txt	SOTIRIOU_BREAST_CANCER_GRADE_1_VS_3_UP	1.33505e-26	52	AURKA,AURKB,BUB1B,CCNA2,CCNB1,CCNB2,CDCA3,CDCA8,CDK1,CDKN3,CENPA,CEP55,CKS2,COX7B,DLGAP5,FEN1,H2AFV,H2AFZ,HMGB3,HMMR,HN1,KIF2C,KPNA2,MAD2L1,MELK,MRPL12,MRPL15,MYBL2,NDC80,NME1,NUSAP1,NUTF2,PFDN6,PLK1,POLR2K,PRC1,PSMA7,PTTG1,RFC4,RNASEH2A,SNRPC,SNRPF,STIP1,STMN1,TACC3,TTK,TUBA1B,TXN,UBE2C,UBE2N,UBE2S,VRK1	msigdb.txt	GO_DYNEIN_COMPLEX	0.0185324	6	DNAH12,DNAH6,DNAH9,DNAI1,DNAI2,DYNLRB2	msigdb.txt	GO_MONOSACCHARIDE_BINDING	1	1		msigdb.txt	chr12q21	0.950806	2	LUM,SLC17A8	msigdb.txt	GO_NEGATIVE_REGULATION_OF_NEURON_DIFFERENTIATION	1.21438e-09	23	ASAP1,CAV1,GFAP,HOXA2,ISL1,ISL2,JAG1,KLK8,LBX1,LGALS1,LRP1,LRP4,MEIS1,NOTCH3,NRP1,PLXNA3,SEMA3B,SEMA3C,SEMA5B,SOX3,TLX3,WNT3,ZNF536	msigdb.txt	MODULE_152	5.54647e-21	51	ATP2C1,ATP5A1,ATP5B,ATP5C1,ATP5E,ATP5G1,ATP5G3,ATP5H,ATP5J,ATP5O,ATP6V0B,ATP6V0D1,ATP6V1B2,ATP6V1D,ATP6V1G1,ATP6V1H,C14orf2,COX4I1,COX5A,COX5B,COX6A1,COX6B1,COX6C,COX7A2,COX7B,COX7C,COX8A,CYCS,FH,GOT2,HSPE1,NDUFA4,NDUFA5,NDUFA6,NDUFAB1,NDUFB1,NDUFB3,NDUFB7,NDUFB8,NDUFS4,NDUFS6,NDUFV2,PRDX5,SLC39A6,SUCLG1,TIMM17B,UQCR11,UQCRC2,UQCRFS1,UQCRH,VDAC1	msigdb.txt	GO_MOVEMENT_OF_CELL_OR_SUBCELLULAR_COMPONENT	2.85277e-10	57	ACTC1,ATP1A4,CALD1,CAV1,COL5A1,DDIT4,DPP4,EGFR,ENAH,FAT1,FAT2,FLNA,FN1,FOXB1,FPR3,GBX2,GLI2,HIF1A,HSPB1,ITGAV,ITGB1,ITGB4,JAM2,KIF1C,KIF26B,LAMC1,LOXL2,MMP14,MYL4,MYO1E,NR2F2,PALLD,PDPN,PEAK1,PKP2,PLAU,PLCG1,POU4F3,PTK7,SEMA3B,SEMA3C,SGPL1,SIX1,SLC16A3,SPTBN5,SRF,TEK,TGFB2,THBD,TLN1,TNFRSF12A,TNNT2,TNS3,VCAN,VCL,VEGFC,WWC1	msigdb.txt	GO_CELL_PROJECTION_PART	1.36894e-06	66	ABCA4,AGBL2,AKAP14,ALS2CR12,AQP1,B9D2,BBS4,CALM1,CCDC39,CD36,CETN2,DCDC2,DNAAF1,DNAH17,DNAH2,DNAH3,DNAH5,DNAH6,DNAH9,DNAI1,DNAI2,DNALI1,DYNC2H1,DYNC2LI1,DYNLL1,DYNLRB2,EFHC1,ENKUR,FAM161A,FOLR1,HYDIN,IFT27,IFT46,IFT74,IFT80,IFT88,KIF19,MNS1,NTS,PACRG,POC1B,PRKAR1A,PTGER3,RPGR,RPGRIP1L,RSPH1,RSPH4A,RSPH9,SERPINF1,SOD1,SPA17,SPAG16,SPAG17,SPAG6,SPEF1,SPEF2,SSTR3,TCTEX1D4,TCTN1,TMEM107,TMEM17,TMEM23…	msigdb.txt
SWEET_KRAS_TARGETS_UP	6.80894e-10	29	ADAM19,BHLHE40,BMP1,CALD1,CHST3,COL1A1,COL4A1,COL4A2,COL5A1,DNAJB2,ECE1,HSPB1,IGFBP7,ITGAV,JUN,MATN2,MYL9,NLRP1,PALLD,PMEPA1,SERPINE1,SLC16A4,SPARC,ST5,TGFB2,TGFBI,TIMP3,ULK1,WIPF1	msigdb.txt	BENPORATH_ES_WITH_H3K27ME3	2.12401e-06	60	ATP1A3,CAMK2N2,CDH23,CDH7,CHDH,CHN2,CLIC5,CTNND2,DCHS2,DGKG,EBF1,EPHA5,FAM43B,FEV,FRMPD4,FZD1,GATA2,GATA3,GJD2,GRIA2,GRID1,GRK5,GRM7,GUCY1A3,HS3ST4,HS6ST3,IRX1,KCNC4,KCND3,KCNF1,KCNMA1,KCNS3,LRRTM1,MAFB,MYB,NKX2-1,NKX6-1,NPNT,NR2F2,NRIP3,NRXN1,PITX2,PLXNA2,POU4F1,PTPRN2,PTPRT,RBP4,RFX4,RXRG,SERTM1,SFRP1,SLIT2,SLIT3,SMPD3,SPTB,SYT6,THBS2,TLE2,ZFHX3,ZNF503	msigdb.txt	PUJANA_CHEK2_PCC_NETWORK	1.78619e-26	123	AP3S1,ATP5J,ATP5J2,ATP5O,AURKA,AURKB,BUB1B,BUB3,C14orf2,CBX3,CCNA2,CCNB1,CCNB2,CCT2,CCT8,CDC123,CDK1,CENPA,CHRNA5,CKS1B,CKS2,COPS3,COX11,COX6C,COX7B,CYCS,DBF4,DGUOK,DLD,DLGAP5,EIF4E,ERH,FDPS,FEN1,FXN,GTF2A2,GTF3A,H2AFV,H2AFZ,HDAC1,HDAC2,HMGB2,HMGB3,HMGN1,HMMR,HNRNPA2B1,HSPE1,ILF2,IMMT,KARS,KIF2C,KPNA2,LCK,LDHB,LMNB2,LSM3,LSM4,LSM7,MAD2L1,MELK,MYBL2,NAA10,NAE1,NAP1L4,NASP,NDC80,NDUFB3,NDUFV2,NHP2,…	msigdb.txt	BIOCARTA_CLASSIC_PATHWAY	0.0225426	4	C4A,C4B,C6,C7	msigdb.txt	GO_REGULATION_OF_PHOSPHOLIPASE_ACTIVITY	1	1		msigdb.txt	GO_SULFUR_COMPOUND_CATABOLIC_PROCESS	0.950806	2	DCN,LUM	msigdb.txt	BENPORATH_ES_WITH_H3K27ME3	1.67083e-09	57	ACADL,BCAN,BHLHE22,BMP6,CCDC140,CD38,COL12A1,COL25A1,DKK1,DLX2,DPF3,FAM129A,FGF11,FOXF2,GBX2,GDF7,HMX2,HOXA2,HOXA9,HOXB2,HOXB3,HOXB8,HSPA1A,IRX4,ISL1,ISL2,KLHL17,LBX1,MAB21L2,MEIS1,NAV2,NEUROD1,NXPH4,OLFML2B,OTX1,PAX2,PAX3,PLP1,POLE,POU3F2,POU4F1,POU4F2,POU4F3,PRUNE2,PTF1A,ROBO3,SCD5,SEMA3B,SLC6A5,STXBP6,TFAP2B,TLX1,TLX3,TRIM28,UNC5B,WNT1,ZIC1	msigdb.txt	MOOTHA_VOXPHOS	5.96034e-21	42	ATP5B,ATP5C1,ATP5E,ATP5F1,ATP5G1,ATP5G3,ATP5H,ATP5J,ATP5O,COX11,COX4I1,COX5A,COX5B,COX6A1,COX6B1,COX6C,COX7A2,COX7B,COX7C,COX8A,CYCS,NDUFA13,NDUFA4,NDUFA5,NDUFA6,NDUFA8,NDUFAB1,NDUFB1,NDUFB2,NDUFB3,NDUFB6,NDUFB7,NDUFB8,NDUFC2,NDUFS1,NDUFS4,NDUFS6,TBCB,UQCR11,UQCRC2,UQCRFS1,UQCRH	msigdb.txt	GO_REGULATION_OF_CELLULAR_COMPONENT_MOVEMENT	3.10518e-10	43	ACTN1,ATP1A2,CAV1,CHST3,CITED2,COL3A1,CPNE3,EGFR,FLNA,FN1,GAB1,HIF1A,HMOX1,HSPB1,ITGAV,ITGB1,JAG1,LAMP1,LRP1,MARVELD3,MCC,MMP14,MYLK,NOX4,NR2F2,PDPN,PKP2,PLAU,PLCG1,PLN,PRR5L,PTGER4,PTN,SEMA3B,SEMA3C,SERPINE1,SOX9,SRF,TEK,TGFB2,TNNT2,VCL,VEGFC	msigdb.txt	V$RFX1_01	1.36894e-06	29	AGBL2,C2orf73,CCDC60,CCDC65,DNAH9,DNAI1,DYDC2,DYNLL1,DYNLRB2,EFNB3,FAM92B,FILIP1,FUZ,FZD1,IFT88,IQCD,LRRC46,MAP9,MDH1B,NME5,PACRG,PPP1R32,RIBC1,SPA17,TEKT2,TSGA10,TTC16,UBXN10,WWOX	msigdb.txt
CHARAFE_BREAST_CANCER_LUMINAL_VS_MESENCHYMAL_DN	8.74207e-10	81	ACTA2,ACTN1,ALPK2,ANTXR1,ANXA5,ARAP3,ARHGEF40,ATM,AXL,CALD1,CAV1,CAV2,CD44,CHST3,CHSY1,CMTM3,COL13A1,COL4A1,COL4A2,COL5A1,CRTAP,DAB2,DHX33,EGFR,EIF5A2,ELK3,ENG,EPHA2,FAM57A,FAS,FLNC,FOSL1,FOSL2,GJA1,GXYLT2,HEG1,IGFBP7,IL7R,ITGAV,ITPRIP,KANK2,KCTD12,KDELC2,LAMC1,LIX1L,LTBP2,LYN,MARVELD1,MFGE8,MMP2,MRC2,MYLK,NEXN,NID2,NT5E,OSMR,PDGFC,PLAU,PMP22,PRKD3,PTRF,RAB34,RALBP1,RUNX2,SERPINE1,SGCB,SKP2,SPARC…	msigdb.txt	GO_NEURON_DIFFERENTIATION	2.19799e-06	52	AHI1,ALK,ARX,CDH23,CLIC5,CLU,CNTN4,CNTN6,CTNND2,DAB1,DDIT4,DGKG,DISC1,DMRTA2,DSCAM,EFNA5,EPHA5,FEV,FOXA1,FZD1,GATA2,GATA3,GRID2,ID4,LMX1A,LRRC70,MDGA2,NKX2-1,NKX6-1,NLGN1,NRP1,NRXN1,NTM,NTRK3,PHGDH,PITX2,PLXNA2,POSTN,POU4F1,PPP1R9A,PTPRR,S100A6,SFRP1,SIAH2,SLIT2,SLIT3,SPTB,SRGAP2,TNR,UNC5A,UNC5D,WNT4	msigdb.txt	BLUM_RESPONSE_TO_SALIRASIB_DN	1.78619e-26	79	ANP32A,ATP5G3,ATP5J2,AURKA,AURKB,BUB1B,CBX1,CBX3,CCNA2,CCNB2,CDC25C,CDK1,CDKN3,CENPA,CHAF1B,CKB,CKS2,COCH,CRIP2,EBP,FEN1,FKBP3,GAMT,GUCY1B3,H2AFV,H2AFZ,HDAC1,HMGB3,HMMR,HN1,HNRNPA2B1,ID2,KIF2C,KPNA2,MAD2L1,MEST,MYBL2,NASP,NDC80,NDUFB3,NR4A2,NTHL1,NUSAP1,PAFAH1B3,PLK1,PRC1,PTMA,PTTG1,PXMP2,RANBP1,RBBP7,RBX1,RFC4,RGS2,RNASEH2A,RPA3,SCG5,SLC25A10,SNRPD1,SNRPF,SOX11,SRP9,SRSF3,STMN1,TACC3,TECR,TK1,TR…	msigdb.txt	GO_POLYOL_TRANSMEMBRANE_TRANSPORTER_ACTIVITY	0.0225426	4	AQP1,AQP5,MIP,SLC5A3	msigdb.txt	ZHONG_RESPONSE_TO_AZACITIDINE_AND_TSA_DN	1	1		msigdb.txt	SCHUETZ_BREAST_CANCER_DUCTAL_INVASIVE_UP	0.950806	4	DCN,LUM,SLC16A3,TP53I3	msigdb.txt	GO_NEGATIVE_REGULATION_OF_CELL_DIFFERENTIATION	3.35965e-09	40	ADAMTS7,ASAP1,CAV1,COL3A1,COL5A1,DKK1,DLX2,EFNA5,GFAP,GLI2,HOXA2,HOXA9,HOXB8,IAPP,ISL1,ISL2,JAG1,KLK8,LBX1,LGALS1,LRP1,LRP4,MEIS1,MYC,NOTCH3,NPR2,NRP1,PAX2,PLXNA3,PTN,RCC2,SEMA3B,SEMA3C,SEMA5B,SOX3,TGFB1I1,TLX3,WNT1,WNT3,ZNF536	msigdb.txt	MOOTHA_MITOCHONDRIA	7.41392e-21	103	ACADM,ACAT1,AFG3L2,AIFM1,ARG2,ATP5B,ATP5C1,ATP5E,ATP5F1,ATP5G1,ATP5G3,ATP5H,ATP5J,ATP5O,AZIN1,C14orf2,C1QBP,CD40,COX11,COX4I1,COX5A,COX5B,COX6A1,COX6B1,COX6C,COX7A2,COX7B,COX7C,COX8A,CYB5B,CYCS,DGUOK,DLAT,DLD,ENDOG,ETFB,FH,FIBP,FXN,GOT2,HK1,HSPE1,HTATSF1,IDH3A,IMMT,IMP3,ME3,MRPL15,MRPL20,MRPL34,MRPL48,MRPS11,MRPS18B,MRPS18C,MRPS28,MRPS31,MTCH2,MTX2,NDUFA4,NDUFA5,NDUFA6,NDUFA8,NDUFAB1,NDUFB1,NDUFB…	msigdb.txt	GO_CELL_JUNCTION	3.10518e-10	54	ACTC1,ACTN1,AGRN,AHNAK,AIF1L,ARHGAP31,ATP1A2,C4orf19,CAV1,CAV2,CDC42EP1,CPNE3,DLG1,DPP4,EGFR,ENAH,FAT1,FAT2,FERMT2,FHL2,FLNA,FLNC,HSPB1,HSPG2,IGF2R,ITGAV,ITGB1,ITGB4,ITSN1,JAG1,JAM2,LIMA1,LRP1,MARVELD3,MLC1,MMP14,MYO1E,NOX4,PALLD,PEAK1,PKP2,PLAU,PLCG1,PTK7,SH3PXD2A,SIPA1L1,SYNPO,TEK,TGFB1I1,TLN1,TNC,TNS3,VCL,ZYX	msigdb.txt	GO_CELL_PART_MORPHOGENESIS	1.92396e-06	50	ALCAM,B9D2,BBS4,C11orf63,CCDC113,CCDC13,CCDC39,DNAAF1,DNAH5,DNAI1,DNAI2,DYNC2H1,DYNC2LI1,DYNLL1,DYX1C1,EFNB3,FAM161A,FUZ,HYDIN,IFT46,IFT74,IFT80,IFT88,IQUB,KIF27,LRRC6,LRRC70,LUM,NME5,PIBF1,POC1B,RPGR,RPGRIP1L,RSPH1,RSPH4A,RSPH9,SLITRK4,SPAG16,SPAG17,SPEF2,TCTN1,TEKT2,TMEM107,TMEM17,TMEM231,TMEM67,TTC26,TTC30A,TTC30B,ZMYND10	msigdb.txt
GO_TISSUE_DEVELOPMENT	9.94718e-10	192	ACADVL,ACTA2,ACTG2,ACVR1,ADAM9,ADM,AGT,AKT2,ARID1A,ARID5B,ATF3,ATM,BAX,BCL9L,BMP1,BMP6,BPTF,CAV1,CAV2,CD44,CDKN1A,CEBPB,CELSR1,CFLAR,CHSY1,COL11A1,COL11A2,COL1A1,COL27A1,COL3A1,COL4A1,COL4A2,COL5A1,COL8A1,CREB3L2,CSF1,CTC1,CTGF,CUL7,CYR61,DAB2,DCN,DDR1,DLG1,DNAAF1,DSG2,DVL2,DVL3,DYRK1B,E2F7,ECM1,EDA2R,EGFR,ENG,EP300,EPHA2,ERG,EVC,EZR,FGFR3,FLNA,FLNB,FLRT3,FN1,FOSL2,FOXN4,FOXO1,FREM2,FZR1,GAA,GAB1…	msigdb.txt	BENPORATH_EED_TARGETS	2.29434e-06	58	ADAMTS5,AFF2,AUTS2,C11orf87,C5orf38,CDH23,CDH7,CHN2,CLIC5,CTNND2,DCHS2,DGKG,EBF1,EEF2,EPHA5,FAM43B,FEV,FRMPD4,FZD1,GATA2,GATA3,GJD2,GRIA2,GRID1,GRK5,GRM7,GUCY1A3,H1F0,HS6ST3,KCNC4,KCND3,KCNMA1,LRRTM1,LYPD1,MAFB,MAGI2,MAP7D2,MYB,NGB,NKX2-1,NKX6-1,NPNT,NR2F2,NRIP3,PITX2,PLCB1,PLXNA2,POU4F1,PTPRT,RBP4,SERTM1,SFRP1,SLIT2,SORCS2,SYT10,TMEM65,ZFHX3,ZNF503	msigdb.txt	GO_ELECTRON_TRANSPORT_CHAIN	3.14142e-26	42	COX4I1,COX5A,COX5B,COX6A1,COX6B1,COX6C,COX7B,COX7C,COX8A,CYB561,CYCS,DLD,ETFB,NDUFA11,NDUFA12,NDUFA13,NDUFA3,NDUFA4,NDUFA5,NDUFA6,NDUFA8,NDUFAB1,NDUFAF2,NDUFB1,NDUFB10,NDUFB11,NDUFB2,NDUFB3,NDUFB6,NDUFB7,NDUFB8,NDUFB9,NDUFC2,NDUFC2-KCTD14,NDUFS3,NDUFS6,NDUFV2,SDHAF2,SNCA,UQCR11,UQCRH,UQCRQ	msigdb.txt	MODULE_46	0.0304297	17	C6,C7,CCR9,CD2,CD83,CR2,DEFB1,ERG,FGA,FGB,FGF7,FGG,GCG,HP,IL16,IRF8,SELL	msigdb.txt	GNF2_PTPRC	1	1		msigdb.txt	chr10p12	0.950806	2	ARMC3,ARMC4	msigdb.txt	TURASHVILI_BREAST_LOBULAR_CARCINOMA_VS_LOBULAR_NORMAL_DN	4.40259e-09	15	ADAM12,ASAP1,COL11A1,COL12A1,COL1A2,COL3A1,COL4A1,COL4A2,COL5A1,COL6A3,FN1,LOX,MXRA5,PRRX1,VCAN	msigdb.txt	GO_MITOCHONDRIAL_PART	8.46407e-21	162	ACADM,ACAT1,ACSL3,ACSL4,ACSM1,AFG3L2,AGK,AIFM1,ALDH7A1,APOO,ARG2,ARL2,ARMCX3,ATF2,ATP5A1,ATP5B,ATP5C1,ATP5E,ATP5F1,ATP5G1,ATP5G3,ATP5H,ATP5J,ATP5O,BAD,C14orf2,C19orf12,C1QBP,CDS2,CHCHD3,CHCHD6,CIAPIN1,CISD1,CISD2,CKMT1B,COQ10A,COX11,COX4I1,COX5A,COX5B,COX6A1,COX6B1,COX6C,COX7A2,COX7B,COX7C,COX8A,CYB5B,CYCS,DGUOK,DLAT,DLD,ETFB,FAHD1,FASTKD5,FH,FUNDC1,FXN,GDAP1,GHITM,GOT2,GRPEL1,HK1,HSPE1,IDH3A,IMM…	msigdb.txt	TURASHVILI_BREAST_LOBULAR_CARCINOMA_VS_LOBULAR_NORMAL_DN	3.48443e-10	15	ADAM12,ASAP1,CAP2,COL11A1,COL12A1,COL3A1,COL4A1,COL4A2,COL5A1,COL8A1,FBN1,FN1,LOX,PRRX1,VCAN	msigdb.txt	GO_CYTOSKELETAL_PART	2.44877e-06	85	AGBL2,ALDOB,ARHGAP6,B9D2,BBS4,BUB1B,C4orf47,C9orf24,CALM1,CCDC113,CCDC13,CCDC146,CCDC78,CCDC96,CETN2,CETN3,CNTRL,CSPP1,DNAAF1,DNAH10,DNAH11,DNAH12,DNAH17,DNAH2,DNAH3,DNAH5,DNAH6,DNAH9,DNAI1,DNAI2,DNALI1,DYNC2H1,DYNC2LI1,DYNLL1,DYNLRB2,EFHC1,FAM161A,GAS2L2,GAS8,GRAMD3,IFT27,IFT46,IFT74,IFT80,IFT88,KATNAL2,KIF12,KIF19,KIF27,KIF6,KIF9,LCA5,MAK,MAP9,MNS1,MTUS1,NEK10,NEK9,NIT2,ODF2L,PIBF1,POC1B,PPP1R4…	msigdb.txt
GO_ANCHORING_JUNCTION	1.13922e-09	85	ACTN1,ACTN4,ADAM9,AHNAK,ANXA5,ARHGAP31,ATP6V0A2,CASS4,CAV1,CAV2,CD44,CDC42EP1,CTNNA1,DAB2,DLG1,DPP4,DSC1,DSC3,DSG2,EGFR,ENAH,ENG,EPHA2,EZR,FAP,FGFR3,FLNA,FLNB,FLNC,FLRT3,GJA1,HSPB1,ICAM1,IRF2,ITGA5,ITGAV,ITGB3,ITGB5,KIAA1462,LIMA1,LIMD1,LIMS1,LIMS2,LRP1,LYN,MMP14,MRC2,MYO1E,NEDD9,NEXN,OXTR,PABPC1,PAK4,PALLD,PCBP2,PDGFRB,PDLIM7,PEAK1,PLAU,PLEC,PLEKHA7,PPFIA1,PTK2B,PTK7,PTPRC,RHOG,SCARF2,SCRIB,SHRO…	msigdb.txt	TAATTA_V$CHX10_01	2.29434e-06	48	ALK,ARPP21,ATP2B4,BCL6,C5orf38,CADM2,CASK,CCDC149,CCNG1,CNTN4,CTNND2,DAB1,DIXDC1,DMD,DPP10,DSCAM,ELMO1,FAM19A1,FEV,FIGN,GJD2,HPGD,IRX2,JPH3,KAT6B,KCNMA1,LMX1A,LRRTM1,MED12L,NEBL,NELL2,NKX2-1,NKX6-1,NOVA1,NOX3,NRP1,PITPNC1,PITX2,PLXNA2,RBFOX1,RCAN1,RIPK4,SFRP1,SLC24A2,SMARCA2,STAC,STX7,TSPAN7	msigdb.txt	KEGG_ALZHEIMERS_DISEASE	1.12766e-25	53	ATP2A3,ATP5A1,ATP5B,ATP5C1,ATP5D,ATP5E,ATP5F1,ATP5G1,ATP5G3,ATP5H,ATP5J,ATP5O,BAD,CALM2,CALM3,CALML3,CDK5,COX4I1,COX5A,COX5B,COX6A1,COX6B1,COX6C,COX7A2,COX7B,COX7C,COX8A,CYCS,NAE1,NDUFA3,NDUFA4,NDUFA5,NDUFA6,NDUFA8,NDUFAB1,NDUFB1,NDUFB10,NDUFB2,NDUFB3,NDUFB6,NDUFB7,NDUFB8,NDUFB9,NDUFC2,NDUFS3,NDUFS6,NDUFV2,PPP3CA,PSEN2,SNCA,UQCR11,UQCRH,UQCRQ	msigdb.txt	MODULE_287	0.034211	6	CRYAA,CRYGA,CRYGD,GUCY2F,LUM,MYOC	msigdb.txt	KEGG_GLIOMA	1	1		msigdb.txt	JOHANSSON_BRAIN_CANCER_EARLY_VS_LATE_DN	0.95991	2	DCN,GHITM	msigdb.txt	GO_NEURON_PROJECTION_GUIDANCE	4.43145e-09	23	DRGX,EFNA5,ENAH,GBX2,GDF7,GLI2,HOXA2,ISL1,ISL2,KIF26B,LAMA2,MAPK8IP3,NRP1,PLXNA3,POU4F2,POU4F3,ROBO3,SEMA3B,SEMA3C,SEMA5B,SPTBN2,UNC5B,WNT3	msigdb.txt	MORF_HDAC1	2.66366e-20	74	ACP1,ACTR2,AFG3L2,AP3S1,ARF3,ATP5A1,ATP5G1,ATP5G3,ATP5J,ATP5O,ATXN10,BUB3,CALM1,CALM2,CALM3,CBX3,CCT2,CCT7,CDC123,CHMP2A,COPS5,COX4I1,COX5B,COX6A1,COX6B1,COX7C,DNAJC8,DRG1,EID1,EIF1AX,EIF3K,ERH,G3BP2,GDI2,GNB1,HDAC2,HMGN1,IFRD1,KARS,LSM7,LYPLA1,MDH1,NDUFS4,NDUFV2,PAPSS1,PARK7,PCMT1,PSMB2,PSMB7,PTGES3,RAN,SH3BGRL,SRP9,SRSF3,SUMO1,SUMO2,SUMO3,TCP1,TRA2B,TTC1,UBE2D2,UBE2L3,UBE2N,UQCRC2,UQCRFS1,UQCRH…	msigdb.txt	GO_ACTIN_CYTOSKELETON	5.25922e-10	32	ACTC1,ACTN1,AHNAK,AIF1L,CALD1,CDC42EP1,EEF1A1,ESPN,FERMT2,FHL2,FLNA,HSPB7,KLHL20,LIMA1,MYL4,MYL7,MYLK,MYO1E,NOTCH3,NOX4,PALLD,PEAK1,PGM1,SH3PXD2A,SLC16A3,SPTBN5,SYNPO,TEK,TMOD3,TNNT2,VCL,ZYX	msigdb.txt	GO_PROTEIN_TRANSPORT_ALONG_MICROTUBULE	2.92592e-06	10	BBS12,DYNC2H1,DYNLL1,IFT27,IFT46,IFT74,RPGR,TTC26,TTC30A,TTC30B	msigdb.txt
LEE_BMP2_TARGETS_UP	1.38517e-09	111	ABCA1,ABHD4,ACACB,ADCY6,AEBP1,AGRN,ANGPTL2,BCKDHA,BMP1,C1R,CA12,CALCOCO1,CCDC80,CCNG2,CEBPD,CHD3,CHKB,CLSTN1,COL5A1,CP,CSAD,CTDSP2,CTSA,CTSF,CUL7,CXCL12,CYP27A1,DCAF8,DDB2,DDR1,DMPK,DPP4,DSG2,DTX3L,EFEMP1,EFS,ENPP2,EZR,FBLN5,FBXL20,FBXO32,FCGRT,FLCN,FOXO1,FYCO1,GAA,GBP1,GHR,GPR146,GRASP,GRN,H6PD,HBP1,HIST1H1C,IGFBP5,IRF2,IRS1,ITGB5,JMY,JUN,KANK2,KCNJ8,KLHL24,LIX1L,LRP1,LRP10,LTBP1,MAF,MATN2,MFAP4…	msigdb.txt	GO_SOMATODENDRITIC_COMPARTMENT	2.41054e-06	43	AKAP5,ANXA3,ASS1,ATP1A3,CAPN2,CLU,CNGA3,CNIH3,CNTNAP4,CPE,CTNND2,DAB1,EEF1A2,ENC1,EPHA5,FRMPD4,GRID2,GRM7,HTR2A,ICA1,IGSF9B,IL6ST,KCND3,KCNIP1,LPAR1,LYNX1,LZTS1,MAGI2,MAPK8IP1,MBP,NELL2,NGB,NLGN1,NOS1,NPTN,NRP1,NRXN1,OLFM1,PPARGC1A,PPP1R9A,SIAH2,SRGAP2,UNC5A	msigdb.txt	GO_NUCLEOSIDE_MONOPHOSPHATE_METABOLIC_PROCESS	1.66146e-25	64	ATP1B1,ATP5A1,ATP5B,ATP5C1,ATP5D,ATP5E,ATP5F1,ATP5G1,ATP5G3,ATP5H,ATP5I,ATP5J,ATP5J2,ATP5O,ATP6V1B1,BAD,BPGM,COX4I1,COX5A,COX5B,COX6A1,COX6B1,COX6C,COX7B,COX7C,COX8A,CYCS,DGUOK,DLD,DLG3,FXN,MPP2,NDUFA11,NDUFA12,NDUFA13,NDUFA3,NDUFA4,NDUFA5,NDUFA6,NDUFA8,NDUFAB1,NDUFB1,NDUFB10,NDUFB11,NDUFB2,NDUFB3,NDUFB6,NDUFB7,NDUFB8,NDUFB9,NDUFC2,NDUFC2-KCTD14,NDUFS3,NDUFS6,NDUFV2,OLA1,RFK,SDHAF2,SNCA,STOML2,TK…	msigdb.txt	MODULE_75	0.034211	17	C6,C7,CCR9,CD2,CD83,CR2,DEFB1,ERG,FGA,FGB,FGF7,FGG,GCG,HP,IL16,IRF8,SELL	msigdb.txt	GNF2_PCNA	1	1		msigdb.txt	GO_RETINA_MORPHOGENESIS_IN_CAMERA_TYPE_EYE	0.975344	2	FOXN4,RPE65	msigdb.txt	MODULE_12	8.38079e-09	30	C1orf61,CAV1,CDC42EP1,COL11A1,COL1A2,COL3A1,COL4A1,COL6A3,CRABP1,DBN1,FABP7,FERMT2,FGFR3,FN1,GATM,GFAP,GOLGA8A,LHFPL2,LOX,LRP1,MAPK8IP3,MYLK,NOTCH3,PLP1,PTN,SLC4A4,TFAP2B,VCAN,ZIC1,ZYX	msigdb.txt	GO_ELECTRON_TRANSPORT_CHAIN	2.76718e-20	43	COX4I1,COX5A,COX5B,COX6A1,COX6B1,COX6C,COX7B,COX7C,COX8A,CYB561,CYCS,DLD,ETFB,NDUFA12,NDUFA13,NDUFA4,NDUFA5,NDUFA6,NDUFA8,NDUFAB1,NDUFAF2,NDUFB1,NDUFB11,NDUFB2,NDUFB3,NDUFB6,NDUFB7,NDUFB8,NDUFB9,NDUFC2,NDUFC2-KCTD14,NDUFS1,NDUFS4,NDUFS6,NDUFV2,PPARGC1A,SLC25A12,SNCA,UQCR11,UQCRC2,UQCRFS1,UQCRH,UQCRHL	msigdb.txt	GO_ANATOMICAL_STRUCTURE_FORMATION_INVOLVED_IN_MORPHOGENESIS	5.27428e-10	48	ACTC1,ACTN1,ADAM12,CAV1,CD109,CITED2,COL11A1,COL12A1,COL4A1,COL4A2,COL8A1,ELK3,FBN2,FHL2,FLNA,FN1,FOXB1,GBX2,GLI2,HIF1A,HMOX1,HSPG2,INTU,ITGAV,ITGB1,ITGB4,JAG1,KIF26B,LFNG,LOXL2,MMP14,NOTCH3,PAX2,PDPN,PLAU,PTK7,PTPN14,SEMA3C,SERPINE1,SH3PXD2A,SIX1,SOX9,SRF,TEK,TGFB2,TMOD3,TNFRSF12A,VEGFC	msigdb.txt	GO_INTRACILIARY_TRANSPORT	2.92592e-06	10	BBS12,DYNC2H1,DYNLL1,IFT27,IFT46,IFT74,RPGR,TTC26,TTC30A,TTC30B	msigdb.txt
ANASTASSIOU_CANCER_MESENCHYMAL_TRANSITION_SIGNATURE	2.77265e-09	25	ACTA2,ADAM12,AEBP1,BGN,COL11A1,COL1A1,COL3A1,COL5A1,COPZ2,DCN,FAP,FN1,GREM1,LOX,LUM,MFAP5,MMP2,MXRA5,NID2,OLFML2B,PDGFRB,PLAU,SPARC,TIMP3,VCAN	msigdb.txt	GO_SYNAPSE	2.51362e-06	47	AKAP5,ATP1A3,CADM2,CASK,CNIH3,CNTNAP4,CPE,CPEB2,CTNND2,DAB1,DISC1,DMD,DSCAM,FRMPD4,GLRA2,GRIA2,GRID1,GRID2,GRM4,GRM7,ICA1,IGSF9B,KCNC4,KCTD16,LPAR1,LRRTM1,LRRTM3,LZTS1,MAGI2,MAPK8IP1,NLGN1,NOS1,NPTN,NRXN1,OLFM1,PLD2,POSTN,PPP1R9A,PTPRN2,SH3KBP1,SLC29A1,SNAP25,SRGAP2,SYNGR3,SYT10,SYT4,SYT6	msigdb.txt	GO_MITOCHONDRIAL_PART	4.0867e-25	133	ACSM1,AIFM1,ALDH7A1,APOO,ARG2,ARL2,ATP5A1,ATP5B,ATP5C1,ATP5D,ATP5E,ATP5F1,ATP5G1,ATP5G3,ATP5H,ATP5I,ATP5J,ATP5J2,ATP5O,AURKAIP1,BAD,C14orf2,CHCHD1,CHCHD3,CHCHD6,CIAPIN1,CISD2,COQ10A,COX11,COX4I1,COX5A,COX5B,COX6A1,COX6B1,COX6C,COX7A2,COX7B,COX7C,COX8A,CYB5B,CYCS,DGUOK,DLD,DNAJC19,ECHS1,ETFB,FAHD1,FH,FKBP8,FUNDC1,FXN,GLRX5,GOT2,HAGH,HSPE1,IMMP1L,IMMT,KARS,MICU1,MINOS1,MRPL12,MRPL13,MRPL15,MRPL20,M…	msigdb.txt	GO_APICAL_PLASMA_MEMBRANE	0.0355663	14	ANXA13,AQP1,AQP5,ATP2B2,CA4,CD9,KCNA5,MIP,MUC13,NHS,P2RY4,SLC4A5,UPK1B,UPK3A	msigdb.txt	OUELLET_CULTURED_OVARIAN_CANCER_INVASIVE_VS_LMP_UP	1	1		msigdb.txt	REACTOME_APC_C_CDC20_MEDIATED_DEGRADATION_OF_MITOTIC_PROTEINS	1	1		msigdb.txt	TURASHVILI_BREAST_LOBULAR_CARCINOMA_VS_DUCTAL_NORMAL_UP	1.56129e-08	14	ADAM12,ASAP1,COL11A1,COL12A1,COL1A2,COL3A1,COL5A1,COL6A3,EDNRA,FN1,LOX,MXRA5,PRRX1,VCAN	msigdb.txt	HALLMARK_MYC_TARGETS_V1	5.04881e-20	64	ACP1,AP3S1,BUB3,C1QBP,CBX3,CCT2,CCT5,CCT7,COPS5,COX5A,DHX15,EIF1AX,EIF4E,EIF4G2,ERH,GLO1,GOT2,HDAC2,HSP90AB1,HSPE1,IFRD1,ILF2,KARS,KPNA2,LSM7,MRPS18B,NDUFAB1,NHP2,NME1,NOLC1,NOP56,PHB,PPIA,PSMA2,PSMA4,PSMA6,PSMA7,PSMB2,PSMC6,PSMD1,PSMD14,PSMD7,PTGES3,PWP1,RAN,RANBP1,RFC4,SNRPB2,SNRPD1,SRPK1,SRSF3,SRSF7,SSB,TCP1,TRA2B,TXNL4A,UBE2E1,UBE2L3,VBP1,VDAC1,VDAC3,XRCC6,YWHAE,YWHAQ	msigdb.txt	GO_TISSUE_MORPHOGENESIS	9.16897e-10	35	ACTC1,CA9,COL11A1,COL3A1,COL4A1,COL5A1,DLG1,EGFR,FLNA,GBX2,GLI2,HHIP,HIF1A,INTU,ITGB1,ITGB4,JAG1,KIF26B,MMP14,MYLK,PAX2,PKP2,PTK7,PTN,SEMA3C,SIX1,SOX9,SRF,TGFB1I1,TGFB2,TNC,TNNT2,VCL,VEGFC,ZFPM2	msigdb.txt	CYTAGCAAY_UNKNOWN	3.96472e-06	21	ARMC3,C2orf73,CCDC65,CDK20,DNAL1,DYNLL1,DYNLRB2,DZANK1,EFNB3,FILIP1,IQCA1,IQCD,LRRC46,NME5,PACRG,PPP1R32,SPATA18,TMEM190,TPPP3,TTC16,TTC25	msigdb.txt
CHANG_CORE_SERUM_RESPONSE_DN	3.80891e-09	47	ARID5B,BBC3,BHLHE40,C1orf198,CALCOCO1,CCNG2,CDKN1A,CRTAP,CSF1,CTSF,CYBRD1,CYP27A1,DAB2,EGFR,FAM198B,FCGRT,FYCO1,IGIP,IL1R1,ITPKB,KLHL24,LUM,MAF,MFGE8,NCOA3,NUPR1,OLFML2A,PARP14,PLXNB1,PNRC1,PYROXD2,RNF213,SESN2,SLC27A1,SLC5A3,SNX18,SQRDL,SUMF1,TNFAIP2,TNXB,TP53INP1,TRIM22,TRIM25,ZBTB47,ZCCHC24,ZMAT3,ZNF219	msigdb.txt	WANG_SMARCE1_TARGETS_UP	2.51362e-06	26	AMIGO2,BCAM,CASK,CGNL1,CPE,FIBCD1,FOXO1,FRAS1,FZD1,GATA3,IFIT2,ITGA2,KCNC4,KRT18,MAFB,MAN2A1,OXTR,PARVA,PLCB1,POSTN,RASGRF2,RHOBTB3,SIPA1L2,TPBG,TRIB2,VAT1L	msigdb.txt	GO_ENVELOPE	5.91007e-25	145	AIFM1,APOO,ARL2,ATP2A3,ATP5A1,ATP5B,ATP5C1,ATP5D,ATP5E,ATP5F1,ATP5G1,ATP5G3,ATP5H,ATP5I,ATP5J,ATP5J2,ATP5O,AURKAIP1,BAD,C14orf2,CACYBP,CBX3,CHCHD1,CHCHD3,CHCHD6,CHMP2A,CIAPIN1,CISD2,CLGN,CLIC1,COQ10A,COX11,COX4I1,COX5A,COX5B,COX6A1,COX6B1,COX6C,COX7A2,COX7B,COX7C,COX8A,CUEDC2,CYB5B,CYCS,DNAJC19,EIF5A,ENY2,FAF1,FAHD1,FANCL,FKBP8,FUNDC1,GOT2,HN1,IMMP1L,IMMT,KPNA2,LMNB2,MAD1L1,MAD2L1,MGST3,MICU1,MIN…	msigdb.txt	GO_SYSTEM_PROCESS	0.0390709	44	ABCA4,AMOT,AQP1,AQP5,ATP2B2,BFSP2,CEACAM16,CORIN,CRYAA,CRYBA1,CRYBA4,CRYBB1,CRYBB2,CRYBB3,CRYGA,CRYGC,CRYGD,ECEL1,FGA,FGB,FGG,GJA3,GJA8,GSTM2,GUCY2F,KCNA5,KCNE2,LUM,MIP,MUC13,MYO3B,MYOC,NMU,PPP1R1B,PTGS1,RAX,REN,RPE65,RPGR,SLC17A8,SLC4A5,STS,TRDN,USH1C	msigdb.txt	GO_REGULATION_OF_MULTICELLULAR_ORGANISM_GROWTH	1	1		msigdb.txt	GO_MEMBRANE_DOCKING	1	1		msigdb.txt	GO_SENSORY_ORGAN_DEVELOPMENT	1.57757e-08	35	BMP6,CALB1,COL11A1,COL4A1,COL5A1,DVL3,ECE1,FOXF2,GBX2,GLI2,HMX2,HOXA2,JAG1,MAB21L2,MEIS1,NEUROD1,NRP1,OTX1,PAX2,POU4F2,POU4F3,PPP1R13L,PRRX1,PTF1A,PTK7,PTN,SDK2,SOX3,SPRY2,SRF,TFAP2A,TFAP2B,WNT1,WNT2B,ZIC1	msigdb.txt	GO_OXIDATIVE_PHOSPHORYLATION	5.75977e-20	40	ATP5C1,COX4I1,COX5A,COX5B,COX6A1,COX6B1,COX6C,COX7B,COX7C,COX8A,CYCS,DLD,FXN,NDUFA12,NDUFA13,NDUFA4,NDUFA5,NDUFA6,NDUFA8,NDUFAB1,NDUFB1,NDUFB11,NDUFB2,NDUFB3,NDUFB6,NDUFB7,NDUFB8,NDUFB9,NDUFC2,NDUFC2-KCTD14,NDUFS1,NDUFS4,NDUFS6,NDUFV2,SNCA,UQCR11,UQCRC2,UQCRFS1,UQCRH,UQCRHL	msigdb.txt	PICCALUGA_ANGIOIMMUNOBLASTIC_LYMPHOMA_UP	9.658e-10	22	ANTXR1,CALD1,CAV2,CCDC80,COL12A1,COL3A1,COL4A1,COL4A2,FBN1,FERMT2,FN1,HSPG2,KCNJ10,LAMC1,MYLK,NR2F2,PDPN,PRRX1,RHOBTB3,TLR4,TNC,TNS3	msigdb.txt	GO_CILIARY_TIP	4.03392e-06	12	DYNC2H1,DYNC2LI1,DYNLL1,DYNLRB2,IFT27,IFT46,IFT74,IFT80,IFT88,TTC26,TTC30B,WDR60	msigdb.txt
LU_AGING_BRAIN_UP	6.08255e-09	55	ACAA2,AFF1,AGT,AHNAK,ANXA5,CALD1,CAV1,CAV2,CD302,CEBPD,CHSY1,CREB3L2,CRYAB,DDR1,ECM2,EFEMP1,EFS,FGFR3,GJA1,HIST1H2AC,IRF7,ITGAV,ITPKB,KANK1,LITAF,LRP4,LTBP1,MYOF,NUPR1,PALLD,PDLIM3,PDLIM5,PIK3C2A,PLOD2,PLXNB1,PLXNC1,PMP22,PPFIA1,RHOBTB3,RIN1,RIN2,RYR1,SEMA3B,SERPINH1,SNAP23,STK3,TAX1BP3,TLN1,TMEM123,TSC22D4,VCAN,VEGFA,WNK1,WWTR1,ZCCHC24	msigdb.txt	MODULE_100	2.5951e-06	38	CARTPT,CBX6,CHGA,CHN2,CPE,DIRAS3,EEF1A2,ELMO1,FEV,GNG12,GRIA2,GUCY1B3,HSPA2,KAT6B,MAGI2,MAP7,MBP,MEIS2,NCALD,NEBL,NOVA1,NRXN1,OLFM1,PCDH9,PLCB1,PLEKHB1,PLXNA2,PPL,PTPRN2,QPCT,SFRP1,SNAP25,TF,THBS2,TLE2,TMEM47,TSPAN7,WASF3	msigdb.txt	MORF_G22P1	1.02773e-24	54	ATP5A1,ATP5G1,ATP5G3,ATP5O,BUB3,CBX3,CCT2,CCT7,CDC123,CLIC1,COX4I1,COX5B,COX6B1,COX7C,DRG1,DYNLL1,EIF3K,ERH,GDI2,H2AFV,H2AFZ,HDAC1,HMGN1,HNRNPA1,ILF2,KARS,LSM7,MYL6B,NDUFAB1,NDUFS3,NDUFV2,PARK7,PCMT1,POLR2I,PRMT1,PSMA4,PSMB1,PSMB3,PSMB7,PSMD8,RAN,SNRPB2,SNRPD2,SRP9,SRSF3,SRSF9,SUMO2,TRA2B,TXNL4A,U2AF1,UBE2L3,UQCRH,XRCC6,YBX1	msigdb.txt	SMID_BREAST_CANCER_LUMINAL_B_DN	0.0399383	20	AQP1,C7,CD2,CHI3L1,CR2,DCN,DEFB1,GABRP,KYNU,MPZL2,NMU,PLA2G2A,RARRES1,SAT1,SELL,SFRP1,SLC6A14,STAP1,TRIM29,WIF1	msigdb.txt	PID_HDAC_CLASSI_PATHWAY	1	1		msigdb.txt	GO_CELLULAR_RESPONSE_TO_UV	1	1		msigdb.txt	NABA_COLLAGENS	1.60177e-08	12	COL11A1,COL11A2,COL12A1,COL14A1,COL1A2,COL25A1,COL26A1,COL3A1,COL4A1,COL4A2,COL5A1,COL6A3	msigdb.txt	GO_MITOCHONDRIAL_ENVELOPE	6.98985e-20	129	ACAT1,ACSL3,ACSL4,AFG3L2,AGK,AIFM1,APOO,ARL2,ARMCX3,ATF2,ATP5A1,ATP5B,ATP5C1,ATP5E,ATP5F1,ATP5G1,ATP5G3,ATP5H,ATP5J,ATP5O,BAD,C14orf2,C19orf12,CDS2,CHCHD3,CHCHD6,CIAPIN1,CISD1,CISD2,CKMT1B,COQ10A,COX11,COX4I1,COX5A,COX5B,COX6A1,COX6B1,COX6C,COX7A2,COX7B,COX7C,COX8A,CYB5B,CYCS,FAHD1,FUNDC1,GDAP1,GHITM,GOT2,HK1,IMMT,MICU1,MINOS1,MOAP1,MRPL1,MRPL15,MRPL20,MRPL21,MRPL34,MRPL36,MRPL40,MRPL47,MRPL48,MR…	msigdb.txt	SWEET_KRAS_TARGETS_UP	1.2628e-09	15	CALD1,CHST3,COL4A1,COL4A2,COL5A1,FERMT2,GLIPR1,HSPB1,HSPG2,ITGAV,NUAK1,PALLD,PMEPA1,SERPINE1,TGFB2	msigdb.txt	GO_MICROTUBULE_ASSOCIATED_COMPLEX	5.52991e-06	21	DNAH10,DNAH11,DNAH12,DNAH17,DNAH2,DNAH3,DNAH5,DNAH6,DNAH9,DNAI1,DNAI2,DNALI1,DYNC2H1,DYNC2LI1,DYNLL1,DYNLRB2,KIF12,KIF19,KIF27,KIF6,KIF9	msigdb.txt
GO_EXTRACELLULAR_MATRIX_COMPONENT	7.25561e-09	35	ADAMTS10,AGRN,CCDC80,COL11A1,COL11A2,COL1A1,COL27A1,COL3A1,COL4A1,COL4A2,COL5A1,COL8A1,DCN,DLG1,EFEMP1,FBLN5,FBN2,FN1,FREM2,LAMA5,LAMB2,LAMC1,LTBP1,LUM,MATN2,MEGF9,MFAP4,MFAP5,NID2,SMOC2,SPARC,TGFBI,TIMP1,TIMP3,TNXB	msigdb.txt	GCANCTGNY_V$MYOD_Q6	2.64789e-06	52	ADAMTS5,ALK,ARHGAP24,ATP1A3,AUTS2,C11orf87,CADM2,CASK,CLDN3,CNTN6,COL22A1,DCHS2,DDIT4,DMD,EEF1A1,FGF12,GATA2,GATA3,GRK5,GUCY1A3,HES6,HIVEP3,ITGA2,KCNS3,KLF12,LRRTM3,LYPD1,MAP1A,MAP7,NEBL,NKX2-1,NOVA1,NR2F2,NTRK3,OR2L13,PCDH9,PDGFB,PPARGC1A,RASGEF1A,RBFOX1,RPL4,RXRG,SLC24A3,SLIT2,SOX2,SPATA8,SPTB,SYT4,SYT6,TNNI1,ZFHX3,ZNF503	msigdb.txt	MORF_PPP1CA	1.15425e-24	53	AP2S1,ARF3,ARF5,ATP5C1,ATP5H,ATP5J2,BCAP31,CBX3,CCT2,CCT7,CDC123,COX4I1,COX5A,COX5B,COX6A1,COX6B1,COX6C,DRG1,EIF3K,FIBP,H2AFZ,HDAC1,HMGN1,HSBP1,KARS,LSM3,NDUFS3,NEDD8,PARK7,POLR2G,POLR2I,PPP1R7,PRMT1,PSMA3,PSMB1,PSMB2,PSMC3,PSMD7,PSMD8,RALY,RAN,SKP1,SNRPD2,SOD1,SRP9,SRSF3,SRSF9,STOML2,SUMO1,SUMO2,TBCA,TECR,YWHAZ	msigdb.txt	GO_POLYOL_TRANSPORT	0.0419956	4	AQP1,AQP5,MIP,SLC5A3	msigdb.txt	GO_CHEMOKINE_MEDIATED_SIGNALING_PATHWAY	1	1		msigdb.txt	GO_POSITIVE_REGULATION_OF_ENDOTHELIAL_CELL_MIGRATION	1	1		msigdb.txt	GO_REGULATION_OF_CELL_DIFFERENTIATION	1.68912e-08	66	ADAMTS20,ADAMTS7,ASAP1,BMP6,CAV1,COL3A1,COL5A1,CPNE1,DBN1,DKK1,DLX2,EFNA5,EIF4G1,FLNA,FN1,GDF7,GFAP,GLI2,HOXA2,HOXA9,HOXB3,HOXB8,IAPP,ISL1,ISL2,JAG1,KLK8,LBX1,LGALS1,LRP1,LRP4,MEIS1,MYC,NEUROD1,NOTCH3,NPR2,NRP1,PAX2,PLXNA3,PNP,POU3F2,POU4F1,POU4F2,PPP1R13L,PRRX1,PTK7,PTN,RCC2,SEMA3B,SEMA3C,SEMA5B,SOX3,SPINK5,SPOCK2,SPRY2,SRF,TFAP2A,TFAP2B,TGFB1I1,TLX3,UST,VLDLR,WNT1,WNT3,ZNF536,ZNF703	msigdb.txt	FLECHNER_BIOPSY_KIDNEY_TRANSPLANT_OK_VS_DONOR_UP	1.47442e-19	115	ACSL3,ACSL4,ACTR2,ADH1A,AMD1,ANK2,ANK3,AP3S1,ARPC5,ATF2,ATP6V1A,ATP6V1B2,AZIN1,BEX4,BTBD3,BZW1,CBX3,CCT2,CFDP1,CLASP2,CLDN10,COPS5,CRYM,CYCS,DHX9,DLD,DNAJA1,DPYSL2,DSTN,DYNC1I2,EIF1AX,EPS15,FNBP1L,FRMD4B,GCH1,GDI2,GLRX,GOT1,GOT2,GTF3A,H3F3A,H3F3B,HLA-DRA,HLTF,HMGN1,HNRNPH2,HNRNPK,HPGD,HSBP1,HSPA13,HSPE1,IDH1,IMMT,ISCA1,KHK,KIAA0895,KPNA2,LEPROTL1,LUC7L3,MAPRE1,MDH1,MORF4L2,MRPS18B,NDUFA5,NDUFS1,O…	msigdb.txt	SENESE_HDAC1_AND_HDAC2_TARGETS_DN	2.02824e-09	22	ACADL,ALPK2,C5orf46,CALD1,CAP2,CAV1,CCDC80,COL3A1,GLI2,HIST1H2AC,LOX,LOXL4,MYLK,NACC2,PKP2,PLCE1,RHOBTB3,SEMA3B,SYNPO,TGFB2,TNNT2,TNS3	msigdb.txt	GO_CENTROSOME	6.27312e-06	41	AGBL2,ALDOB,B9D2,BBS4,C4orf47,CALM1,CCDC113,CCDC13,CCDC146,CCDC78,CETN2,CETN3,CNTRL,CSPP1,DYNLL1,EFHC1,FAM161A,IFT27,IFT46,IFT74,IFT80,IFT88,MAK,NEK10,NEK9,NIT2,ODF2L,PIBF1,POC1B,PPP1R42,RILPL2,RPGR,RPGRIP1L,STOX1,SYTL4,TMEM67,TSKS,TTC12,TTC26,USP2,ZMYND10	msigdb.txt
SENESE_HDAC1_AND_HDAC2_TARGETS_DN	9.23785e-09	48	ACADL,ALDH3B1,ALPK2,ARID5B,CALD1,CAP2,CAV1,CCDC80,CNKSR3,COL16A1,COL1A1,COL3A1,CRYAB,GLI2,GXYLT2,HIST1H2AC,HIST1H2BD,IGFBP5,IGFBP7,KRT17,KRT81,LAMB2,LOX,LOXL4,LRRC1,LTBP3,LUM,MAF,MATN2,MFAP5,MYL9,MYLK,NACC2,NEXN,NUPR1,RHOBTB3,RIN3,SEMA3B,SLC26A2,SMAD6,SYNPO,TGFB2,TIMP3,TMEM37,TNS3,UNKL,VASN,ZNF219	msigdb.txt	MODULE_137	2.87593e-06	38	CARTPT,CBX6,CHGA,CHN2,CPE,DIRAS3,EEF1A2,ELMO1,FEV,GNG12,GRIA2,GUCY1B3,HSPA2,KAT6B,MAGI2,MAP7,MBP,MEIS2,NCALD,NEBL,NOVA1,NRXN1,OLFM1,PCDH9,PLCB1,PLEKHB1,PLXNA2,PPL,PTPRN2,QPCT,SFRP1,SNAP25,TF,THBS2,TLE2,TMEM47,TSPAN7,WASF3	msigdb.txt	KEGG_HUNTINGTONS_DISEASE	2.6178e-24	54	AP2S1,ATP5A1,ATP5B,ATP5C1,ATP5D,ATP5E,ATP5F1,ATP5G1,ATP5G3,ATP5H,ATP5J,ATP5O,COX4I1,COX5A,COX5B,COX6A1,COX6B1,COX6C,COX7A2,COX7B,COX7C,COX8A,CYCS,DNAL4,HDAC1,HDAC2,NDUFA3,NDUFA4,NDUFA5,NDUFA6,NDUFA8,NDUFAB1,NDUFB1,NDUFB10,NDUFB2,NDUFB3,NDUFB6,NDUFB7,NDUFB8,NDUFB9,NDUFC2,NDUFS3,NDUFS6,NDUFV2,POLR2F,POLR2G,POLR2I,POLR2K,SOD1,UQCR11,UQCRH,UQCRQ,VDAC1,VDAC3	msigdb.txt	MODULE_248	0.0424859	9	BFSP2,CRYBB2,CRYGA,CRYGD,GUCY2F,IL16,LUM,MYOC,RPE65	msigdb.txt	GO_REGULATION_OF_VASOCONSTRICTION	1	1		msigdb.txt	V$E2F_01	1	1		msigdb.txt	GO_PROTEINACEOUS_EXTRACELLULAR_MATRIX	1.95629e-08	29	ADAMTS20,ADAMTS7,AGRN,BCAN,COL11A1,COL11A2,COL12A1,COL14A1,COL1A2,COL3A1,COL4A1,COL4A2,COL5A1,COL6A3,EMILIN2,FN1,FREM3,LAMA1,LAMA2,LGALS1,LOX,MFAP5,NAV2,PTN,SPOCK2,VCAN,WNT1,WNT2B,WNT3	msigdb.txt	MORF_G22P1	2.01379e-19	58	ACP1,ATP1B3,ATP5A1,ATP5G1,ATP5G3,ATP5O,ATXN10,BUB3,CBX3,CCT2,CCT7,CDC123,COX4I1,COX5B,COX6B1,COX7C,DHX15,DHX9,DRG1,EID1,EIF3K,EIF4G2,ERH,GDI2,HMGN1,HSP90AA1,HSP90AB1,ILF2,KARS,LSM7,MDH1,MYL6B,NDUFAB1,NDUFS4,NDUFV2,PARK7,PCMT1,PRMT1,PSMA4,PSMB7,RAN,SNRPB2,SRP9,SRSF3,STRAP,SUMO2,SUMO3,TCP1,TRA2B,TTC1,TXNL4A,UBE2L3,UQCRFS1,UQCRH,XRCC5,XRCC6,YBX1,YWHAQ	msigdb.txt	BOQUEST_STEM_CELL_UP	2.81983e-09	24	ATP1A2,COL3A1,COL5A1,CRISPLD2,EGFR,FAM129A,FAT1,FBLN5,FBN1,FMO1,LOX,LRP1,LTBP2,PLN,PRRX1,RHOBTB3,SEMA3C,SLC22A3,SOX9,TGFB2,TNC,TNFAIP6,UST,VCAN	msigdb.txt	GO_OUTER_DYNEIN_ARM_ASSEMBLY	6.29372e-06	7	DNAAF1,DNAH5,DNAI1,DNAI2,DYX1C1,LRRC6,ZMYND10	msigdb.txt
MODULE_6	1.30522e-08	73	ACTG2,ACTN1,ADM,AEBP1,ALDH3B1,ATF3,BMP1,CAV1,CD44,CDC42EP1,CDKN1A,CPD,CRYAB,CYR61,DDR1,ECM2,EGFR,ENG,FCGBP,FCGRT,FGFR3,FLNA,FN1,FOSL2,FZR1,GCLC,GDF15,GOLGA8A,GRN,HSF1,IGFBP2,ITGB5,JUN,KDM5C,KLF5,LAMA5,LAMB2,LRP1,LTBP1,LUM,LYN,MEN1,MFAP4,MUC1,MVP,MXRA5,MYL9,MYLK,NOTCH3,NR1D1,NUPR1,PDGFRB,PLEC,PROM1,PTGDS,PTPRC,S100A11,SERPINH1,SRRM2,ST5,TGFB3,TGFBI,TIMP3,TMEM63A,TNFAIP2,TNFRSF25,TNXB,TPM2,UGDH,VEG…	msigdb.txt	MODULE_66	3.53759e-06	38	CARTPT,CBX6,CHGA,CHN2,CPE,DIRAS3,EEF1A2,ELMO1,FEV,GNG12,GRIA2,GUCY1B3,HSPA2,KAT6B,MAGI2,MAP7,MBP,MEIS2,NCALD,NEBL,NOVA1,NRXN1,OLFM1,PCDH9,PLCB1,PLEKHB1,PLXNA2,PPL,PTPRN2,QPCT,SFRP1,SNAP25,TF,THBS2,TLE2,TMEM47,TSPAN7,WASF3	msigdb.txt	GO_MITOCHONDRION	2.97464e-24	185	ABHD6,ACOT7,ACSM1,AGR2,AIFM1,ALDH7A1,APOO,ARG2,ARL2,ASB9,ATP5A1,ATP5B,ATP5C1,ATP5D,ATP5E,ATP5F1,ATP5G1,ATP5G3,ATP5H,ATP5I,ATP5J,ATP5J2,ATP5O,AURKAIP1,BAD,BCAP31,BSG,C14orf2,CCT7,CDK1,CHCHD1,CHCHD3,CHCHD6,CIAPIN1,CISD2,CKB,CLIC1,COQ10A,COX11,COX4I1,COX5A,COX5B,COX6A1,COX6B1,COX6C,COX7A2,COX7B,COX7C,COX8A,CRYM,CYB5B,CYCS,DDAH2,DGUOK,DLD,DNAJA1,DNAJC19,DNLZ,DYNLL1,ECHS1,EEFSEC,ETFB,FAHD1,FAM72A,FEN1…	msigdb.txt	MODULE_117	0.0431791	24	AGR2,BFSP2,BHMT,C4A,C4B,CLDN10,CRYGA,CRYGD,ERG,FGB,FGF7,FGG,FOXE1,GABRP,GCG,HP,IRF8,KYNU,PCK1,RARRES1,RPE65,SCGB2A1,SLC5A3,WIF1	msigdb.txt	GO_REGULATION_OF_TOR_SIGNALING	1	1		msigdb.txt	chr13q14	1	1		msigdb.txt	GO_EMBRYONIC_ORGAN_MORPHOGENESIS	2.13622e-08	26	COL11A1,DLX2,DVL3,FOXF2,GBX2,GLI2,HMX2,HOXA2,HOXB2,HOXB3,HOXB5,HOXB8,LBX1,NEUROD1,NRP1,OTX1,PAX2,POU4F3,PRRX1,PTK7,SPRY2,SRF,TFAP2A,WNT1,ZIC1,ZIC3	msigdb.txt	GO_NUCLEOSIDE_MONOPHOSPHATE_METABOLIC_PROCESS	2.13368e-19	69	ADCYAP1,AK5,ATP1B1,ATP5A1,ATP5B,ATP5C1,ATP5E,ATP5F1,ATP5G1,ATP5G3,ATP5H,ATP5J,ATP5O,ATP6V1A,ATP6V1B2,BAD,BPGM,COX4I1,COX5A,COX5B,COX6A1,COX6B1,COX6C,COX7B,COX7C,COX8A,CYCS,DCK,DGUOK,DLD,DLG2,ENO2,FIGNL1,FXN,HK1,MPP2,NDUFA12,NDUFA13,NDUFA4,NDUFA5,NDUFA6,NDUFA8,NDUFAB1,NDUFB1,NDUFB11,NDUFB2,NDUFB3,NDUFB6,NDUFB7,NDUFB8,NDUFB9,NDUFC2,NDUFC2-KCTD14,NDUFS1,NDUFS4,NDUFS6,NDUFV2,OLA1,PPAT,RFK,SNCA,STOML2…	msigdb.txt	ELVIDGE_HIF1A_AND_HIF2A_TARGETS_DN	3.95939e-09	16	AK4,BNIP3,CA9,CAV1,CCNG2,CITED2,EGFR,FAM162A,HK2,LOX,LOXL2,P4HA1,PGM1,SERPINE1,SOX9,VEGFC	msigdb.txt	GO_SPERM_FLAGELLUM	8.46161e-06	13	AKAP14,ALS2CR12,DNAI2,ENKUR,IFT27,MNS1,NME5,PACRG,RPGR,RSPH1,SPA17,SPEF2,TCTEX1D4	msigdb.txt
KOKKINAKIS_METHIONINE_DEPRIVATION_48HR_UP	1.84743e-08	35	ABL1,AK4,BAX,BGN,BIRC3,CASP7,CAV1,CDK2,CDKN1A,CFLAR,CREBBP,DCN,ERBB2,FAS,FGF11,GJA1,HSPB1,IGFBP2,IGFBP7,IL1R1,JUN,LITAF,LUM,MMP2,MTR,PDGFRA,PDGFRB,PLAU,POLG,SMAD7,TGFB2,TIMP1,TIMP3,TLR3,TP53	msigdb.txt	GO_FOREBRAIN_DEVELOPMENT	3.53759e-06	30	AKAP5,ANXA3,ARX,ATP2B4,DAB1,DISC1,DIXDC1,DMRTA2,EPHA5,GATA2,GNG12,ID4,LMX1A,LPAR1,NKX2-1,NR2F2,NRP1,OXTR,PCDH9,PITX2,PLCB1,POU4F1,PPARGC1A,RFX4,SLIT2,SLIT3,SOX2,SRGAP2,TNR,WNT4	msigdb.txt	MORF_HDAC1	4.71072e-24	65	ANP32A,AP3S1,ARF3,ATP5A1,ATP5D,ATP5G1,ATP5G3,ATP5J,ATP5O,BUB3,CALM2,CALM3,CBX3,CCT2,CCT7,CDC123,CHMP2A,COX4I1,COX5B,COX6A1,COX6B1,COX7C,DNAJC8,DRG1,DYNLL1,EIF1AX,EIF3K,ERH,GDI2,GNB2,H2AFV,H2AFZ,HDAC1,HDAC2,HMGB2,HMGN1,HNRNPA2B1,KARS,LSM7,NDUFS3,NDUFV2,PAPSS1,PARK7,PCMT1,PSMB1,PSMB2,PSMB7,PTGES3,RAN,SH3BGRL,SNRPD2,SRP9,SRSF3,SRSF9,SUMO1,SUMO2,TRA2B,U2AF1,UBE2D2,UBE2L3,UBE2N,UQCRH,VDAC3,XRCC6,YWHAZ	msigdb.txt	LOPEZ_MESOTHELIOMA_SURVIVAL_WORST_VS_BEST_DN	0.0443839	3	CHI3L1,HP,RARRES1	msigdb.txt	GO_P53_BINDING	1	1		msigdb.txt	GO_PROTEIN_METHYLTRANSFERASE_ACTIVITY	1	1		msigdb.txt	GO_NEGATIVE_REGULATION_OF_MULTICELLULAR_ORGANISMAL_PROCESS	2.13622e-08	51	ADAMTS7,ADORA2B,ASAP1,CAV1,CD38,COL3A1,COL4A2,COL5A1,DKK1,DLX2,FN1,GFAP,GLI2,HOXA2,HOXA9,HOXB8,IAPP,INHBB,ISL1,ISL2,JAG1,KLK8,LBX1,LFNG,LGALS1,LRP1,LRP4,MCC,MEIS1,MYC,NOTCH3,NPR2,NRP1,PAX2,PLN,PLXNA3,PTN,PTPN23,SEMA3B,SEMA3C,SEMA5B,SOX3,SPINK5,SRF,TEK,TLX3,TRPV3,UCN2,WNT3,WWC3,ZNF536	msigdb.txt	GO_ORGANELLE_INNER_MEMBRANE	2.13368e-19	108	ACAT1,AFG3L2,AIFM1,APOO,ATP5A1,ATP5B,ATP5C1,ATP5E,ATP5F1,ATP5G1,ATP5G3,ATP5H,ATP5J,ATP5O,C14orf2,CBX3,CDS2,CHCHD3,CHCHD6,CKMT1B,COQ10A,COX11,COX4I1,COX5A,COX5B,COX6A1,COX6B1,COX6C,COX7A2,COX7B,COX7C,COX8A,CYCS,FAHD1,FAM169A,GHITM,GOT2,IMMT,MATR3,MICU1,MINOS1,MRPL1,MRPL15,MRPL20,MRPL21,MRPL34,MRPL36,MRPL40,MRPL47,MRPL48,MRPS11,MRPS18B,MRPS18C,MRPS21,MRPS23,MRPS28,MRPS31,MRPS36,MTCH2,NDUFA12,NDUFA1…	msigdb.txt	HALLMARK_HYPOXIA	4.5401e-09	21	AK4,ATF3,CAV1,CCNG2,CHST3,CITED2,COL5A1,DDIT4,EGFR,FAM162A,FOSL2,HK2,HMOX1,LOX,NDST1,P4HA1,PGM1,SERPINE1,SLC2A3,STC2,TKTL1	msigdb.txt	GO_MICROTUBULE_ORGANIZING_CENTER	1.15936e-05	47	AGBL2,ALDOB,B9D2,BBS4,BUB1B,C4orf47,CALM1,CCDC113,CCDC13,CCDC146,CCDC78,CCDC96,CETN2,CETN3,CNTRL,CSPP1,DYNC2LI1,DYNLL1,EFHC1,FAM161A,IFT27,IFT46,IFT74,IFT80,IFT88,LCA5,MAK,MTUS1,NEK10,NEK9,NIT2,ODF2L,PIBF1,POC1B,PPP1R42,RILPL2,RPGR,RPGRIP1L,STOX1,SYTL4,TCTEX1D4,TMEM67,TSKS,TTC12,TTC26,USP2,ZMYND10	msigdb.txt
KOKKINAKIS_METHIONINE_DEPRIVATION_96HR_UP	2.43184e-08	33	ABL1,BAX,BGN,CASP7,CAV1,CDKN1A,CFLAR,CREBBP,DCN,DVL3,ERBB2,FAS,FGF11,GJA1,HSPB1,IGFBP2,IGFBP5,IGFBP7,IL1R1,JUN,LITAF,LUM,MMP2,MTR,PDGFRA,PDGFRB,POLG,SMAD7,TGFB2,TIMP1,TIMP3,TLR3,TP53	msigdb.txt	GO_REGULATION_OF_NEURON_PROJECTION_DEVELOPMENT	3.62142e-06	32	AKAP5,CRABP2,DAB1,DISC1,DMD,DSCAM,EFNA5,ENC1,FSTL4,GATA3,GRID2,ISLR2,LPAR1,LZTS1,MAGI2,MBP,NKX6-1,NLGN1,NPTN,NRP1,NTRK3,OLFM1,PLXNA2,PPP1R9A,SEMA4D,SLIT2,SLIT3,SNAP25,SYT4,TNR,VIM,XK	msigdb.txt	GSE45837_WT_VS_GFI1_KO_PDC_DN	7.77771e-24	57	ARF5,ATP5E,ATP5G1,ATP5H,ATP5J2,ATP5O,CAPZB,CCT7,COPZ1,COX5A,COX6B1,COX8A,DRAP1,DYNLRB1,EDF1,EIF3K,ETFB,GRHPR,LAMTOR2,LSM7,MRPL40,MRPS11,MZT2B,NDUFB11,NDUFB8,NDUFS6,NME1,NTHL1,PARL,PDCD5,PIN1,PIN4,PLEKHJ1,POLR2F,POLR2I,PRMT1,PSMB6,PSMD13,PSMD4,PSMD8,R3HCC1,RAN,RANGRF,RFXANK,SAE1,SNRNP35,SNRPD2,SNRPF,SOD1,STOML2,TBCA,UQCR11,UQCRH,UQCRQ,XRCC6,ZNF32,ZNF428	msigdb.txt	MORF_IFNA1	0.0461464	11	AMMECR1,ATP2B2,B4GALT6,C6,FGA,GUCY2F,KCNA5,NPAS2,NR1I2,RBBP7,SLC15A1	msigdb.txt	V$STAT1_01	1	1		msigdb.txt	GO_RETROGRADE_TRANSPORT_ENDOSOME_TO_GOLGI	1	1		msigdb.txt	GO_SEQUENCE_SPECIFIC_DNA_BINDING	3.03639e-08	52	DLX2,DMBX1,DRGX,EBF2,FOXF2,FOXN3,GATAD2A,GBX2,GLI2,HMX2,HOXA2,HOXA9,HOXB2,HOXB3,HOXB5,HOXB8,HOXB9,IRX4,ISL1,ISL2,KDM6B,KLF16,LBX1,MEIS1,MYC,NEUROD1,NHLH1,OTX1,PAX2,PAX3,POU3F2,POU4F1,POU4F2,POU4F3,PRRX1,PTF1A,SALL3,SMYD3,SOX3,SRF,TFAP2A,TFAP2B,TLX1,TLX3,TP53,TRIM28,ZIC1,ZIC3,ZNF536,ZNF714,ZNF736,ZSCAN4	msigdb.txt	MORF_SKP1A	3.16311e-19	63	ARF3,ATP5C1,ATP5H,ATP5J,AZIN1,BZW1,CALM1,CALM2,CALM3,CBX3,CCT2,CDC123,CFDP1,COPS5,COX11,COX4I1,COX5A,COX6A1,COX6B1,COX6C,COX7B,COX7C,DRG1,ENSA,HMGN1,HSBP1,HSP90AA1,KARS,KPNA2,LYPLA1,MDH1,MORF4L2,NDUFA5,NDUFS1,NDUFV2,NEDD8,PARK7,PPP1R7,PRMT1,PSMA2,PSMA3,PSMB2,PSMC6,PSMD7,RAD21,RAN,RHEB,SKP1,SOD1,SRP9,SRSF3,SUMO1,SUMO2,SUMO3,TBCA,TMEM183A,UBE2L3,UBE2N,UQCRFS1,VTI1B,YWHAB,YWHAE,YWHAZ	msigdb.txt	PHONG_TNF_RESPONSE_VIA_P38_PARTIAL	5.00108e-09	19	AGRN,CCNG2,CITED2,EGFR,FNDC3B,FOSL2,GLIPR1,ITGAV,LAMC1,NR2F2,PCDH7,PLAU,PTGER4,SEMA3C,SERPINE1,TGFB2,TNC,TNS3,WWC1	msigdb.txt	LEIN_CHOROID_PLEXUS_MARKERS	1.26469e-05	17	ABCA4,C21orf62,CALML4,CFH,DNALI1,F13A1,F5,FHAD1,FOLR1,FXYD1,KIF9,LUM,NEK11,RSPH9,SGMS2,SPATA17,VWA3A	msigdb.txt
GO_BLOOD_VESSEL_MORPHOGENESIS	2.49812e-08	67	ACVR1,ADM,BAX,CAV1,COL3A1,COL4A1,COL4A2,COL8A1,CTGF,CUL7,CYR61,E2F7,ECM1,ELK3,ENG,EPHA2,EPHB3,EPHB4,FAP,FN1,FZD8,GJA1,GREM1,HDAC7,HEG1,ITGA5,ITGAV,ITGB3,JUN,KLF5,KRIT1,LAMA5,LRP1,LRP5,MFGE8,MMP14,MMP19,MMP2,MYLK,MYO1E,NDNF,NFATC4,NOTCH3,PDGFRA,PDGFRB,PLAU,PLXND1,PNPLA6,POFUT1,PTK2B,RNF213,SERPINE1,SGPL1,SMAD7,SMO,SRF,TGFB2,TGFBI,THBS1,TNFAIP2,TYMP,UNC5B,VEGFA,WASF2,WNT7B,YAP1,ZFP36L1	msigdb.txt	KRAS.KIDNEY_UP.V1_UP	4.41646e-06	18	AK5,ARPP21,CHGA,CPE,GRIA2,MAFB,MAP7,NEBL,NRXN1,PCDH9,PLCB1,PLCL1,SFRP1,SNAP25,TRIB2,TRIL,TSPAN7,XK	msigdb.txt	MOOTHA_MITOCHONDRIA	5.91636e-23	85	AIFM1,ARG2,ATP5B,ATP5C1,ATP5D,ATP5E,ATP5F1,ATP5G1,ATP5G3,ATP5H,ATP5I,ATP5J,ATP5J2,ATP5O,C14orf2,CD40,COX11,COX4I1,COX5A,COX5B,COX6A1,COX6B1,COX6C,COX7A2,COX7B,COX7C,COX8A,CYB5B,CYCS,DGUOK,DLD,ECHS1,ETFB,FH,FIBP,FXN,GOT2,HSPE1,IMMT,IMP3,MRPL12,MRPL13,MRPL15,MRPL20,MRPL22,MRPL28,MRPL34,MRPL48,MRPS11,MRPS15,MRPS18C,MRPS28,MTCH2,NDUFA3,NDUFA4,NDUFA5,NDUFA6,NDUFA8,NDUFAB1,NDUFB1,NDUFB2,NDUFB3,NDUFB6,N…	msigdb.txt	GO_STRUCTURAL_MOLECULE_ACTIVITY	0.0461464	23	BFSP2,CHI3L1,CLDN10,COL4A6,CRYAA,CRYBA1,CRYBA2,CRYBA4,CRYBB1,CRYBB2,CRYBB3,CRYGA,CRYGC,CRYGD,CRYGS,FGA,FGB,FGG,LIM2,LUM,MIP,NUP62CL,UPK1B	msigdb.txt	GO_MITOTIC_SPINDLE_ORGANIZATION	1	1		msigdb.txt	REACTOME_ANTIVIRAL_MECHANISM_BY_IFN_STIMULATED_GENES	1	1		msigdb.txt	GO_EPITHELIUM_DEVELOPMENT	3.03639e-08	49	ACTA2,BMP6,CALB1,CER1,CES1,COL4A1,COL5A1,DACT1,DKK1,DVL3,EDNRA,FLNA,FOXF2,GBX2,GDF7,GLI2,HOXB2,HOXB5,ITGA5,JAG1,KDM6B,KIF26B,KLF15,LBX1,LFNG,LRP4,MYC,NEUROD1,NRP1,PALLD,PAX2,PKD1,PLOD1,POU3F2,POU4F3,PTK7,PTN,SEMA3C,SPINK5,SPRY2,SRF,TFAP2A,TFAP2B,TGFB1I1,TRIM28,WNT1,WNT3,ZIC3,ZNF703	msigdb.txt	KEGG_HUNTINGTONS_DISEASE	4.988e-19	58	AP2B1,ATP5A1,ATP5B,ATP5C1,ATP5E,ATP5F1,ATP5G1,ATP5G3,ATP5H,ATP5J,ATP5O,CASP3,COX4I1,COX5A,COX5B,COX6A1,COX6B1,COX6C,COX7A2,COX7B,COX7C,COX8A,CYCS,GNAQ,HDAC2,NDUFA4,NDUFA5,NDUFA6,NDUFA8,NDUFAB1,NDUFB1,NDUFB2,NDUFB3,NDUFB6,NDUFB7,NDUFB8,NDUFB9,NDUFC2,NDUFS1,NDUFS4,NDUFS6,NDUFV2,PLCB4,POLR2B,POLR2G,POLR2K,PPARGC1A,SLC25A4,SOD1,SOD2,TBPL1,UQCR11,UQCRC2,UQCRFS1,UQCRH,UQCRHL,VDAC1,VDAC3	msigdb.txt	WANG_SMARCE1_TARGETS_UP	6.79003e-09	24	ANTXR1,CALD1,CD109,COL12A1,COL3A1,COL5A1,COL8A1,FHL2,FN1,HS3ST3B1,JAG1,LIMA1,MCC,MKX,MYLK,PCDH7,PLEKHG4B,PRR5L,PRRX1,RHOBTB3,SIPA1L1,SNX18,TGFB2,VCAN	msigdb.txt	GO_CILIUM_OR_FLAGELLUM_DEPENDENT_CELL_MOTILITY	1.2962e-05	7	CCDC39,DNAH17,DNAH2,DNAH3,DNAH6,RSPH9,SPAG16	msigdb.txt
DELACROIX_RARG_BOUND_MEF	2.70889e-08	67	ABCB8,AEBP1,ATXN2,BHLHE40,CA12,CEBPB,CERS2,COL1A1,CP,CTGF,DMPK,DMWD,DPP9,DUSP14,ECHDC3,FN1,GDF15,GLIS2,GPR146,HIST1H1C,HPDL,INF2,INPPL1,KLHL24,LAMC1,LCTL,LNX2,LRP1,LTBP1,LTBP3,MBD6,MLLT6,MMP2,NID2,NR1D1,NUPR1,OLFML2A,PALMD,PDLIM7,PGPEP1,PLAGL2,RFX1,RHOBTB3,RHOQ,RIN2,SCAF1,SLC35D1,SMAD6,SNTB2,SPG20,ST5,STK11,TCIRG1,TGFB3,TGIF2,TIMP3,TNRC18,TPM2,TUBB6,TYK2,VEGFA,WNK4,WWTR1,YAP1,ZNF319,ZNF474,ZNF574	msigdb.txt	GO_POSITIVE_REGULATION_OF_MULTICELLULAR_ORGANISMAL_PROCESS	5.47326e-06	69	ADRA1B,AKAP5,AMIGO2,AMOTL1,ANXA3,ARX,BCL6,CARTPT,CBLN2,CD86,CHGA,CLU,CRABP2,DAB1,DISC1,DMD,DMRTA2,DSCAM,EFNA5,ENC1,FOXA1,FOXP1,GATA2,GATA3,GPR68,HSF1,HSPB1,HTR2A,ID4,IL6ST,ISLR2,ITGA2,KDR,LGR4,LIPG,LPAR1,LRRTM1,LRRTM3,MAGI2,MAN2A1,MYB,NKX6-1,NLGN1,NOS1,NPNT,NPTN,NRP1,NRXN1,NTRK3,OLFM1,OXTR,PDGFB,PLCB1,POSTN,PPARGC1A,PPP1R9A,SEMA4D,SERPINF2,SLC1A1,SLIT2,SMAD3,SYT4,THBS1,THBS2,TNFSF12,TNR,TPBG,WASF…	msigdb.txt	MORF_RAD23A	7.35927e-23	74	ACOT7,ANP32A,AP2S1,AP3S1,ARF3,ATP5D,ATP5G1,ATP5G3,ATP5J,ATP5O,BCAP31,BUB3,CALM2,CALM3,CBX3,CCT2,CCT7,CDC123,CHMP2A,CYCS,DGUOK,DNAJC8,DRG1,DYNLL1,EIF1AX,EIF3K,FH,FIBP,GLO1,GNB2,GOT2,GTF2A2,H2AFV,H2AFZ,HDAC1,HDAC2,HDDC2,HNRNPA2B1,ILF2,IMMT,KARS,LMNB2,LSM4,MAPRE1,NAA10,NDUFB3,NDUFS3,NDUFV2,PAPSS1,PARK7,PCMT1,POLR2I,PSMB2,PSMB7,PTDSS1,PTGES3,RAN,RFC4,RUVBL2,SKP1,SLBP,SOD1,SRSF9,SSB,SUMO1,SUMO2,TXNL4A…	msigdb.txt	GO_REGULATION_OF_PROTEIN_ACTIVATION_CASCADE	0.0495333	5	C4A,C4B,C6,C7,FGA	msigdb.txt	AGGAGTG,MIR-483	1	1		msigdb.txt	LIU_NASOPHARYNGEAL_CARCINOMA	1	1		msigdb.txt	GO_HEAD_DEVELOPMENT	3.98255e-08	42	BAG3,BCAN,COL3A1,COL4A1,DKK1,DLX2,DMBX1,EDNRA,FABP7,GBX2,GDF7,GLI2,HMX2,HOXA2,HOXB2,HOXB3,ISL1,KDM6B,KLHL17,LRP1,MAPK8IP3,NEUROD1,NOTCH3,NRP1,OTX1,PAX2,PFKFB3,PLP1,PLXNA3,POU3F2,POU4F1,PTF1A,PTN,SALL3,SOX3,SPTBN2,SRF,VLDLR,WNT1,WNT2B,WNT3,ZIC1	msigdb.txt	GO_GENERATION_OF_PRECURSOR_METABOLITES_AND_ENERGY	1.32428e-18	76	ACSM1,ATP5B,ATP5C1,BPGM,CALM1,CALM2,CALM3,COX4I1,COX5A,COX5B,COX6A1,COX6B1,COX6C,COX7B,COX7C,COX8A,CYB561,CYB5R4,CYCS,DLAT,DLD,ENO2,ETFB,FASTKD5,FH,FXN,HK1,IDH1,IDH3A,MC4R,MCHR1,MDH1,ME3,NDUFA12,NDUFA13,NDUFA4,NDUFA5,NDUFA6,NDUFA8,NDUFAB1,NDUFAF2,NDUFB1,NDUFB11,NDUFB2,NDUFB3,NDUFB6,NDUFB7,NDUFB8,NDUFB9,NDUFC2,NDUFC2-KCTD14,NDUFS1,NDUFS4,NDUFS6,NDUFV2,PDHA1,PID1,PPARGC1A,PPP1R1A,PPP1R2,RUNX1T1,SLC…	msigdb.txt	GO_BASEMENT_MEMBRANE	7.46204e-09	15	AGRN,CCDC80,COL4A1,COL4A2,COL5A1,COL8A1,DLG1,FBN1,FN1,HSPG2,ITGB1,LAMC1,LOXL2,PTN,TNC	msigdb.txt	GO_CYTOSKELETON	1.2962e-05	104	AGBL2,ALDOB,ARHGAP6,B9D2,BBS4,BUB1B,C4orf47,C9orf24,CALM1,CCDC113,CCDC13,CCDC146,CCDC39,CCDC78,CCDC96,CCNA1,CETN2,CETN3,CNTRL,CSPP1,DCDC2,DNAAF1,DNAH10,DNAH11,DNAH12,DNAH17,DNAH2,DNAH3,DNAH5,DNAH6,DNAH9,DNAI1,DNAI2,DNALI1,DYNC2H1,DYNC2LI1,DYNLL1,DYNLRB2,EFHC1,FAM161A,FGD3,FILIP1,FUZ,GAS2L2,GAS8,GRAMD3,IFT27,IFT46,IFT74,IFT80,IFT88,KATNAL2,KIF12,KIF19,KIF27,KIF6,KIF9,KLHL1,LCA5,MAK,MAP9,MNS1,MTUS1…	msigdb.txt
BERTUCCI_MEDULLARY_VS_DUCTAL_BREAST_CANCER_DN	2.70889e-08	40	ACTA2,ACTG2,ACTN1,ACVR1,ADAM12,AHNAK,BGN,CACHD1,CALD1,CAV1,COL8A1,COPZ2,FAP,FBXO32,FLNA,FLNC,HIST1H2AC,ITGB5,KANK2,LIMS2,MAPK7,MDFI,MXRA8,MYL9,MYLK,NPR2,OBSL1,PPP1R1B,PTPN14,PTPN21,PTRF,SAV1,SH3PXD2A,SPEG,STARD13,TGFB1I1,TIMP3,TPM2,UACA,ZCCHC24	msigdb.txt	V$NKX62_Q2	8.60203e-06	23	CADM2,CCNG1,DAB1,DIXDC1,DMD,ELMO1,FIGN,JPH3,KAT6B,LRRTM3,MED12L,NKX2-1,RBFOX1,RCAN1,RIPK4,RPLP0,SIK2,SLIT3,SMAD3,SMARCA2,STX7,TNR,TSPAN7	msigdb.txt	HALLMARK_MYC_TARGETS_V1	7.35927e-23	56	AP3S1,BUB3,CBX3,CCNA2,CCT2,CCT7,COX5A,EIF1AX,EIF4E,ERH,GLO1,GOT2,H2AFZ,HDAC2,HDDC2,HNRNPA1,HNRNPA2B1,HSPE1,ILF2,KARS,KPNA2,LSM7,MAD2L1,NDUFAB1,NHP2,NME1,ODC1,PHB,PPIA,PSMA4,PSMA6,PSMA7,PSMB2,PSMB3,PSMD1,PSMD14,PSMD7,PSMD8,PTGES3,RAN,RANBP1,RFC4,RUVBL2,SNRPB2,SNRPD1,SNRPD2,SRSF3,SSB,TRA2B,TXNL4A,U2AF1,UBE2L3,VDAC1,VDAC3,XRCC6,YWHAE	msigdb.txt	GO_MICROTUBULE_BASED_MOVEMENT	0.0505717	11	CCDC39,DNAH12,DNAH6,DNAH9,DNAI1,DNAI2,DYNLRB2,KIF27,ROPN1L,RPGR,SPAG17	msigdb.txt	GENTILE_UV_LOW_DOSE_DN	1	1		msigdb.txt	GO_PERIPHERAL_NERVOUS_SYSTEM_DEVELOPMENT	1	1		msigdb.txt	GO_CELL_FATE_COMMITMENT	4.06421e-08	23	DLX2,EBF2,GDF7,GLI2,HOXA2,ISL1,ISL2,JAG1,KDM6B,LBX1,NEUROD1,NOTCH3,NRP1,PAX2,POU4F1,PRRX1,PTF1A,SPRY2,TGFB1I1,TLX3,WNT1,WNT2B,WNT3	msigdb.txt	GO_ENERGY_DERIVATION_BY_OXIDATION_OF_ORGANIC_COMPOUNDS	1.40247e-18	64	ACSM1,CALM1,CALM2,CALM3,COX4I1,COX5A,COX5B,COX6A1,COX6B1,COX6C,COX7B,COX7C,COX8A,CYCS,DLAT,DLD,ETFB,FASTKD5,FH,FXN,IDH1,IDH3A,MC4R,MDH1,ME3,NDUFA12,NDUFA13,NDUFA4,NDUFA5,NDUFA6,NDUFA8,NDUFAB1,NDUFAF2,NDUFB1,NDUFB11,NDUFB2,NDUFB3,NDUFB6,NDUFB7,NDUFB8,NDUFB9,NDUFC2,NDUFC2-KCTD14,NDUFS1,NDUFS4,NDUFS6,NDUFV2,PDHA1,PID1,PPARGC1A,PPP1R1A,PPP1R2,SLC25A12,SLC25A14,SNCA,SUCLA2,SUCLG1,UBB,UBC,UQCR11,UQCRC2…	msigdb.txt	GO_PROTEINACEOUS_EXTRACELLULAR_MATRIX	7.46204e-09	27	AGRN,CCDC80,COL11A1,COL11A2,COL12A1,COL24A1,COL27A1,COL3A1,COL4A1,COL4A2,COL5A1,COL8A1,CRISPLD2,DLG1,FBLN5,FBN1,FBN2,FN1,HSPG2,ITGB1,LAMC1,LOX,LOXL2,LTBP2,PTN,TNC,VCAN	msigdb.txt	GO_INTRACILIARY_TRANSPORT_PARTICLE_B	1.99501e-05	8	IFT27,IFT46,IFT74,IFT80,IFT88,TTC26,TTC30A,TTC30B	msigdb.txt
CHARAFE_BREAST_CANCER_LUMINAL_VS_BASAL_DN	4.49722e-08	75	ACTN1,ADM,ANTXR1,ARAP3,AXL,BIRC3,BMP1,BTN3A2,C15orf52,C1R,CALD1,CAV1,CAV2,CCDC80,CD44,CEBPD,CFLAR,CHST3,COL4A1,COL4A2,COL8A1,CRYAB,CSNK2A2,CYBRD1,DCBLD1,DOCK5,DSC3,DSG2,EGFR,ELK3,EPHA2,ERAP2,FAP,FAS,FNDC3B,FOSL1,GBP1,GBP3,HLA-E,ICAM1,IFIT3,IGFBP7,IL7R,IRS2,KLF5,KRT17,LAMC1,LOX,LYN,MAP7D3,MFGE8,MMP14,MYO1E,NMI,NT5E,NXN,OSMR,PARP4,PDGFC,PLAU,PRKD3,PTK7,PTRF,RALBP1,S100A10,SP100,TAX1BP3,TGFBI,TNFRSF…	msigdb.txt	PASINI_SUZ12_TARGETS_DN	8.61462e-06	27	AMOTL1,ANXA3,CAPN2,CCNG1,CPE,CSRP1,EFNA5,FILIP1L,FOXP1,GNG12,KLF6,KRT18,MUM1L1,NPNT,PARVA,PDGFB,PITX2,PRSS23,RHOBTB3,RPS6KA3,S100A6,SHB,TAGLN2,THBS1,TMEM47,VIM,WNT4	msigdb.txt	MORF_SKP1A	9.32452e-23	56	AP2S1,ARF3,ATP5C1,ATP5H,ATP5J,ATP5J2,ATP6V0C,BCAP31,CALM2,CALM3,CBX3,CCT2,CDC123,COX11,COX4I1,COX5A,COX6A1,COX6B1,COX6C,COX7B,COX7C,DRG1,H2AFZ,HMGN1,HSBP1,KARS,KPNA2,LSM3,NDUFA5,NDUFS3,NDUFV2,NEDD8,PARK7,PPP1R7,PRMT1,PSMA3,PSMB1,PSMB2,PSMD7,PSMD8,RAC1,RALY,RAN,SKP1,SOD1,SRP9,SRSF3,SRSF9,SUMO1,SUMO2,TBCA,U2AF1,UBE2L3,UBE2N,YWHAE,YWHAZ	msigdb.txt	GO_WATER_TRANSPORT	0.0537721	4	AQP1,AQP5,MIP,UPK3A	msigdb.txt	DAVICIONI_TARGETS_OF_PAX_FOXO1_FUSIONS_DN	1	1		msigdb.txt	GNF2_PCNA	1	1		msigdb.txt	GO_EXTRACELLULAR_MATRIX_STRUCTURAL_CONSTITUENT	4.09414e-08	14	BCAN,COL11A1,COL11A2,COL12A1,COL14A1,COL1A2,COL3A1,COL4A1,COL4A2,COL5A1,EMILIN2,LAMA1,MFAP5,VCAN	msigdb.txt	KEGG_ALZHEIMERS_DISEASE	2.84107e-18	54	ATP2A3,ATP5A1,ATP5B,ATP5C1,ATP5E,ATP5F1,ATP5G1,ATP5G3,ATP5H,ATP5J,ATP5O,BAD,CALM1,CALM2,CALM3,CASP3,CDK5,COX4I1,COX5A,COX5B,COX6A1,COX6B1,COX6C,COX7A2,COX7B,COX7C,COX8A,CYCS,GNAQ,NAE1,NDUFA4,NDUFA5,NDUFA6,NDUFA8,NDUFAB1,NDUFB1,NDUFB2,NDUFB3,NDUFB6,NDUFB7,NDUFB8,NDUFB9,NDUFC2,NDUFS1,NDUFS4,NDUFS6,NDUFV2,PLCB4,SNCA,UQCR11,UQCRC2,UQCRFS1,UQCRH,UQCRHL	msigdb.txt	LIU_PROSTATE_CANCER_DN	8.01906e-09	31	ATP1A2,CACHD1,CALD1,CAV1,CAV2,COL27A1,COL4A1,COL4A2,COL5A1,CRISPLD2,ENAH,FBLN5,FBN1,FERMT2,FLNA,FLNC,HSPB1,HSPG2,ITIH5,MYLK,NPR2,PALLD,PCDH7,PLAU,PRRX1,SH3PXD2A,TGFB1I1,TGFB2,TUBB6,VCL,VSTM4	msigdb.txt	GO_INNER_DYNEIN_ARM_ASSEMBLY	9.98505e-05	6	CCDC39,DNAAF1,DYX1C1,LRRC6,TEKT2,ZMYND10	msigdb.txt
GSE2405_S_AUREUS_VS_A_PHAGOCYTOPHILUM_NEUTROPHIL_DN	4.56357e-08	44	ANGPTL1,APBA3,ARFGAP1,ATXN1L,C14orf80,CNNM3,CSAD,DNMBP,FAM160B2,FBRS,FBXL20,H6PD,HELZ,INPP5E,INTS1,KRBA1,MAMDC4,MAPK7,MYO9B,NLRX1,PHACTR4,PIGO,PTBP1,RANBP10,RECQL5,SIDT2,SNX33,STON1,SZT2,TAF1C,TOR1B,TRIM39,TRIM56,TTLL3,UBA7,USP2,VWCE,WRN,ZFYVE26,ZMAT3,ZNF142,ZNF319,ZNF692,ZZEF1	msigdb.txt	VECCHI_GASTRIC_CANCER_EARLY_DN	9.37023e-06	28	ARHGAP24,CGNL1,CHGA,CLU,CPE,DAB1,DMD,EBF1,ELL2,FIGN,GREM2,HPGD,ID4,IRX2,MAGI2,MAP7D2,MUM1L1,NTRK3,PCDH9,PDGFC,RGMB,SFRP1,SLIT2,SOX2,SYNPO2,SYT4,TMEM47,UNC5D	msigdb.txt	YAO_TEMPORAL_RESPONSE_TO_PROGESTERONE_CLUSTER_13	1.31392e-22	51	ANAPC13,ATP5D,ATP5E,ATP5F1,ATP5J,ATP5O,C14orf2,C19orf60,CHMP2A,COX5B,COX6A1,COX7B,CSRP2,CUEDC2,CYB5B,DYNLRB1,EBP,ETFB,FAM49B,FIBP,FKBP3,GTF2A2,H2AFZ,HDDC2,HNRNPH2,LSM3,MRPL13,MRPL28,NDUFA13,NDUFA3,NDUFA5,NDUFAB1,NDUFB11,NDUFB8,NEDD8,PAFAH1B3,PARK7,PDCD5,PIGX,POLR3K,PPP1R7,PQBP1,PRDX2,PRPSAP2,PSMA6,SF3B5,SNRPD2,SSNA1,TMEM205,UQCR11,VPS29	msigdb.txt	BIOCARTA_COMP_PATHWAY	0.0537721	4	C4A,C4B,C6,C7	msigdb.txt	GO_INTERFERON_GAMMA_MEDIATED_SIGNALING_PATHWAY	1	1		msigdb.txt	GO_VIRUS_RECEPTOR_ACTIVITY	1	1		msigdb.txt	BENPORATH_EED_TARGETS	5.7133e-08	52	BHLHE22,BMP6,CCDC140,COL12A1,COL25A1,DKK1,DLX2,DPF3,FOXF2,GBX2,GDF7,GFRA1,HMX2,HOXA2,HOXA9,HOXB2,HOXB3,HOXB8,HSPA1A,INHBB,IRX4,ISL1,ISL2,LBX1,LOX,MAB21L2,NAV2,NEUROD1,NXPH4,OGFRL1,OLFML2B,OTX1,PAX2,PAX3,POLE,POU3F2,POU4F1,POU4F2,POU4F3,PTF1A,ROBO3,SCD5,SLC6A5,SORCS2,SOX3,STXBP6,TFAP2B,TLX1,TLX3,UAP1L1,WNT1,ZIC1	msigdb.txt	GO_ENVELOPE	6.94e-18	171	ACAT1,ACSL3,ACSL4,AFG3L2,AGK,AIFM1,AKAP6,APOO,ARL2,ARMCX3,ATF2,ATP2A3,ATP5A1,ATP5B,ATP5C1,ATP5E,ATP5F1,ATP5G1,ATP5G3,ATP5H,ATP5J,ATP5O,BAD,C14orf2,C19orf12,CACYBP,CBX3,CDS2,CEP170,CEP70,CERS6,CHCHD3,CHCHD6,CHMP2A,CIAPIN1,CISD1,CISD2,CKMT1B,CLGN,COQ10A,COX11,COX4I1,COX5A,COX5B,COX6A1,COX6B1,COX6C,COX7A2,COX7B,COX7C,COX8A,CSE1L,CYB5B,CYCS,EIF5A,ENY2,FAF1,FAHD1,FAM169A,FAM188A,FANCL,FUNDC1,GABRB1,GC…	msigdb.txt	ELVIDGE_HYPOXIA_UP	1.08557e-08	19	AK4,ATF3,BNIP3,CA9,CAV1,CCNG2,CITED2,DDIT4,EGFR,FAM162A,HK2,LOX,LOXL2,P4HA1,PGM1,SERPINE1,SOX9,STC2,VEGFC	msigdb.txt	SMID_BREAST_CANCER_BASAL_DN	9.98505e-05	48	ACSM5,AGR2,ALCAM,BAIAP3,BBS4,BCAS1,C9orf116,CASC1,CD36,CDS1,CILP,CLEC3B,CLGN,CYB561,DCN,DNAAF1,DNALI1,DZANK1,EFCAB2,EFHC1,F13A1,FGB,FGG,GLRB,GPD1L,HPX,LRRC6,MAK,MAP9,MLPH,MTUS1,NME5,NQO1,NUCB2,PEX11A,PTGER3,SELENBP1,SNED1,SPAG16,TFF3,TOB1,TPPP3,TSPAN1,TTC12,UCP2,UGT2B28,WWOX,ZMYND10	msigdb.txt
GO_CELL_SUBSTRATE_JUNCTION	5.18718e-08	70	ACTN1,ACTN4,ADAM9,AHNAK,ANXA5,ARHGAP31,ATP6V0A2,CASS4,CAV1,CAV2,CD44,CDC42EP1,CTNNA1,DAB2,DPP4,EGFR,ENAH,ENG,EPHA2,EZR,FAP,FGFR3,FLNA,FLNB,FLNC,FLRT3,GJA1,HSPB1,ICAM1,IRF2,ITGA5,ITGAV,ITGB3,ITGB5,LIMA1,LIMD1,LIMS1,LIMS2,LRP1,MMP14,MRC2,NEDD9,NEXN,PABPC1,PAK4,PALLD,PCBP2,PDGFRB,PDLIM7,PEAK1,PLAU,PLEC,PPFIA1,PTK2B,PTK7,PTPRC,RHOG,SCARF2,SLC4A2,SLC9A1,SNAP23,SNTB1,SNTB2,STX16,TGFB1I1,TLN1,TNS3,TRIOB…	msigdb.txt	V$MEF2_02	9.86101e-06	22	ADAMTS12,ARPP21,CASK,DMD,FGF12,FOXP1,HPGD,NELL2,NPNT,PACS1,PCBP2,POU4F1,PPARGC1A,RBFOX1,RFX4,SIK2,SIK3,SMARCA2,SPTB,STAC,TNNI1,XK	msigdb.txt	GO_GLYCOSYL_COMPOUND_METABOLIC_PROCESS	2.39116e-22	75	ACOT7,ATP1B1,ATP5A1,ATP5B,ATP5C1,ATP5D,ATP5E,ATP5F1,ATP5G1,ATP5G3,ATP5H,ATP5I,ATP5J,ATP5J2,ATP5O,ATP6V1B1,BAD,BPGM,COX4I1,COX5A,COX5B,COX6A1,COX6B1,COX6C,COX7B,COX7C,COX8A,CYCS,DGUOK,DLD,DLG3,ERH,FXN,GAMT,KLB,MACROD1,MACROD2,MPP2,NDUFA11,NDUFA12,NDUFA13,NDUFA3,NDUFA4,NDUFA5,NDUFA6,NDUFA8,NDUFAB1,NDUFB1,NDUFB10,NDUFB11,NDUFB2,NDUFB3,NDUFB6,NDUFB7,NDUFB8,NDUFB9,NDUFC2,NDUFC2-KCTD14,NDUFS3,NDUFS6,ND…	msigdb.txt	BIOCARTA_AMI_PATHWAY	0.0587863	4	COL4A6,FGA,FGB,FGG	msigdb.txt	PID_HIF1_TFPATHWAY	1	1		msigdb.txt	GATGKMRGCG_UNKNOWN	1	1		msigdb.txt	GO_CELL_DEVELOPMENT	5.80714e-08	63	ACTA2,ACTC1,ACTN1,AGRN,BMP6,CAV2,COL11A1,COL25A1,CPNE1,DKK1,DRGX,EDNRA,EFNA5,ENAH,FERMT2,FN1,FOXF2,GBX2,GDF7,GFAP,GLI2,HOXA2,INHBB,INHBE,ISL1,ISL2,JAG1,KIF26B,KLK8,LAMA2,LRP4,MAPK8IP3,MEIS1,MICALL2,MOV10L1,NEUROD1,NRP1,PALLD,PAX2,PAX3,PLP1,PLXNA3,POU3F2,POU4F1,POU4F2,POU4F3,PRDM8,ROBO3,SALL3,SEMA3B,SEMA3C,SEMA5B,SMYD3,SOX3,SPTBN2,SRF,TEK,TFAP2A,TRIM28,UNC5B,VLDLR,WNT1,WNT3	msigdb.txt	GO_MYELIN_SHEATH	1.27332e-17	55	ACTR1A,AKR1B1,ATP1A3,ATP1B1,ATP5A1,ATP5B,ATP5C1,ATP5F1,ATP6V1A,ATP6V1B2,CCT2,CCT5,CDC42,CNTN1,COX5A,DLAT,DLD,DPYSL2,ENO2,EXOC4,GDI2,GNB1,GOT2,HSP90AA1,IDH3A,IMMT,INA,LDHB,MDH1,NAPG,NDUFS1,NDUFV2,NEFL,NME1,NSF,PDHA1,PHB,RALA,SLC25A12,SLC25A4,SNAP25,SOD1,SRD5A1,STIP1,SUCLA2,TAGLN3,TCP1,TUBA1A,TUBA1B,UBC,UCHL1,UQCRC2,UQCRFS1,VDAC1,YWHAG	msigdb.txt	GO_NEGATIVE_REGULATION_OF_MULTICELLULAR_ORGANISMAL_PROCESS	1.28097e-08	46	ASAP1,ATP1A2,CAV1,COL3A1,COL4A2,COL5A1,FN1,FSTL3,GFAP,GLI2,HIF1A,HMOX1,ITGB1,JAG1,KCNK2,LFNG,LRP1,LRP4,MARVELD3,MCC,NOTCH3,NPR2,NR2F2,OMG,PAX2,PDCD1LG2,PLAU,PLN,PTGER4,PTN,RAB11FIP5,SEMA3B,SEMA3C,SERPINE1,SIX1,SOX9,SRF,SSC5D,STC2,TEK,TGFB2,THBD,TLR4,UCN2,WWC1,ZFPM2	msigdb.txt	GO_CILIARY_TRANSITION_ZONE	0.000262618	8	B9D2,BBS4,RPGRIP1L,TCTN1,TMEM107,TMEM17,TMEM231,TMEM67	msigdb.txt
ZHU_CMV_24_HR_DN	5.18718e-08	28	ABL1,ACTA2,ADM,C1R,COL1A1,COL3A1,CXCL12,EFEMP1,FLNA,IGFBP5,LAMB2,LAMC1,LOX,MITF,MYLK,NFIC,PABPC1,PDGFRA,SERPINB6,SERPINE1,SGCG,THBS1,TIMP3,TNFRSF1A,TPM2,TRAM2,VCAN,XPC	msigdb.txt	CTTTGT_V$LEF1_Q2	1.24311e-05	85	ADAMTS12,ADAMTS5,ADAMTSL1,AKAP12,AMOTL1,ARHGAP24,ARPP21,ARX,ATP1A3,BCL6,BOK,CAMK2N2,CASK,CCDC149,CDH12,CGNL1,CHN2,CNTN4,CNTN6,COL22A1,DDIT4,DMD,DOK1,EEF1A1,EFNA5,FIBCD1,FOXA1,FOXP1,FOXP4,FRAS1,FTL,FZD1,GAS7,GATA2,GBE1,GCH1,GJD2,GLRA2,GRID2,GRK5,H1F0,HES6,ITGA2,KCNS3,KLF12,LRRTM1,MAFB,MEIS2,MYB,NKX2-1,NR2F2,NRIP3,OSBPL6,PACS1,PCDH9,PDGFC,PIK3R5,PITPNC1,PITX2,POU4F1,PPARGC1A,PPM1K,PTPRT,RBFOX1,RHOB…	msigdb.txt	MORF_AP2M1	3.26764e-22	57	AP2S1,ARF3,ARF5,ATP5I,ATP5J2,ATP6V0C,BCAP31,C14orf2,CAPZB,CBX3,CCT7,CFL1,CLIC1,COX4I1,COX5B,COX6A1,COX6B1,COX7C,COX8A,DNAJC8,DRG1,GDI2,GNB2,HMGN1,HSBP1,KARS,NEDD8,PCMT1,PIGC,POLR2I,PPIA,PPP1R7,PRMT1,PSMA4,PSMB1,PSMB6,PSMB7,PSMD7,PSMD8,RAC1,RALY,RAN,SEPHS2,SKP1,SOD1,SRP9,SRSF9,SSNA1,STOML2,SUMO1,SUMO2,TBCB,TUBA1B,TUBB2A,UBE2L3,XRCC6,YWHAZ	msigdb.txt	GO_AXONEME_PART	0.0587863	4	DNAH6,DNAI1,DNAI2,SPAG17	msigdb.txt	GO_LYSOSOMAL_TRANSPORT	1	1		msigdb.txt	GO_MONOSACCHARIDE_BINDING	1	1		msigdb.txt	GO_EXTRACELLULAR_STRUCTURE_ORGANIZATION	6.13948e-08	26	ADAMTS20,AGRN,BCAN,COL11A1,COL11A2,COL12A1,COL14A1,COL1A2,COL3A1,COL4A1,COL4A2,COL5A1,COL6A3,FN1,FOXF2,GFAP,ITGA11,ITGA5,JAM2,LAMA1,LAMA2,LOX,MFAP5,SPINK5,SPOCK2,VCAN	msigdb.txt	GO_MEMBRANE_PROTEIN_COMPLEX	2.86979e-17	165	ABHD12,AKAP6,AP1S1,AP1S2,AP2B1,AP3M2,AP3S1,APOO,ARL6,ARL6IP1,ARRB1,ATP1A3,ATP1B1,ATP1B3,ATP5A1,ATP5B,ATP5C1,ATP5E,ATP5F1,ATP5G1,ATP5G3,ATP5H,ATP5J,ATP5O,ATP6V0B,ATP6V0D1,ATP6V1A,ATP6V1B2,ATP6V1C1,ATP6V1D,ATP6V1G1,ATP6V1H,AZGP1,C14orf2,CACNA2D1,CACNB2,CACNB4,CALM1,CALM2,CALM3,CASP3,CD247,CD40,CHCHD3,CHCHD6,CHMP2A,CHMP2B,CHRNB4,COPZ1,CORO1C,COX4I1,COX5A,COX6A1,COX7B,COX8A,DLG2,EPS15,FAF1,FLOT1,GABR…	msigdb.txt	WINTER_HYPOXIA_METAGENE	1.28097e-08	22	BNIP3,CA9,CALD1,CCNG2,CITED2,COL5A1,DDIT4,FN1,HIF1A,HK2,HMOX1,LOX,LRP1,P4HA1,PGM1,PLAU,SERPINE1,SLC2A3,STC2,TEK,TP53,VEGFC	msigdb.txt	GO_EPITHELIAL_CILIUM_MOVEMENT	0.00039126	7	CCDC39,DNAAF1,KIF27,LRRC6,NME5,ROPN1L,SPA17	msigdb.txt
ZHU_CMV_ALL_DN	6.75879e-08	34	ABL1,ACTA2,ADM,C1R,CEBPD,COL1A1,COL3A1,CXCL12,EFEMP1,ENG,FLNA,HNMT,IGFBP2,IGFBP5,LAMB2,LAMC1,LMNA,LOX,MITF,MYLK,NFIC,PABPC1,PDGFRA,SERPINB6,SERPINE1,SGCG,THBS1,TIMP3,TNFRSF1A,TPM2,TRAM2,VCAN,XPC,ZFP36L1	msigdb.txt	GGGAGGRR_V$MAZ_Q6	1.24311e-05	95	ADAMTS5,AKAP12,AMOTL1,ARHGAP24,ARHGEF17,ASS1,ATP1A3,AUTS2,BCAM,CADM2,CAMK2N2,CASK,CBLN2,CBX6,CCNG1,CLIC5,CNTN4,CPNE8,CTNND2,DAGLA,DCHS2,DGKG,DMD,DOCK6,DOK1,DSCAM,DZIP1,EBF1,EEF1A1,EFNA5,FEV,FGF14,FIBCD1,FIGN,FOXA1,FOXO1,GATA3,GJD2,GRID2,GRK5,GRM7,H1F0,HS6ST3,HSPB1,ID4,JPH3,KCNMA1,KCNS3,KLF12,LMX1A,LRRTM1,MEIS2,MTSS1L,MUM1L1,MYB,NKX2-1,NLGN1,NOS1,NR2F2,NRP1,NTRK3,PABPC1,PCBP2,PCDH9,PDGFB,PHGDH,PIT…	msigdb.txt	MORF_DAP3	3.59488e-22	54	ATP5G3,ATP5J2,BUB3,CAPZB,CBX3,CCT2,CCT7,COX4I1,COX5B,COX6A1,COX6B1,COX7B,COX7C,COX8A,DGUOK,DNAJC8,DRG1,DYNLL1,EBP,EIF1AX,EIF3K,FDPS,FIBP,GDI2,HNRNPA2B1,ILF2,KARS,NAP1L4,NDUFS3,PARK7,PIGC,PIN1,POLR2I,PPP1R11,PPP1R7,PSMB1,PSMB2,PSMB3,PSMB6,PSMB7,PSMD8,RALY,RAN,RPP40,RUVBL2,SRP9,SRSF9,STOML2,SUMO1,SUMO2,TBCB,UBE2L3,UQCRH,YWHAZ	msigdb.txt	chrxq25	0.0587863	4	AIFM1,RAP2C,SMARCA1,XIAP	msigdb.txt	GATGKMRGCG_UNKNOWN	1	1		msigdb.txt	RIGGINS_TAMOXIFEN_RESISTANCE_UP	1	1		msigdb.txt	GO_PATTERN_SPECIFICATION_PROCESS	6.40798e-08	31	CER1,COL4A1,DKK1,DLX2,EDNRA,GBX2,GLI2,HOXA2,HOXA9,HOXB2,HOXB3,HOXB5,HOXB8,HOXB9,IRX4,ISL1,LBX1,LFNG,LRP4,NEUROD1,NRP1,OTX1,PAX2,SEMA3C,SP8,SRF,WNT1,WNT2B,WNT3,ZIC1,ZIC3	msigdb.txt	GO_NUCLEOBASE_CONTAINING_SMALL_MOLECULE_METABOLIC_PROCESS	5.35331e-17	106	ACOT7,ADCYAP1,AK5,AMD1,ATP1B1,ATP5A1,ATP5B,ATP5C1,ATP5E,ATP5F1,ATP5G1,ATP5G3,ATP5H,ATP5J,ATP5O,ATP6V1A,ATP6V1B2,BAD,BPGM,CACNB4,COX4I1,COX5A,COX5B,COX6A1,COX6B1,COX6C,COX7B,COX7C,COX8A,CYB5R4,CYCS,DCK,DCTPP1,DCXR,DGUOK,DLD,DLG2,ENO2,ERH,FIGNL1,FXN,GLRX,GNAI3,GPHN,GUCY1A3,GUCY1B3,GUCY2F,HINT1,HK1,HMGCR,IDH1,KARS,LDHB,MACROD1,MACROD2,MDH1,MPP2,NDUFA12,NDUFA13,NDUFA4,NDUFA5,NDUFA6,NDUFA8,NDUFAB1,NDU…	msigdb.txt	PID_INTEGRIN1_PATHWAY	1.68204e-08	13	COL11A1,COL11A2,COL3A1,COL4A1,COL5A1,FBN1,FN1,ITGAV,ITGB1,JAM2,LAMC1,PLAU,TNC	msigdb.txt	GO_VENTRICULAR_SYSTEM_DEVELOPMENT	0.000504228	8	AQP1,BBS4,DNAH5,HYDIN,KIF27,MNAT1,NME5,RPGRIP1L	msigdb.txt
GSE21546_WT_VS_SAP1A_KO_DP_THYMOCYTES_UP	7.06646e-08	42	AGTRAP,BAZ1A,BTN3A2,BTN3A3,CASP7,DDX58,DNPEP,DTX3L,GBP1,GBP3,HEG1,HLA-E,IFI35,IFIT3,IFITM2,IFITM3,IRF2,IRF7,LIMA1,LNPEP,MOV10,NLRC5,NMI,PARP12,PARP14,PARP9,RBCK1,RNF213,SERPINE1,SIDT2,STAT2,SYNJ2BP,TAP1,TJP1,TRIM14,TRIM22,TRIM25,TRIM5,TRIM56,UHRF1BP1,USP18,ZNFX1	msigdb.txt	MODULE_11	1.29064e-05	36	BCL6,CARTPT,CBX6,CHGA,CHN2,CPE,EEF1A2,ELL2,ELMO1,FEV,GRIA2,GUCY1B3,HSPA2,KAT6B,MAGI2,MAP7,MBP,MEIS2,NCALD,NEBL,NOVA1,NRXN1,OLFM1,PCDH9,PLCB1,PLEKHB1,PLXNA2,PTPRN2,SFRP1,SLIT2,SNAP25,THBS2,TLE2,TMEM47,TSPAN7,WASF3	msigdb.txt	MOOTHA_HUMAN_MITODB_6_2002	3.86819e-22	82	AIFM1,ARG2,ATP5B,ATP5C1,ATP5D,ATP5E,ATP5F1,ATP5G1,ATP5G3,ATP5H,ATP5I,ATP5J,ATP5J2,ATP5O,BAD,BLVRA,COX11,COX4I1,COX5A,COX5B,COX6A1,COX6B1,COX6C,COX7A2,COX7B,COX7C,COX8A,CYB5B,CYCS,DGUOK,DLD,ECHS1,ETFB,FH,FIBP,FXN,GOT2,HSPE1,IMMT,MRPL12,MRPL13,MRPL15,MRPL20,MRPL22,MRPL34,MRPL48,MRPS11,MRPS15,MRPS18C,MRPS28,MTCH2,NDUFA3,NDUFA4,NDUFA5,NDUFA6,NDUFA8,NDUFAB1,NDUFB1,NDUFB2,NDUFB3,NDUFB6,NDUFB7,NDUFB8,ND…	msigdb.txt	GO_APICAL_PART_OF_CELL	0.0587863	15	ANXA13,AQP1,AQP5,ATP2B2,CA4,CD9,KCNA5,MIP,MUC13,NHS,P2RY4,SLC4A5,UPK1B,UPK3A,USH1C	msigdb.txt	GO_CELLULAR_KETONE_METABOLIC_PROCESS	1	1		msigdb.txt	DAVICIONI_TARGETS_OF_PAX_FOXO1_FUSIONS_DN	1	1		msigdb.txt	GO_NEURON_PROJECTION_MORPHOGENESIS	7.38003e-08	30	COL25A1,CPNE1,DRGX,EFNA5,ENAH,GBX2,GDF7,GLI2,HOXA2,ISL1,ISL2,KIF26B,KLK8,LAMA2,LRP4,MAPK8IP3,NRP1,PAX2,PLXNA3,POU4F1,POU4F2,POU4F3,ROBO3,SEMA3B,SEMA3C,SEMA5B,SPTBN2,UNC5B,VLDLR,WNT3	msigdb.txt	MORF_RAD23A	1.6643e-16	81	ACOT7,ACP1,AFG3L2,AP3S1,ARF3,ATP5G1,ATP5G3,ATP5J,ATP5O,ATXN10,BUB3,BZW1,CALM1,CALM2,CALM3,CBX3,CCT2,CCT5,CCT7,CDC123,CHMP2A,COPS5,CYCS,DDX1,DGUOK,DHX15,DNAJC8,DRG1,EIF1AX,EIF3K,FH,FIBP,G3BP2,GLO1,GNB1,GOT2,GTF2A2,HDAC2,IFRD1,ILF2,IMMT,KARS,LSM4,LYPLA1,MAPRE1,MDH1,MRPS18B,NAA10,NDUFB3,NDUFS4,NDUFV2,PAPSS1,PARK7,PCMT1,PSMB2,PSMB7,PTDSS1,PTGES3,RAN,RFC4,RHEB,SKP1,SOD1,SRP72,SSB,SUMO1,SUMO2,TCP1,TTC1…	msigdb.txt	ESC_V6.5_UP_EARLY.V1_DN	1.69701e-08	19	AHNAK,CALD1,CAV1,CCDC80,CDC42EP1,COL11A1,COL3A1,COL4A1,COL4A2,FHL2,GBX2,LOX,PLAU,SERPINE1,SULT1E1,TGFB1I1,TNC,TNFRSF12A,TUBB6	msigdb.txt	GO_CELLULAR_COMPONENT_MORPHOGENESIS	0.00057887	56	ALCAM,B9D2,BBS4,C11orf63,CCDC113,CCDC13,CCDC39,DNAAF1,DNAH5,DNAI1,DNAI2,DYNC2H1,DYNC2LI1,DYNLL1,DYX1C1,EFNB3,FAM161A,FUZ,HRH2,HYDIN,IFT46,IFT74,IFT80,IFT88,IQUB,KIF27,LRRC6,LRRC70,LUM,MYLK3,NME5,PIBF1,POC1B,PRKAR1A,RILPL2,RPGR,RPGRIP1L,RSPH1,RSPH4A,RSPH9,SLITRK4,SOD1,SPAG16,SPAG17,SPEF2,TCTN1,TEKT2,TGFBR3,TMEM107,TMEM17,TMEM231,TMEM67,TTC26,TTC30A,TTC30B,ZMYND10	msigdb.txt
VERRECCHIA_EARLY_RESPONSE_TO_TGFB1	9.8515e-08	22	ADAM9,CD44,COL3A1,CYTH2,EPHB3,FN1,ICAM1,IGFBP2,IGFBP5,ITGB5,LRP1,MMP14,MMP19,NOTCH2,RHOG,RHOQ,SERPINE1,SPARC,TIMP1,TIMP3,VCAN,ZYX	msigdb.txt	V$HLF_01	1.64952e-05	23	BCL6,CASK,DMD,EEF2,FOXA1,FOXP1,HIVEP3,JPH3,MEIS2,NR2F2,OSBPL6,PCBP2,PLCB1,POU4F1,PPL,RASGEF1A,RBFOX1,RPS6KA3,SHMT2,SLC24A2,SLIT3,SMAD3,XK	msigdb.txt	MORF_FBL	4.74771e-22	46	ATP5A1,ATP5D,ATP5G1,ATP5G3,ATP5O,AURKB,BUB3,CBX3,CCT2,CCT7,CDC123,CYCS,DRG1,EIF3K,FIBP,H2AFZ,HMGN1,HNRNPA1,HNRNPA2B1,ILF2,KARS,LSM4,LSM7,NDUFS3,NME1,PARK7,POLR2I,PRMT1,PSMB1,PSMB2,PSMB7,PSMD8,PTGES3,RALY,RAN,RUVBL2,SNRPD2,SOD1,SRSF3,SRSF9,SUMO2,U2AF1,UBE2L3,UQCRH,XRCC6,YBX1	msigdb.txt	MORF_ATF2	0.0587863	14	AMMECR1,ATP2B2,B4GALT6,C6,FAM13A,FGA,GUCY2F,IL16,KCNA5,NPAS2,NR1I2,RBBP7,REPS2,SLC15A1	msigdb.txt	GO_COATED_PIT	1	1		msigdb.txt	GENTILE_UV_LOW_DOSE_DN	1	1		msigdb.txt	GO_EXTRACELLULAR_MATRIX_COMPONENT	7.79764e-08	17	AGRN,COL11A1,COL11A2,COL12A1,COL14A1,COL1A2,COL3A1,COL4A1,COL4A2,COL5A1,COL6A3,FN1,FREM3,LAMA1,LAMA2,MFAP5,PTN	msigdb.txt	GO_GLYCOSYL_COMPOUND_METABOLIC_PROCESS	2.12415e-16	83	ACOT7,ADCYAP1,AK5,AKR1B1,AKR1C1,AKR1C2,AMD1,ATP1B1,ATP5A1,ATP5B,ATP5C1,ATP5E,ATP5F1,ATP5G1,ATP5G3,ATP5H,ATP5J,ATP5O,ATP6V1A,ATP6V1B2,BAD,BPGM,COX4I1,COX5A,COX5B,COX6A1,COX6B1,COX6C,COX7B,COX7C,COX8A,CYCS,DCK,DGUOK,DLD,DLG2,ENO2,ERH,FIGNL1,FXN,GNAI3,GPHN,HK1,HMGCR,MACROD1,MACROD2,MPP2,NDUFA12,NDUFA13,NDUFA4,NDUFA5,NDUFA6,NDUFA8,NDUFAB1,NDUFB1,NDUFB11,NDUFB2,NDUFB3,NDUFB6,NDUFB7,NDUFB8,NDUFB9,NDUFC…	msigdb.txt	GO_ORGAN_MORPHOGENESIS	2.52255e-08	42	ACTC1,CAV1,CITED2,COL11A1,COL27A1,COL3A1,COL5A1,COL8A1,DLG1,EGFR,FBN1,FBN2,FHL2,GBX2,GLI2,HHIP,HIF1A,ITGB4,JAG1,KIF26B,LFNG,LRP4,MMP14,MYLK,NDST1,PAX2,PKP2,POU4F3,PRRX1,PTK7,PTN,SEMA3C,SGPL1,SIX1,SOX9,SRF,TEK,TGFB2,TNC,TNNT2,VEGFC,ZFPM2	msigdb.txt	GO_MOVEMENT_OF_CELL_OR_SUBCELLULAR_COMPONENT	0.00057887	72	ALCAM,APOA1,BBS12,BBS4,CCDC39,CCL14,CCL15,CD2,DCDC2,DNAAF1,DNAH10,DNAH11,DNAH12,DNAH17,DNAH2,DNAH3,DNAH5,DNAH6,DNAH9,DNAI1,DNAI2,DNALI1,DYNC2H1,DYNLL1,DYNLRB2,DYX1C1,EFHC1,EFNB3,ELMO1,ENPEP,ENPP2,FOLR1,GAS8,GPD1L,HTR2B,HYDIN,IFT27,IFT46,IFT74,IL16,KCNA5,KIF12,KIF19,KIF27,KIF6,KIF9,LDHC,LRRC6,NANOS1,NFATC2,NME5,PARP9,PDCD10,PLA2G1B,PTPRC,ROPN1L,RPGR,RSPH4A,RSPH9,SELL,SERPINI2,SOD1,SPA17,SPAG16,SPA…	msigdb.txt
GO_DOUBLE_STRANDED_DNA_BINDING	1.24679e-07	109	ACTN4,AEBP1,AEBP2,AKNA,ARID5B,ATF3,ATF7,BAZ2A,CDK9,CEBPB,CEBPD,CREB3L2,CREBBP,CUX1,DDX58,DHX33,E2F7,EGFR,ELF1,ELF4,ELK3,EP300,FBXO18,FOSL1,FOSL2,FOXK1,FOXN4,GATAD2B,GLI2,GLI3,HES2,HSF1,IRF2,IRF7,JDP2,JUN,KCNIP3,KLF16,KLF5,MED12,MEN1,MITF,MNT,MSH5,MTA1,MTF1,MUC1,MXD1,MYPOP,MZF1,NACC2,NFATC1,NFATC3,NFATC4,NFIC,NFKB1,NFKB2,NLRC5,NR1D1,NR1H2,PHF12,PLAG1,PLAGL1,POU2F3,PPARA,PRDM5,PURA,PURB,RBCK1,RELA,…	msigdb.txt	SCHAEFFER_PROSTATE_DEVELOPMENT_48HR_DN	1.81203e-05	31	AKAP5,ALDOC,ASNS,CHDH,CNTNAP4,DIXDC1,DPP10,EPHA5,FILIP1L,FOXP1,GUCY1A3,GUCY1B3,ID4,KCNA4,KLF12,LOXL1,MYB,PACRG,QPCT,RASSF4,REC8,SH3KBP1,SIPA1L2,SLC1A1,SLIT2,SYNPO2,THBS1,TRIL,TSPAN18,TSPYL5,ZMAT4	msigdb.txt	GO_RESPIRATORY_CHAIN	1.4939e-21	35	COX4I1,COX5A,COX6A1,COX7A2,COX7B,COX8A,CYCS,NDUFA11,NDUFA12,NDUFA13,NDUFA3,NDUFA4,NDUFA5,NDUFA6,NDUFA8,NDUFAB1,NDUFB1,NDUFB10,NDUFB11,NDUFB2,NDUFB3,NDUFB6,NDUFB7,NDUFB8,NDUFB9,NDUFC2,NDUFC2-KCTD14,NDUFS3,NDUFS6,NDUFV2,PARK7,SNCA,UQCR11,UQCRH,UQCRQ	msigdb.txt	GO_AXONEME_ASSEMBLY	0.0587863	5	CCDC39,DNAI1,DNAI2,SPAG17,SPEF2	msigdb.txt	RAMASWAMY_METASTASIS_UP	1	1		msigdb.txt	GNF2_PTPRC	1	1		msigdb.txt	GO_INNER_EAR_MORPHOGENESIS	1.04336e-07	15	COL11A1,DVL3,GBX2,GLI2,HMX2,NRP1,OTX1,PAX2,POU4F3,PRRX1,PTK7,SPRY2,TFAP2A,WNT1,ZIC1	msigdb.txt	MORF_BUB3	2.42417e-16	71	ACP1,AFG3L2,AP3S1,ATP5A1,ATP5G1,ATP5G3,ATP5J,ATP5O,ATXN10,BUB3,CALM1,CALM2,CALM3,CBX3,CCT2,CCT5,CCT7,COPS5,CYCS,DGUOK,DNAJC8,DRG1,EIF1AX,EIF3K,FH,FIBP,G3BP2,GLO1,GNB1,GOT2,GTF2A2,HDAC2,HSPE1,IFRD1,ILF2,IMMT,KARS,LSM4,LSM7,LYPLA1,MAPRE1,MDH1,METAP1,MRPS18B,NAA10,NAE1,NDUFB3,NDUFS4,PARK7,PSMB2,PSMB7,PTDSS1,PTGES3,RAN,RFC4,RHEB,SOD1,SRSF3,SSB,STMN1,TCP1,TXNL4A,UBE2L3,UBE2N,UQCRH,VBP1,VDAC1,VDAC3,XRC…	msigdb.txt	GO_CELL_MOTILITY	2.73284e-08	41	ATP1A4,CAV1,COL5A1,DDIT4,DPP4,EGFR,FAT1,FAT2,FLNA,FN1,FOXB1,GBX2,HIF1A,ITGAV,ITGB1,ITGB4,JAM2,LAMC1,LOXL2,MMP14,NR2F2,PALLD,PDPN,PEAK1,PLAU,PLCG1,PTK7,SEMA3B,SEMA3C,SGPL1,SIX1,SLC16A3,SRF,TEK,TGFB2,THBD,TNFRSF12A,TNS3,VCAN,VEGFC,WWC1	msigdb.txt	GO_SPERM_PART	0.000773779	17	AKAP14,ALS2CR12,DNAI2,ENKUR,IFT27,IQUB,MNS1,NME5,PACRG,RPGR,RSPH1,SPA17,SPAG8,SPEF2,TCTEX1D4,TMEM190,TSKS	msigdb.txt
NABA_CORE_MATRISOME	1.27486e-07	54	AEBP1,AGRN,BGN,COL11A1,COL11A2,COL13A1,COL16A1,COL1A1,COL27A1,COL3A1,COL4A1,COL4A2,COL5A1,COL8A1,CTGF,CYR61,DCN,ECM1,ECM2,EFEMP1,FBLN5,FBN2,FN1,IGFBP2,IGFBP5,IGFBP7,LAMA5,LAMB2,LAMC1,LTBP1,LTBP2,LTBP3,LUM,MATN2,MFAP4,MFAP5,MFGE8,MGP,MXRA5,NDNF,NID2,PODN,SMOC2,SPARC,SSPO,TGFBI,THBS1,THBS3,TNXB,TSKU,VCAN,VWA3A,VWA5B1,VWCE	msigdb.txt	CTAWWWATA_V$RSRFC4_Q2	1.8254e-05	28	ADAMTSL1,ATP2B4,CHN2,CTNND2,DMD,DNAJA4,EEF1A2,FGF12,FOXP1,HSPB1,LRRTM1,LYPD1,NPTXR,PITX2,POU4F1,PPARGC1A,RHOBTB3,SH3GLB2,SIK3,SMAD3,SMARCA2,SPTB,STAC,THBS2,TNNI1,TNNI3,TRIB2,XK	msigdb.txt	MORF_DEK	1.7103e-21	62	AP3S1,ATP5G3,ATP5J,ATP5O,AURKB,BUB3,CBX3,CCT2,CCT7,CDC123,COX4I1,COX7B,COX7C,DGUOK,DNAJC8,DRG1,EBP,EIF1AX,EIF3K,ERH,GDI2,H2AFV,H2AFZ,HDAC1,HDAC2,HMGB2,HMGN1,HNRNPA2B1,ILF2,KARS,LSM7,NAP1L4,NDUFS3,PARK7,PCMT1,PIN1,POLR2I,PPP2CA,PRMT1,PSMA4,PSMB1,PSMB2,PSMB7,RALY,RAN,RANBP1,RFC4,SKP1,SOD1,SRP9,SRSF3,SRSF9,SSB,STOML2,SUMO1,SUMO2,TRA2B,U2AF1,UBE2L3,UQCRH,XRCC6,YWHAZ	msigdb.txt	GO_HUMORAL_IMMUNE_RESPONSE_MEDIATED_BY_CIRCULATING_IMMUNOGLOBULIN	0.0678748	5	C4A,C4B,C6,C7,CR2	msigdb.txt	REACTOME_ORC1_REMOVAL_FROM_CHROMATIN	1	1		msigdb.txt	ZHONG_RESPONSE_TO_AZACITIDINE_AND_TSA_DN	1	1		msigdb.txt	PID_INTEGRIN1_PATHWAY	1.37763e-07	13	COL11A1,COL11A2,COL1A2,COL3A1,COL4A1,COL5A1,COL6A3,FN1,ITGA11,ITGA5,JAM2,LAMA1,LAMA2	msigdb.txt	MORF_DAP3	3.78148e-16	57	AFG3L2,ARPC5,ATP5G3,ATXN10,BUB3,CBX3,CCT2,CCT7,COPS5,COX4I1,COX5B,COX6A1,COX6B1,COX7B,COX7C,COX8A,DGUOK,DNAJC8,DRG1,EBP,EIF1AX,EIF3K,FDPS,FIBP,GDI2,HSP90AB1,IK,ILF2,KARS,LYPLA1,MDH1,METAP1,NAP1L4,PARK7,PIGC,PPP1R11,PPP1R7,PRKAR1A,PSMB2,PSMB7,RAN,RHEB,RPP40,SLC30A9,SRP9,STOML2,SUMO1,SUMO2,TBCB,UBE2L3,UQCRH,XRCC5,YWHAB,YWHAQ,YWHAZ,ZC3H15,ZNHIT3	msigdb.txt	GO_LOCALIZATION_OF_CELL	2.73284e-08	41	ATP1A4,CAV1,COL5A1,DDIT4,DPP4,EGFR,FAT1,FAT2,FLNA,FN1,FOXB1,GBX2,HIF1A,ITGAV,ITGB1,ITGB4,JAM2,LAMC1,LOXL2,MMP14,NR2F2,PALLD,PDPN,PEAK1,PLAU,PLCG1,PTK7,SEMA3B,SEMA3C,SGPL1,SIX1,SLC16A3,SRF,TEK,TGFB2,THBD,TNFRSF12A,TNS3,VCAN,VEGFC,WWC1	msigdb.txt	GO_NONMOTILE_PRIMARY_CILIUM	0.000900893	17	ABCA4,B9D2,BBS4,CETN2,DCDC2,FAM161A,MAK,NPHP1,PRPH2,RPGR,RPGRIP1L,SSTR3,TCTN1,TMEM107,TMEM17,TMEM231,TMEM67	msigdb.txt
WARTERS_RESPONSE_TO_IR_SKIN	1.66516e-07	24	BBC3,CDKN1A,DDB2,DRAM1,E2F7,FAM198B,FAS,FDXR,GDF15,MAGT1,MDM2,MICALL2,POLH,PPM1D,TGFBI,TMTC3,TNFRSF10C,TP53INP1,TRIM22,VWCE,WDR63,ZMAT3,ZNF219,ZNF79	msigdb.txt	GO_REGULATION_OF_SYNAPSE_ORGANIZATION	1.8254e-05	15	AMIGO2,CBLN2,DISC1,EFNA5,FRMPD4,LRRTM1,LRRTM3,MAGI2,NLGN1,NRXN1,NTRK3,OXTR,PPP1R9A,THBS2,TPBG	msigdb.txt	HOFFMANN_LARGE_TO_SMALL_PRE_BII_LYMPHOCYTE_UP	4.85151e-21	48	ANP32A,ATP5D,AURKA,AURKB,CBX1,CCNA2,CCNB1,CCNB2,CDC25C,CDCA3,CDK1,CDKN3,CENPA,CHAF1B,CKS1B,CKS2,CRIP2,DBF4,DCTPP1,DLGAP5,FEN1,H2AFX,HLA-DRB1,HMGB2,HMGB3,HMMR,KIF2C,KPNA2,MELK,NASP,NUSAP1,PPIA,PPP2CA,PRC1,PSMC3,RAN,STMN1,TK1,TTK,TUBA1A,TUBA1B,TUBB,TUBB3,TUBB4B,U2AF1,UBE2C,UBE2S,UBE2T	msigdb.txt	GO_ORGANIC_HYDROXY_COMPOUND_TRANSMEMBRANE_TRANSPORTER_ACTIVITY	0.0678748	6	AQP1,AQP5,MIP,SLC16A11,SLC5A3,SLCO1B3	msigdb.txt	TENEDINI_MEGAKARYOCYTE_MARKERS	1	1		msigdb.txt	GO_REGULATION_OF_PHOSPHOLIPASE_ACTIVITY	1	1		msigdb.txt	GO_EMBRYONIC_ORGAN_DEVELOPMENT	1.39052e-07	30	COL11A1,DLX2,DVL3,FOXF2,GBX2,GLI2,HMX2,HOXA2,HOXB2,HOXB3,HOXB5,HOXB8,LBX1,NEUROD1,NRP1,OTX1,PAX2,PKD1,POLE,POU4F3,PPP1R13L,PRRX1,PTK7,SPRY2,SRF,TFAP2A,TRIM28,WNT1,ZIC1,ZIC3	msigdb.txt	SCHLOSSER_SERUM_RESPONSE_DN	3.88516e-16	126	ACADM,ACSL4,ACTR2,ATF2,ATF4,ATP5J,ATP6AP2,ATP6V1C1,ATP6V1G1,AZIN1,BCLAF1,BZW1,C14orf2,CACYBP,CALM1,CALM2,CALM3,CBX1,CBX3,CCNH,CDC123,CDC7,CDH8,CHMP2B,CIB2,CLASP2,COPS5,COPS8,COX6C,COX7A2,COX7B,CYB561,CYB5B,DCK,DHX9,DLD,DSTN,EDIL3,EID1,ELMO1,EPHA5,EPS15,ERH,FDFT1,FTO,GCH1,GLO1,GLRX,GMFG,GPM6A,GRB14,GTF2A2,HLTF,HMGCR,HMGN1,HNRNPH2,HSPA13,IDI1,IFIT5,IK,IL7,KIDINS220,KIFAP3,LEPROTL1,LSM6,MAP1LC3B,MAP…	msigdb.txt	MEL18_DN.V1_UP	2.76055e-08	17	ADAM12,AGRN,CHST3,CRISPLD2,DDIT4,HS3ST3A1,JAG1,PDCD1LG2,PIEZO1,PMEPA1,SLC1A5,STC2,STEAP3,TEK,TGFB2,TNFAIP6,VEGFC	msigdb.txt	KEGG_COMPLEMENT_AND_COAGULATION_CASCADES	0.000900893	12	C4A,C4B,C6,C7,CFH,F13A1,F5,FGB,FGG,KLKB1,SERPINA1,SERPIND1	msigdb.txt
SENESE_HDAC3_TARGETS_DN	2.49097e-07	80	ABCA13,ACAP2,AEBP2,AHNAK,ALDH3B1,ANTXR1,BBX,BCL9L,BRPF3,C2orf68,CASKIN2,CHMP4C,COL11A1,COL1A1,COL3A1,COL8A1,CSNK2A2,CTGF,CYR61,DAB2,DOCK5,ENPP2,FAM46B,FGF11,FHOD1,GAS2L1,GLIS2,GOLGA3,HEG1,JDP2,KDELC2,LFNG,LIMD1,MATN2,MCM3AP,MITF,MLXIP,MNS1,MOV10,MYL9,NACC2,NCKIPSD,NCOR2,NFATC2IP,NFATC3,NOTCH3,OBSL1,ORAI3,PABPC4L,PAK4,PLXND1,PTK7,PTRF,RASA4,RIN3,RNF213,SAMD1,SCIN,SEMA3B,SLC2A10,SNAPC1,SPARC,SYNPO,…	msigdb.txt	TGTTTGY_V$HNF3_Q6	1.92089e-05	43	ARPP21,BCL6,CADM2,CBX6,CDH12,CHN2,CNTNAP4,CRABP2,CRY2,DMD,DSCAM,EFNA5,FGF14,FIGN,FOXP1,GRID2,H1F0,HIST1H1E,KLF12,KLF6,MEIS2,MUM1L1,NPNT,NR2F2,OR2L13,PITX2,PLXNA2,POU4F1,PTPRR,RBFOX1,RFX4,SESN3,SIPA1L2,SLC29A1,SLIT3,SMARCA2,SNAP25,SOX2,TAGLN2,TEAD1,TF,TRPS1,TSPAN7	msigdb.txt	TARTE_PLASMA_CELL_VS_PLASMABLAST_DN	7.89559e-21	67	ACOT7,ANP32A,ATP5F1,ATP5J,ATP5O,BAG1,CBX3,CCNA2,CCNB1,CCT2,CCT7,CD52,CDC123,CDK1,CDKN3,CENPA,CKS1B,CKS2,CLIC1,CORO1A,COX6C,COX7B,CYCS,DLGAP5,EBP,ELMO1,FDPS,FH,HMGB2,HMMR,HSPE1,KIF2C,KPNA2,LDHB,MAD2L1,MRPL12,NAE1,NASP,NDUFB7,NDUFV2,NME1,PHB,PSMA3,PSMB2,PSMD14,PSMD4,RFC4,SNRPB2,SNRPC,SNRPF,SRSF3,SUMO1,SUMO2,TBCB,TIMM17A,TRA2B,TTK,TUBA1A,TUBG1,TXN,UBE2C,UBE2L3,UBE2S,UQCRH,VDAC1,XRCC6,YBX1	msigdb.txt	LEE_LIVER_CANCER_MYC_DN	0.071164	6	BHMT,FGG,KYNU,PCK1,PCOLCE,RARRES1	msigdb.txt	CORRE_MULTIPLE_MYELOMA_UP	1	1		msigdb.txt	MORF_MYL3	1	1		msigdb.txt	PASINI_SUZ12_TARGETS_DN	1.39052e-07	26	ACTA2,ACTC1,ACTN1,AIF1L,CAV1,CAV2,CNN2,COL11A1,COL1A2,COL3A1,COL5A1,DBN1,EFNA5,FLNA,FN1,JAG1,LGALS1,MYC,NUAK1,PALLD,SAMD4A,SEMA3C,TGFB1I1,TTYH3,VCAN,ZYX	msigdb.txt	MILI_PSEUDOPODIA_HAPTOTAXIS_UP	5.58305e-16	101	AASDHPPT,ACSL4,ACTR2,ACTR6,ANAPC4,AP4S1,ARL6,ARMC1,ARMCX3,ARPP19,ATE1,ATF2,ATP6V1D,BCLAF1,BTBD1,BTF3L4,BZW1,C1orf216,CACYBP,CCDC90B,CCNH,CFDP1,CHMP2B,CISD1,CISD2,CYB5R4,DCLK1,DDX1,DNAJA1,DTNA,EIF1AX,EIF4G2,FAM13B,FKBP3,FNBP1L,FYTTD1,GDI2,GPBP1,HDAC2,HNRNPH2,HNRNPK,HTATSF1,IDI1,INPP1,KRAS,MAPK8,MATR3,MOB4,MRPL47,MRPS18C,NAE1,NDUFS4,NUDT2,OLA1,OPA1,OXR1,PAFAH1B1,PDCD5,PFN2,PJA2,PPHLN1,PPP1R7,PSMC6,…	msigdb.txt	KEGG_ECM_RECEPTOR_INTERACTION	2.79377e-08	14	AGRN,COL11A1,COL11A2,COL3A1,COL4A1,COL4A2,COL5A1,FN1,HSPG2,ITGAV,ITGB1,ITGB4,LAMC1,TNC	msigdb.txt	RYTGCNNRGNAAC_V$MIF1_01	0.000900893	13	C11orf88,CCDC60,DNAI1,EFNB3,FILIP1,FUZ,MAP9,MDH1B,NAA20,SIAE,SPA17,TEKT4,TTC12	msigdb.txt
NUYTTEN_EZH2_TARGETS_UP	2.76083e-07	134	ABCA13,ADAMTS14,ADAMTS6,ADM,AGRN,AGT,ANKRD30B,ANXA5,ARHGAP17,ARID5B,ARRDC4,ATF3,BANK1,BBC3,BHLHE40,BIRC3,BTN3A3,C1R,CA12,CAP2,CASP7,CD44,CDKN1A,CEBPB,CFLAR,CHSY1,CLCN7,COBLL1,COL16A1,COL5A1,CREB5,CSF1,CTGF,DDX58,DRAM1,DTX3L,DUS1L,EFEMP1,EIF5A2,ERAP2,EVC,FAM102A,FAS,FLCN,FLRT3,FLVCR2,FN1,FNDC3B,FOXO1,FZD8,GBP3,GDF15,GHR,GJA1,HERPUD2,HLA-E,ICAM1,IRF2,ISG20,ITGB5,JUN,KLHL21,LIMA1,LNPEP,LUM,MATN2,MKX…	msigdb.txt	GO_TELENCEPHALON_DEVELOPMENT	2.22137e-05	22	AKAP5,ANXA3,ARX,ATP2B4,DAB1,DISC1,DIXDC1,DMRTA2,EPHA5,GNG12,ID4,LMX1A,LPAR1,NKX2-1,NRP1,OXTR,PLCB1,RFX4,SLIT2,SLIT3,SRGAP2,TNR	msigdb.txt	SPIELMAN_LYMPHOBLAST_EUROPEAN_VS_ASIAN_UP	8.33964e-21	85	ACOT7,AES,ARF5,ATP5D,ATP5G3,ATP5I,ATP5J,ATP5J2,AURKA,CACYBP,CDK5,CKS2,COX4I1,COX5B,COX6A1,COX6B1,COX6C,CYB5B,DCXR,DNAJC8,EBP,ERH,FDPS,FKBP3,GALE,GTF2F2,H2AFV,H2AFX,HAGH,HDAC1,HDAC2,HMBS,HMGB3,HMGN1,HNRNPA1,HNRNPA2B1,LSM4,MAD1L1,MLF2,MYL6B,NDC80,NDUFA3,NDUFB1,NDUFB11,NDUFB7,NDUFB8,NDUFS6,NDUFV2,NET1,NUTF2,PARK7,PDCD5,PEBP1,PHYH,PIN1,PIN4,POLR2I,PPA2,PQBP1,PRDX2,PSMB3,PSMD13,PSMD4,PTMA,PTTG1,RALY,R…	msigdb.txt	GO_BLOOD_MICROPARTICLE	0.071164	8	C4A,C4B,FGA,FGB,FGG,HP,HPX,PZP	msigdb.txt	GO_PROTEIN_COMPLEX_SCAFFOLD	1	1		msigdb.txt	GO_MULTI_ORGANISM_LOCALIZATION	1	1		msigdb.txt	REACTOME_COLLAGEN_FORMATION	1.40404e-07	12	COL11A1,COL11A2,COL12A1,COL14A1,COL1A2,COL25A1,COL3A1,COL4A1,COL4A2,COL5A1,COL6A3,PLOD1	msigdb.txt	GO_RESPIRATORY_CHAIN	8.38505e-16	35	COX4I1,COX5A,COX6A1,COX7A2,COX7B,COX8A,CYCS,NDUFA12,NDUFA13,NDUFA4,NDUFA5,NDUFA6,NDUFA8,NDUFAB1,NDUFB1,NDUFB11,NDUFB2,NDUFB3,NDUFB6,NDUFB7,NDUFB8,NDUFB9,NDUFC2,NDUFC2-KCTD14,NDUFS1,NDUFS4,NDUFS6,NDUFV2,PARK7,SNCA,UQCR11,UQCRC2,UQCRFS1,UQCRH,UQCRHL	msigdb.txt	GO_MUSCLE_TISSUE_DEVELOPMENT	2.79377e-08	23	ACTC1,ATF3,CAV1,CAV2,COL11A1,COL3A1,DLG1,FHL2,ITGB1,KIAA1161,MYLK,NOX4,NR2F2,PKP2,PLN,SEMA3C,SGCG,SIX1,SOX9,SRF,TGFB2,TNNT2,ZFPM2	msigdb.txt	GO_MICROTUBULE_CYTOSKELETON_ORGANIZATION	0.00115711	28	BBS4,C11orf63,CCDC13,CCDC39,CETN2,CETN3,DNAAF1,DNAH5,DNAI1,DNAI2,DYX1C1,GAS2L2,HYDIN,KATNAL2,KIF19,LRRC6,MAP9,PIBF1,RSPH1,RSPH4A,RSPH9,SPAG16,SPAG17,SPEF2,TEKT2,TPPP3,TRDN,ZMYND10	msigdb.txt
KOINUMA_TARGETS_OF_SMAD2_OR_SMAD3	4.19111e-07	113	ABL1,ACADVL,ACOX1,ACTN1,ADAM19,ADAMTS6,ADM,AEN,AHNAK,ARHGEF37,ARID1A,ATF3,B3GALNT2,BCL9L,BTBD7,C14orf80,CALD1,CAV1,CD44,CDCA4,CDKN1A,CHD3,CLSTN1,COBLL1,CTGF,CYR61,DIEXF,DNAJB2,DOCK5,DSG2,DUSP14,EGFR,ELK3,ENAH,EPHA2,FAM57A,FOSL1,FOSL2,GNG5,HELZ,HERPUD2,ITGAV,ITPRIP,KANK1,KRT17,LAMC1,LIMA1,LNPEP,LNX2,LTBP2,LTBP3,MAN1B1,MARVELD1,MBOAT1,MDFI,MICALL2,MITF,MNT,MTMR11,MYOF,NFKB1,NOTCH2,NOTCH2NL,NT5E,OLF…	msigdb.txt	GO_REGULATION_OF_CELL_MORPHOGENESIS_INVOLVED_IN_DIFFERENTIATION	2.22308e-05	27	AKAP5,CRABP2,DAB1,DISC1,DSCAM,EFNA5,FOXA1,FSTL4,ISLR2,LZTS1,MBP,NKX2-1,NKX6-1,NLGN1,NRP1,NTRK3,OLFM1,PLXNA2,POSTN,PPP1R9A,SEMA4D,SFRP1,SLIT2,SLIT3,SMAD3,TNR,XK	msigdb.txt	MORF_ANP32B	1.14492e-20	53	ATP5A1,ATP5C1,ATP5O,AURKB,BUB3,CALM2,CALM3,CBX3,CCT2,CCT7,CDC123,CLIC1,COX4I1,COX5B,COX6A1,COX6B1,COX7C,DRG1,EIF3K,GDI2,GNB2,H2AFV,H2AFZ,HDAC1,HINT1,HMGB2,HMGN1,HNRNPA1,KARS,LSM7,NDUFS3,PARK7,PCMT1,PSMB1,PSMB7,PSMD8,RALY,RAN,SKP1,SNRPD2,SOD1,SRP9,SRSF3,SRSF9,SUMO1,SUMO2,TAF7,U2AF1,UBE2L3,UQCRH,XRCC6,YBX1,YWHAZ	msigdb.txt	MORF_CTSB	0.0716318	10	AMMECR1,ATP2B2,B4GALT6,FGA,KCNA5,NPAS2,NR1I2,RBBP7,REPS2,SLC15A1	msigdb.txt	PID_RB_1PATHWAY	1	1		msigdb.txt	KEGG_GLIOMA	1	1		msigdb.txt	GO_REGIONALIZATION	1.42479e-07	26	CER1,DKK1,DLX2,GBX2,GLI2,HOXA2,HOXA9,HOXB2,HOXB3,HOXB5,HOXB8,HOXB9,ISL1,LFNG,LRP4,NEUROD1,NRP1,OTX1,PAX2,SEMA3C,SP8,SRF,WNT1,WNT2B,WNT3,ZIC3	msigdb.txt	MORF_PPP1CA	3.89113e-15	51	ARF3,ARF5,ATP5C1,ATP5H,CBX3,CCT2,CCT7,CDC123,CFDP1,COPS5,COX4I1,COX5A,COX5B,COX6A1,COX6B1,COX6C,DRG1,EIF3K,ENSA,FIBP,HMGN1,HSBP1,HSP90AA1,KARS,LYPLA1,MDH1,NDUFS1,NEDD8,PARK7,POLR2G,PPP1R7,PRKAR1A,PRMT1,PSMA3,PSMB2,PSMC6,PSMD7,RAD21,RAN,SKP1,SOD1,SRP9,SRSF3,STOML2,SUMO1,SUMO2,SUMO3,TBCA,VTI1B,YWHAB,YWHAZ	msigdb.txt	GO_HEART_DEVELOPMENT	2.88658e-08	30	ACTC1,CITED2,COL11A1,COL3A1,COL5A1,FBN1,FHL2,GAB1,GLI2,HIF1A,ITGB1,JAG1,KCNK2,LOX,NDST1,NOX4,PKP2,PLCE1,PLN,PTK7,PTN,SEMA3C,SGCG,SIX1,SOX9,SRF,TEK,TGFB2,TNNT2,ZFPM2	msigdb.txt	GO_NONMOTILE_PRIMARY_CILIUM_ASSEMBLY	0.00157057	7	BBS4,CCDC13,FUZ,IFT80,PIBF1,TMEM107,TMEM17	msigdb.txt
PID_P53_DOWNSTREAM_PATHWAY	4.19111e-07	34	AIFM2,ATF3,BAX,BBC3,CAV1,CCNK,CDKN1A,CREBBP,DDB2,EGFR,EP300,EPHA2,FAS,FDXR,GDF15,HTT,JMY,JUN,KAT2A,LIF,MDM2,MMP2,SERPINE1,SP1,STEAP3,TADA2B,TAP1,TNFRSF10C,TNFRSF10D,TP53,TP53INP1,TSC2,VCAN,ZNF385A	msigdb.txt	GO_POSITIVE_REGULATION_OF_SYNAPSE_ASSEMBLY	2.70454e-05	11	AMIGO2,CBLN2,EFNA5,LRRTM1,LRRTM3,NLGN1,NRXN1,NTRK3,OXTR,THBS2,TPBG	msigdb.txt	GO_NUCLEOBASE_CONTAINING_SMALL_MOLECULE_METABOLIC_PROCESS	1.52238e-20	89	ACOT7,ATP1B1,ATP5A1,ATP5B,ATP5C1,ATP5D,ATP5E,ATP5F1,ATP5G1,ATP5G3,ATP5H,ATP5I,ATP5J,ATP5J2,ATP5O,ATP6V1B1,BAD,BPGM,COX4I1,COX5A,COX5B,COX6A1,COX6B1,COX6C,COX7B,COX7C,COX8A,CYCS,DCTPP1,DCXR,DGUOK,DLD,DLG3,ERH,FXN,GAMT,GUCY1A3,GUCY1B3,HINT1,KARS,LDHB,MACROD1,MACROD2,MPP2,NDUFA11,NDUFA12,NDUFA13,NDUFA3,NDUFA4,NDUFA5,NDUFA6,NDUFA8,NDUFAB1,NDUFB1,NDUFB10,NDUFB11,NDUFB2,NDUFB3,NDUFB6,NDUFB7,NDUFB8,NDUF…	msigdb.txt	MORF_MAGEA9	0.0716318	16	AMMECR1,ATP2B2,B4GALT6,C6,FAM13A,FGA,GUCY2F,IL16,KCNA5,MPZL2,NPAS2,NR1I2,RBBP7,REPS2,SLC15A1,TBX5	msigdb.txt	PID_LYSOPHOSPHOLIPID_PATHWAY	1	1		msigdb.txt	VANHARANTA_UTERINE_FIBROID_WITH_7Q_DELETION_UP	1	1		msigdb.txt	GO_CRANIAL_NERVE_DEVELOPMENT	1.42885e-07	11	DRGX,HOXB2,HOXB3,ISL1,NAV2,NRP1,PAX2,PLXNA3,POU4F1,POU4F3,TFAP2A	msigdb.txt	WEI_MYCN_TARGETS_WITH_E_BOX	3.89113e-15	131	AASDHPPT,AMD1,ANKRD39,ASB9,ATP2B1,ATP5G1,ATP6V0B,ATP6V1C1,BASP1,C3orf14,C9orf40,CACYBP,CALM1,CALM2,CALM3,CCT2,CCT6A,CCT7,CCT8,CDC123,CDC42,CDC7,CENPV,CERS6,CHML,CHN2,CISD1,CISD2,COPS3,COPS8,CORO7-PAM16,CSE1L,CSRP2,CUTC,DCTPP1,DDX25,DHX9,DNTTIP2,DYNC1LI1,DYNLL2,EBP,EEF1E1,EIF2B3,FAHD1,FARSB,FKBP4,GHITM,GLRX3,GNL2,GRPEL1,HN1,HPGD,HTR3A,IDI1,LEPROTL1,LSM10,LSM4,LSM6,MAPRE1,MED10,MOB4,MRPL1,MRPL15,MR…	msigdb.txt	BERTUCCI_MEDULLARY_VS_DUCTAL_BREAST_CANCER_DN	4.26366e-08	18	ACTN1,ADAM12,AHNAK,CACHD1,CALD1,CAV1,COL8A1,FERMT2,FLNA,FLNC,HIST1H2AC,HSPG2,MYLK,NPR2,PTPN14,SH3PXD2A,TGFB1I1,UACA	msigdb.txt	RODRIGUES_THYROID_CARCINOMA_ANAPLASTIC_DN	0.00169511	36	ABCA5,ABHD14A,ARHGAP6,BTD,C11orf71,C11orf74,CD302,CFH,CLN5,CYB5D2,CYB5R1,FAM46C,FZD1,GLT8D2,GOLGA8N,GPD1L,ICA1L,IGIP,IQCK,KIF9,LZTFL1,MLPH,MTUS1,PAPSS2,PRKAR1A,RILPL2,SERTM1,SIAE,TCTN1,TFF3,TMEM116,TMEM171,TMEM67,TOB1,TTC12,ZNF518A	msigdb.txt
MEISSNER_BRAIN_HCP_WITH_H3K4ME3_AND_H3K27ME3	4.19111e-07	138	ACSF2,ADAMTS17,AHNAK,ANKRD63,ATF3,ATOH8,ATP7B,BAG3,BMP6,C4orf19,CCDC102A,CD302,CDC42EP1,CERKL,CISH,CNKSR3,COL27A1,COL5A1,COLEC12,COPZ2,CTDSP1,CTGF,CXCL12,CYR61,DAB2,DNAH11,DOCK1,DOCK5,DSG2,E2F7,EBF4,EGFR,EPHA2,ERBB2,EZR,FAM110C,FAM46B,FGF11,FGFR3,FLVCR2,FN1,FOSL1,FREM2,GAB1,GLI2,GLI3,GREM1,GXYLT2,HS3ST3A1,HTR1A,ICOSLG,IGFBP2,IGFBP5,IGFBP7,ITGA5,ITGB5,ITPKB,KANK1,KCNJ8,KCNK13,KIF26B,LFNG,LHFPL2,LI…	msigdb.txt	MODULE_180	3.15544e-05	15	BCAM,CLU,CRABP2,EPCAM,FOXA1,GATA3,ICA1,KRT18,MAL2,MAN1A1,MAP7,NEBL,PDGFB,PPL,TRPS1	msigdb.txt	MORF_PSMC1	4.9733e-20	50	ADRM1,AP2S1,ARF3,ARF5,ATP5C1,ATP5J2,BCAP31,CBX3,CCT2,CCT7,CDC123,COX11,COX4I1,COX5A,COX6A1,COX6B1,COX7A2,DRG1,ERH,HMGN1,HSBP1,KARS,KPNA2,LSM3,MRPS11,NDUFAB1,NDUFB1,NDUFS3,NEDD8,POLR2G,PPP1R7,PRMT1,PSMA3,PSMA4,PSMB1,PSMC3,PSMD7,PSMD8,RAN,RBM4,SEPHS2,SKP1,SOD1,SRP9,SSNA1,STOML2,SUMO1,TBCA,TECR,YWHAE	msigdb.txt	MODULE_6	0.0716318	16	ACR,AGR2,AQP1,AQP5,CLDN10,DEFB1,GABRP,LUM,PCOLCE,PLA2G2A,RARRES1,SFRP1,SOD3,TRIM29,TSPAN1,UPK1B	msigdb.txt	GO_NEGATIVE_REGULATION_OF_TRANSFORMING_GROWTH_FACTOR_BETA_RECEPTOR_SIGNALING_PATHWAY	1	1		msigdb.txt	OUELLET_CULTURED_OVARIAN_CANCER_INVASIVE_VS_LMP_UP	1	1		msigdb.txt	GO_CELL_MORPHOGENESIS_INVOLVED_IN_NEURON_DIFFERENTIATION	1.66573e-07	28	COL25A1,DRGX,EFNA5,ENAH,GBX2,GDF7,GLI2,HOXA2,ISL1,ISL2,KIF26B,LAMA2,LRP4,MAPK8IP3,NRP1,PAX2,PLXNA3,POU4F1,POU4F2,POU4F3,ROBO3,SEMA3B,SEMA3C,SEMA5B,SPTBN2,UNC5B,VLDLR,WNT3	msigdb.txt	MOOTHA_PGC	9.84741e-15	87	ACADM,ACOT7,ACTR2,ACYP1,AES,AIFM1,ARMC1,ATP1B1,ATP2A3,ATP5A1,ATP5C1,ATP5O,ATP6V1D,AZIN1,C14orf2,CAB39,CDKN2D,COPS3,COX5B,COX6A1,COX7A2,COX7B,COX7C,COX8A,CRMP1,CYCS,DLD,DUSP6,ETFB,FABP3,FH,FOS,GCH1,GHITM,GLRX,GRPEL1,HLA-DRA,HMGB3,HSPBP1,HSPE1,ID2,IDH3A,IFRD1,ISCA1,KIDINS220,LDHB,MAPK8,MRPL15,MRPL20,MRPL34,MRPL40,MRPS18B,MTCH2,MTX2,NCAM1,NDRG2,NDUFA5,NDUFA6,NDUFA8,NDUFAB1,NDUFB3,NDUFB6,NDUFV2,NOP10…	msigdb.txt	GO_EXTRACELLULAR_MATRIX_STRUCTURAL_CONSTITUENT	4.43524e-08	13	COL11A1,COL11A2,COL12A1,COL24A1,COL27A1,COL3A1,COL4A1,COL4A2,COL5A1,FBN1,FBN2,LAMC1,VCAN	msigdb.txt	GO_PROTEIN_COMPLEX_LOCALIZATION	0.00184769	10	BBS12,DYNC2H1,DYNLL1,IFT27,IFT46,IFT74,RPGR,TTC26,TTC30A,TTC30B	msigdb.txt
GO_CELL_SUBSTRATE_ADHESION	5.99774e-07	37	ABL1,ACTN1,ADAM9,ANTXR1,AXL,CD44,COL13A1,COL3A1,CTGF,CUZD1,DDR1,ECM2,EPHB3,FBLN5,FGFRL1,FN1,ITGA5,ITGAV,ITGB3,ITGB5,LAMA5,LAMC1,MERTK,MICALL2,NID2,PEAK1,PKD1,PPFIA1,PTK2B,RCC2,SMAD6,SRF,THBS3,TNXB,TRIP6,WHAMM,ZYX	msigdb.txt	GO_NEGATIVE_REGULATION_OF_CELL_DIFFERENTIATION	3.21959e-05	38	ADAMTS12,BCL6,CARTPT,CFLAR,CNTN4,DAB1,DIXDC1,EFNA5,FOXA1,FOXO1,FSTL4,GATA2,GATA3,GPR68,ID4,LMX1A,LPAR1,MAFB,MBP,MEIS2,NKX2-1,NKX6-1,NLGN1,NRP1,NTRK3,PDGFB,POSTN,SEMA4D,SFRP1,SLIT2,SMAD3,SOX2,SRGAP2,TNR,TRIB2,VIM,WNT4,ZFHX3	msigdb.txt	ROSTY_CERVICAL_CANCER_PROLIFERATION_CLUSTER	1.02797e-19	43	ASF1B,AURKA,AURKB,BUB1B,CCNA2,CCNB1,CCNB2,CDCA3,CDCA8,CDK1,CENPA,CEP55,CHAF1B,CKS2,DBF4,DLGAP5,EBP,FEN1,H2AFX,H2AFZ,HMGB2,HMMR,HN1,KIF2C,KPNA2,LSM4,MAD2L1,MELK,MRPS15,MYBL2,NDC80,NUSAP1,PAFAH1B3,PAQR4,PLK1,PRC1,PTTG1,RPA3,TACC3,TK1,TTK,UBE2C,UBE2S	msigdb.txt	CAIRO_LIVER_DEVELOPMENT_DN	0.0803674	11	AQP1,BHMT,CD302,FGA,FGB,FGG,HP,MAOB,PLA1A,SELENBP1,UPK1B	msigdb.txt	GO_MESODERM_MORPHOGENESIS	1	1		msigdb.txt	GO_NEGATIVE_REGULATION_OF_TRANSFORMING_GROWTH_FACTOR_BETA_RECEPTOR_SIGNALING_PATHWAY	1	1		msigdb.txt	GO_EAR_MORPHOGENESIS	1.75839e-07	16	COL11A1,DVL3,GBX2,GLI2,HMX2,HOXA2,NRP1,OTX1,PAX2,POU4F3,PRRX1,PTK7,SPRY2,TFAP2A,WNT1,ZIC1	msigdb.txt	GO_PURINE_CONTAINING_COMPOUND_METABOLIC_PROCESS	1.06754e-14	84	ACOT7,ADCYAP1,AK5,AMD1,ATP1B1,ATP5A1,ATP5B,ATP5C1,ATP5E,ATP5F1,ATP5G1,ATP5G3,ATP5H,ATP5J,ATP5O,ATP6V1A,ATP6V1B2,BAD,BPGM,CACNB4,COX4I1,COX5A,COX5B,COX6A1,COX6B1,COX6C,COX7B,COX7C,COX8A,CYCS,DCK,DGUOK,DLD,DLG2,ENO2,FIGNL1,FXN,GNAI3,GPHN,GUCY1A3,GUCY1B3,GUCY2F,HINT1,HK1,HMGCR,MACROD1,MACROD2,MPP2,NDUFA12,NDUFA13,NDUFA4,NDUFA5,NDUFA6,NDUFA8,NDUFAB1,NDUFB1,NDUFB11,NDUFB2,NDUFB3,NDUFB6,NDUFB7,NDUFB8,N…	msigdb.txt	GO_BIOLOGICAL_ADHESION	4.64919e-08	46	ACTN1,ADAM12,ANTXR1,COL12A1,COL3A1,COL5A1,COL8A1,DLG1,DOCK2,DPP4,EGFR,FAT1,FAT2,FBLN5,FERMT2,FLNA,FN1,HSPB1,ICOSLG,ITGAV,ITGB1,ITGB4,JAM2,LAMC1,LFNG,LOXL2,NUAK1,OMG,PCDH7,PDPN,PEAK1,PKP2,PTGER4,PTK7,SOX9,SRF,TEK,TGFB1I1,TLN1,TNC,TNFAIP6,TNFRSF12A,TNIP1,VCAN,VCL,ZYX	msigdb.txt	GO_CILIARY_BASAL_BODY	0.00202503	12	AGBL2,B9D2,BBS4,CETN2,DYNC2LI1,FAM161A,IFT46,IFT88,POC1B,RPGR,RPGRIP1L,TTC26	msigdb.txt
ELVIDGE_HYPOXIA_UP	7.24247e-07	38	ADM,AK4,ANKZF1,ATF3,BBX,BHLHE40,CAV1,CCNG2,CYR61,DDR1,ECE1,EGFR,FLNB,GDF15,GJA1,IGFBP5,ISG20,JUN,KLHL24,LOX,NOL3,OBSL1,OLFML2A,ORAI3,P4HA1,PGM1,PTRF,RASA4,RBCK1,SAMD4A,SERPINE1,SRCAP,STC2,TGFBI,VEGFA,VLDLR,YEATS2,ZNF654	msigdb.txt	MEISSNER_NPC_HCP_WITH_H3K4ME2_AND_H3K27ME3	3.35903e-05	27	ALK,AMIGO2,B3GNT7,DACT2,DPP10,DSCAM,FAM43B,FEV,FIBCD1,GATA2,GJD2,IGFBPL1,JPH3,KCNC4,KCNS3,LMX1A,NKX2-1,NKX6-1,NPTXR,PDGFB,PTPRN2,PTPRT,RAB11FIP4,SFRP1,UNC5D,VAT1L,WNT4	msigdb.txt	GO_PURINE_CONTAINING_COMPOUND_METABOLIC_PROCESS	1.67836e-19	74	ACOT7,ATP1B1,ATP5A1,ATP5B,ATP5C1,ATP5D,ATP5E,ATP5F1,ATP5G1,ATP5G3,ATP5H,ATP5I,ATP5J,ATP5J2,ATP5O,ATP6V1B1,BAD,BPGM,COX4I1,COX5A,COX5B,COX6A1,COX6B1,COX6C,COX7B,COX7C,COX8A,CYCS,DGUOK,DLD,DLG3,FXN,GAMT,GUCY1A3,GUCY1B3,HINT1,MACROD1,MACROD2,MPP2,NDUFA11,NDUFA12,NDUFA13,NDUFA3,NDUFA4,NDUFA5,NDUFA6,NDUFA8,NDUFAB1,NDUFB1,NDUFB10,NDUFB11,NDUFB2,NDUFB3,NDUFB6,NDUFB7,NDUFB8,NDUFB9,NDUFC2,NDUFC2-KCTD14,ND…	msigdb.txt	GO_ALCOHOL_TRANSMEMBRANE_TRANSPORTER_ACTIVITY	0.085706	4	AQP1,AQP5,MIP,SLC5A3	msigdb.txt	ZHONG_SECRETOME_OF_LUNG_CANCER_AND_ENDOTHELIUM	1	1		msigdb.txt	GO_CHEMOKINE_MEDIATED_SIGNALING_PATHWAY	1	1		msigdb.txt	WANG_SMARCE1_TARGETS_UP	1.79105e-07	24	ACTA2,BCAT1,COL12A1,COL3A1,COL5A1,COL6A3,DACT1,FAP,FN1,HOXB5,INHBB,JAG1,LIMA1,MCC,MFAP5,MYLK,PLP1,PRR5L,PRRX1,SOCS2,UNC5B,VCAN,VLDLR,ZNF703	msigdb.txt	MORF_EIF3S2	1.17823e-14	63	ACP1,AFG3L2,AP3S1,ATF4,ATP5A1,ATP5G1,ATP5G3,ATP5O,ATXN10,BUB3,CBX3,CCT2,CCT7,CYCS,DGUOK,DNAJC8,DRG1,EBP,EIF1AX,EIF3K,FH,FIBP,G3BP2,GNB1,GTF2A2,HDAC2,HSPE1,IFRD1,ILF2,IMMT,LDHB,LSM4,LSM7,LYPLA1,MDH1,MRPS18B,NAE1,NAP1L4,PARK7,PCMT1,PSMB2,PSMB7,PTDSS1,PTGES3,RFC4,RHEB,SOD1,SRP72,SSB,SUMO2,TCP1,TIMM17A,TXNL4A,UBE2L3,UQCRFS1,UQCRH,VDAC1,VDAC3,XRCC5,XRCC6,YBX1,YWHAQ,ZC3H15	msigdb.txt	CROMER_TUMORIGENESIS_UP	5.12681e-08	12	ACTN1,COL11A1,COL3A1,COL4A1,COL4A2,FN1,PDPN,PLAU,PTK7,SERPINE1,SLC2A3,TNC	msigdb.txt	V$RFX1_02	0.00415196	23	ABHD14A,ARRDC4,B9D2,BAIAP3,DCDC1,DNAAF1,ELMO1,ENKUR,FXYD1,HMGN2,HYDIN,KATNAL2,LRRC6,MORN2,NCALD,PCDHB1,PIH1D2,RIBC1,SPAG16,SPEF1,TMEM17,TMEM67,TSGA10	msigdb.txt
GO_REGULATION_OF_TRANSCRIPTION_FROM_RNA_POLYMERASE_II_PROMOTER	9.00107e-07	206	ABCA2,ABL1,ACVR1,AEBP1,AEBP2,AGRN,AKAP8L,AKNA,AKT2,ARID1A,ARID5B,ARNT,ATF3,ATF7,ATN1,ATXN1L,ATXN7,BCL9L,BHLHE40,BMP1,BMP6,BPTF,BRD3,CALCOCO1,CAMTA2,CAV1,CCNK,CDK5RAP3,CDK9,CEBPB,CEBPD,CHD3,CIC,CREB3L2,CREBBP,CRTC2,CTDSP1,CUX1,CYR61,DCN,DDX58,DLG1,E2F7,EBF4,ECM1,EGFR,ELF1,ELF4,ELK3,ELL,ELL3,ENG,EP300,ERF,ERG,EZR,FHOD1,FLCN,FOSL1,FOSL2,FOXK1,FOXO1,FZD8,GABPB2,GATAD2B,GLI2,GLI3,GLIS2,GREM1,HDAC7,HDG…	msigdb.txt	TTGTTT_V$FOXO4_01	3.35903e-05	86	AMIGO2,BCL6,CADM2,CARTPT,CBX6,CDH12,CHGA,CHN2,CLMP,CNTNAP4,CPVL,CRY2,DAB1,DDIT4,DIXDC1,DMD,EBF1,ELL2,ENC1,FGF12,FGF14,FIGN,FOXO1,FOXP1,GATA2,GCH1,GLRA2,GREM2,GRID2,GRK5,GRM7,GUCY1A2,HS6ST3,HSPA2,ID4,IL6ST,ITGA2,JPH3,KCNS3,KIAA1456,KLF12,LRRTM1,LRRTM3,LYPD1,MAN1A1,MAP7,MEIS2,MUM1L1,NCALD,NKX2-1,NOVA1,NOX3,NR2F2,NRP1,NTRK3,OLFM1,PCBP2,PDGFB,PITPNC1,PITX2,PLCB1,PLXNA2,POU4F1,PPARGC1A,QKI,RBFOX1,RFX4…	msigdb.txt	GO_CELLULAR_RESPIRATION	3.70916e-19	43	COX4I1,COX5A,COX5B,COX6A1,COX6B1,COX6C,COX7B,COX7C,COX8A,CYCS,DLD,ETFB,FH,FXN,NDUFA11,NDUFA12,NDUFA13,NDUFA3,NDUFA4,NDUFA5,NDUFA6,NDUFA8,NDUFAB1,NDUFAF2,NDUFB1,NDUFB10,NDUFB11,NDUFB2,NDUFB3,NDUFB6,NDUFB7,NDUFB8,NDUFB9,NDUFC2,NDUFC2-KCTD14,NDUFS3,NDUFS6,NDUFV2,SDHAF2,SNCA,UQCR11,UQCRH,UQCRQ	msigdb.txt	BIOCARTA_INTRINSIC_PATHWAY	0.085706	4	COL4A6,FGA,FGB,FGG	msigdb.txt	MCMURRAY_TP53_HRAS_COOPERATION_RESPONSE_DN	1	1		msigdb.txt	GO_LYSOSOMAL_TRANSPORT	1	1		msigdb.txt	VECCHI_GASTRIC_CANCER_ADVANCED_VS_EARLY_UP	1.81359e-07	19	ADAM12,BCAT1,CAV2,COL11A1,COL12A1,COL1A2,COL3A1,COL4A1,EDNRA,FAP,FN1,GLIS2,IL1RAP,LAMA2,LOX,NUAK1,PRRX1,TNFAIP6,VCAN	msigdb.txt	PUJANA_BRCA1_PCC_NETWORK	1.45575e-14	223	ACADM,ACAT2,ACTR2,ACYP1,AFG3L2,AGPS,AIFM1,AP3S1,ARC,ARPC4,ATF2,ATF4,ATP1B3,ATP5A1,ATP5F1,ATP5J,ATP5O,ATP6AP2,ATP6V1H,ATXN10,AZIN1,BAG1,BCAS2,BUB3,BZW1,C14orf2,C1QBP,CASP3,CBX3,CCNH,CCT2,CCT5,CCT6A,CCT7,CCT8,CD40,CDC123,CDC7,CDH8,CHAF1B,CIAPIN1,CKAP5,CNOT8,COPS3,COPS5,CORO1A,COX11,COX5A,COX6C,COX7B,CSE1L,CYB5B,CYCS,DCK,DGUOK,DHX15,DHX9,DLAT,DLD,DNAJC7,DNTTIP2,ECD,EEF1E1,EIF1AX,EIF3K,ENSA,EPHA5,ERH…	msigdb.txt	LEONARD_HYPOXIA	5.83138e-08	11	AK4,BNIP3,CCNG2,DDIT4,FOSL2,HK2,P4HA1,SERPINE1,SLC16A3,SLC2A3,STC2	msigdb.txt	CAR_HPX	0.00646722	11	AADAC,AGT,ALDOB,APOA1,C6,CFH,FGB,FGG,HPX,SERPIND1,UGT2B11	msigdb.txt
MODULE_5	9.45644e-07	71	ACTN1,ADAM19,ADM,CALD1,CAV1,CAV2,CD302,CD44,CDC42EP1,CDKN1A,COL3A1,COL4A1,CRYAB,CTSA,CYP27A1,CYR61,DAB2,ENG,ENPP2,FCGRT,FLNA,FN1,FOSL2,GBP1,GJA1,GRN,HEG1,ICAM1,IL1R1,IL7R,ITGB5,LAMA5,LAMB2,LTBP2,LUM,LYN,MEGF9,MFAP4,MUC1,MVP,MYL9,MYLK,NEDD9,NOTCH3,NUPR1,PDGFRA,PDGFRB,PLEC,PLXND1,PTGDS,PTPRC,PTRF,RHOG,S100A11,SERPINH1,SLC16A3,SNX1,SRRM2,TAP1,TCIRG1,TGFBI,THBS1,TIMP3,TNFAIP2,TNXB,TPM2,TYMP,VCAN,VEGF…	msigdb.txt	V$LHX3_01	3.57634e-05	21	CHN2,DIXDC1,DMD,ELMO1,FAM19A1,FEV,FIGN,JPH3,KAT6B,KCNMA1,LMX1A,LRRTM1,MED12L,NEBL,NKX6-1,NOVA1,NRP1,PITX2,RBFOX1,RHOBTB3,STX7	msigdb.txt	MORF_UBE2I	4.21829e-19	56	ATP5A1,ATP5G1,CBX3,CCT2,CCT7,CFL1,CLIC1,COX4I1,COX5B,COX6A1,COX6B1,COX7C,COX8A,DNAJC8,DRG1,EBP,EIF1AX,EIF3K,ERH,GDI2,GNB2,H2AFV,HINT1,HMGN1,HNRNPA1,HNRNPA2B1,ILF2,KARS,LSM7,NAP1L4,NDUFS3,PARK7,PCMT1,POLR2I,PPIA,PPP2CA,PSMB1,PSMB3,PSMB7,PSMD8,PTMA,RALY,RAN,SNRPB2,SRSF3,SRSF9,SUMO2,TBCB,TUBA1B,U2AF1,UBB,UBE2L3,UQCRH,XRCC6,YBX1,YWHAZ	msigdb.txt	MODULE_88	0.085706	25	ACR,AGR2,AQP1,AQP5,C6,C7,CA4,CLDN10,CRYAA,DEFB1,FGA,FGB,GCG,HP,KCNA5,MAOB,PCK1,PCOLCE,PLA2G2A,REN,SFRP1,SOD3,TBX5,TRIM29,TSPAN1	msigdb.txt	GO_REGULATION_OF_REACTIVE_OXYGEN_SPECIES_BIOSYNTHETIC_PROCESS	1	1		msigdb.txt	PID_HDAC_CLASSI_PATHWAY	1	1		msigdb.txt	KEGG_ECM_RECEPTOR_INTERACTION	2.51101e-07	14	AGRN,COL11A1,COL11A2,COL1A2,COL3A1,COL4A1,COL4A2,COL5A1,COL6A3,FN1,ITGA11,ITGA5,LAMA1,LAMA2	msigdb.txt	MORF_AP2M1	1.56897e-14	58	ARF3,ARF5,ARPC5,C14orf2,CBX3,CCT7,CFL1,COPS5,COX4I1,COX5B,COX6A1,COX6B1,COX7C,COX8A,DNAJC8,DRG1,DYNC1I2,EIF4G2,ENSA,GDI2,HMGN1,HSBP1,HSP90AA1,HSP90AB1,KARS,MDH1,MORF4L2,NEDD8,PCMT1,PIGC,PPIA,PPP1R7,PRKAR1A,PRMT1,PSMA4,PSMB7,PSMD7,RAB1A,RAN,RHEB,SEPHS2,SKP1,SOD1,SRP9,STOML2,SUMO1,SUMO2,SUMO3,TBCB,TUBA1B,TUBB2A,UBC,UBE2L3,UQCRFS1,XRCC6,YWHAB,YWHAQ,YWHAZ	msigdb.txt	GO_ANGIOGENESIS	1.05325e-07	23	CAV1,COL4A1,COL4A2,COL8A1,ELK3,FN1,GBX2,HIF1A,HMOX1,HSPG2,ITGAV,ITGB1,JAG1,LOXL2,MMP14,NOTCH3,PLAU,SERPINE1,SRF,TEK,TGFB2,TNFRSF12A,VEGFC	msigdb.txt	SENGUPTA_NASOPHARYNGEAL_CARCINOMA_WITH_LMP1_DN	0.00655459	17	AADAC,ABCA5,ART3,C7,C9orf24,CCDC113,DYNLRB2,EFHB,ELF5,FAM81B,NQO1,NTS,PDK4,RNF128,SERPINA1,SNTN,TGFBR3	msigdb.txt
DUTERTRE_ESTRADIOL_RESPONSE_24HR_DN	1.01724e-06	78	ABCA1,ABHD4,ACAA2,ACVR1,ADAM9,ARID5B,CALCOCO1,CALD1,CCNG2,CDKN1A,COBLL1,CREB3L2,CTGF,DAB2,DNAJB2,DRAM1,DTX3L,ERBB2,FBN2,FBXO32,FN1,GAB1,GDF15,GOLGA4,GRAMD3,GUCY1A2,HBP1,IER5,IL1R1,ITGAV,JUN,KDM6B,KLF5,KLHL24,LFNG,LHFPL2,LIMA1,LRRC1,LYSMD3,MATN2,MYO1E,NBEAL1,NEDD9,NPHP3,PALLD,PARP12,PARP14,PARP9,PDLIM5,PMEPA1,PNRC1,PPP1R15B,S100A10,SAMD4A,SESN2,SLC9A1,SNTB2,STON1,SYNPO,TCF7L1,TGFB2,TGFB3,TGFBI,TNS…	msigdb.txt	MODULE_129	3.57634e-05	21	AKAP12,CASK,COG5,FILIP1L,FZD1,GRB14,GRK5,ID4,LOXL1,NKX2-1,NRP1,PCDH9,PLCB1,SERPINF2,SFRP1,SMAD3,ST3GAL1,THBS2,TNFSF12,TSPAN7,WASF3	msigdb.txt	PUJANA_BRCA1_PCC_NETWORK	4.87515e-19	177	AIFM1,ANP32A,AP3S1,ARC,ATP5A1,ATP5F1,ATP5J,ATP5J2,ATP5O,AURKA,AURKB,BAG1,BUB1B,BUB3,C14orf2,CBX3,CCNA2,CCNB1,CCNB2,CCT2,CCT7,CCT8,CD40,CDC123,CDC25C,CDK1,CDKN3,CENPA,CHAF1B,CIAPIN1,CKS1B,CKS2,COPS3,CORO1A,COX11,COX5A,COX6C,COX7B,CYB5B,CYCS,DBF4,DGUOK,DLD,DLGAP5,EIF1AX,EIF3K,ERH,FANCL,FDPS,FEN1,FH,FXN,GDI2,GTF2A2,GTF2F2,GTF3A,H2AFV,H2AFX,H2AFZ,HDAC1,HDAC2,HDDC2,HINT1,HLA-DOA,HMGB2,HMGB3,HMGN1,HMMR…	msigdb.txt	BENPORATH_ES_WITH_H3K27ME3	0.0881326	30	ADAMTS17,AQP5,C1orf194,CALCR,CBLN4,CERKL,COL4A6,CR2,CRYBA2,ECEL1,FERD3L,FEZF2,FOXE1,FOXF1,KCNA5,KCNS3,LRCH2,LRRC71,MSX1,NPAS2,PDE8B,RAX,RBBP7,REPS2,SFRP1,SLC16A11,SPAG6,TBX5,TCEAL1,TPPP3	msigdb.txt	PID_BCR_5PATHWAY	1	1		msigdb.txt	GO_REGULATION_OF_MULTICELLULAR_ORGANISM_GROWTH	1	1		msigdb.txt	GO_NEURON_DEVELOPMENT	3.00382e-07	39	AGRN,COL25A1,CPNE1,DRGX,EFNA5,ENAH,GBX2,GDF7,GFAP,GLI2,HOXA2,ISL1,ISL2,KIF26B,KLK8,LAMA2,LRP4,MAPK8IP3,MICALL2,NEUROD1,NRP1,PAX2,PLP1,PLXNA3,POU4F1,POU4F2,POU4F3,ROBO3,SALL3,SEMA3B,SEMA3C,SEMA5B,SOX3,SPTBN2,SRF,UNC5B,VLDLR,WNT1,WNT3	msigdb.txt	MORF_HAT1	1.97009e-14	51	AFG3L2,AP3S1,ATP5G3,ATP5J,ATP5O,BUB3,BZW1,C1QBP,CCT2,CCT5,CDC123,COPS5,COX5A,COX7B,CYCS,DDX1,DGUOK,DLD,EIF1AX,G3BP2,HDAC2,HSPE1,IFRD1,IMMT,KARS,KPNA2,LYPLA1,MDH1,METAP1,MRPS18B,NDUFB3,NDUFS1,NDUFV2,PARK7,PRMT1,PSMB2,PSMB7,PTGES3,RAD21,RFC4,RTN4,SKP1,SOD1,SRP9,SUMO1,UBE2E1,UBE2L3,UBE2N,VBP1,VDAC1,VPS26A	msigdb.txt	HUANG_DASATINIB_RESISTANCE_UP	1.16417e-07	13	CALD1,CAV1,CAV2,COL5A1,COTL1,EGFR,ELK3,JAG1,LIMA1,PCDH7,PGM1,PLAU,ZYX	msigdb.txt	GO_MOTILE_CILIUM_ASSEMBLY	0.00738878	5	CCDC39,DNAAF1,LRRC6,RSPH9,ZMYND10	msigdb.txt
MIYAGAWA_TARGETS_OF_EWSR1_ETS_FUSIONS_DN	1.01724e-06	43	ACTG2,ACTN1,ADAM12,ADAM19,ADM,AK4,B3GNT9,CA12,CCDC80,CD44,COL11A1,COL3A1,COL5A1,COL8A1,DAB2,EGFR,EIF5A2,ENPP2,FAM198B,FILIP1L,GPR1,IL1R1,IRS1,LIF,LTBP1,LUM,MATN2,MMP14,NID2,OSMR,PABPC1L,PLAU,PLOD2,SERPINE1,SERTAD2,SMAD7,SPARC,SPEG,STC2,SYNC,VASN,VCAN,VGLL3	msigdb.txt	V$MYB_Q3	3.57634e-05	22	CADM2,CASK,CHGA,DMD,DSCAM,FGF12,FIGN,FOXP1,FRAS1,GRK5,ID4,KLF12,MDGA2,MYO18B,NOVA1,PCDH9,RHOBTB3,RPL4,SPATA8,SRGAP2,SSBP2,TNNI1	msigdb.txt	MORF_RAD21	5.72058e-19	48	AP3S1,ATP5C1,ATP5J,ATP5J2,BCAP31,CBX3,CCT2,COX4I1,COX5A,COX6A1,COX6C,COX7B,DLD,DRG1,GDI2,H2AFZ,HDAC2,HMGN1,HNRNPA2B1,ILF2,KARS,KPNA2,LSM3,NDUFA5,NDUFS3,PARK7,POLR2G,POLR2I,PPP1R7,PPP2CA,PRMT1,PSMA4,PSMB2,PSMB7,PSMD7,PSMD8,RAC1,RAN,SKP1,SOD1,SRP9,SRSF9,STOML2,SUMO1,SUMO2,TBCA,U2AF1,UBE2L3	msigdb.txt	BOQUEST_STEM_CELL_UP	0.0966712	12	ATP8B4,C6,C7,CD302,DCN,FGF7,LUM,MITF,MYOC,PCOLCE,PLA2G2A,SLC5A3	msigdb.txt	GO_NEGATIVE_REGULATION_OF_CELLULAR_RESPONSE_TO_TRANSFORMING_GROWTH_FACTOR_BETA_STIMULUS	1	1		msigdb.txt	GO_MULTI_ORGANISM_TRANSPORT	1	1		msigdb.txt	CLASPER_LYMPHATIC_VESSELS_DURING_METASTASIS_DN	3.28968e-07	10	COL1A2,COL3A1,COL5A1,COL6A3,EMILIN2,JAM2,LAMA2,LOX,SEMA3C,VCAN	msigdb.txt	MODULE_11	2.0452e-14	101	ABCC5,ABLIM3,ACTL6B,ADH1A,ALDH7A1,AMPH,ANK3,AP3M2,ARC,ATP2B1,ATP6V1D,BTBD3,C16orf45,C5orf30,CD200,CHN2,CLDN10,CORO1A,CRMP1,CRYM,CSRP2,CYB561,DCLK1,DCX,DMBT1,EGR3,ELAVL2,ELAVL4,ELMO1,ENO2,FOS,GABRB3,GABRG2,GAP43,GLRB,GPM6A,GSTA4,GUCY1B3,HSPA13,INPP1,ITPKA,KIF3A,KIF5C,LDB2,LDOC1,LMO3,MAP2,MAPK10,MAPRE2,MEF2C,MLLT11,MMD,MOAP1,NAP1L3,NCALD,NCAM1,NDN,NECAP1,NEFL,NOVA1,NTNG1,PCSK1,PDE4B,PENK,PITPNB,PKI…	msigdb.txt	CAHOY_ASTROGLIAL	1.31843e-07	14	CD109,COL5A1,COL8A1,FBLN5,HMOX1,LOX,LOXL2,LTBP2,NOX4,OMG,PKP2,SEMA3B,SERPINE1,TNFRSF12A	msigdb.txt	GO_TCTN_B9D_COMPLEX	0.00738878	5	B9D2,TCTN1,TMEM17,TMEM231,TMEM67	msigdb.txt
GO_NEGATIVE_REGULATION_OF_CELL_COMMUNICATION	1.10863e-06	149	ABL1,ACAA2,ACVR1,ADM,AGT,AKT1S1,ANXA5,ARAP3,ATF3,ATM,ATXN7,BANK1,BAX,BCL9L,BGN,CAV1,CAV2,CD44,CDK5RAP3,CFLAR,CISH,CNKSR3,CRIPAK,CTNNA1,CXCL12,DAB2,DCN,DLG1,DUSP14,DVL2,DVL3,ECM1,EGFR,ELF1,ELL3,ENG,EPHA2,EZR,FAS,FBN2,FLCN,FLRT3,FOXO1,GBP1,GCLC,GCLM,GLI3,GLIS2,GREM1,HDAC7,HSPB1,HTT,ICAM1,IGFBP2,IGFBP5,IL18BP,INPP5D,INPP5F,IRS1,ITGAV,KANK1,KANK2,KIF7,LATS1,LFNG,LIF,LIMD1,LITAF,LMNA,LRP1,LRP4,LTBP1,L…	msigdb.txt	GO_SYNAPSE_PART	4.14586e-05	38	AKAP5,ATP1A3,CASK,CNIH3,CNTNAP4,CPE,CTNND2,DAB1,DISC1,DMD,FRMPD4,GLRA2,GRIA2,GRID1,GRID2,GRM4,GRM7,ICA1,KCTD16,LPAR1,LRRTM1,LRRTM3,LZTS1,MAGI2,NLGN1,NOS1,NPTN,NRXN1,PLD2,PPP1R9A,PTPRN2,SLC29A1,SNAP25,SRGAP2,SYNGR3,SYT10,SYT4,SYT6	msigdb.txt	GSE26156_DOUBLE_POSITIVE_VS_CD4_SINGLE_POSITIVE_THYMOCYTE_DN	1.19022e-18	51	ACOT7,AIFM1,AP2S1,ATP5G3,AURKA,BUB1B,CCNB1,CCNB2,CDC25C,CDKN3,CKS2,CLIC1,COX6A1,CYB5B,DLGAP5,DUSP4,DYNLL1,FEN1,FH,GRHPR,H2AFX,HMMR,HSBP1,IMMT,MRPL28,MRPL40,MYBL2,MYL6B,NDN,NDUFB8,NHP2,NME1,PLK1,PMVK,POLR2G,PSMA6,PSMB2,PSMD14,PSMD8,RFC4,RRP7A,RUVBL2,TIMM17B,TOMM40,TUBA1B,TUBG1,TXN,UBE2C,UBE2S,VDAC3,YWHAE	msigdb.txt	GO_REGULATION_OF_HORMONE_SECRETION	0.0986301	12	FGA,FGB,FGG,GCG,KCNA5,KCNS3,NMU,PDE8B,PTGS1,REN,SFRP1,VAMP8	msigdb.txt	V$AREB6_04	1	1		msigdb.txt	GO_P53_BINDING	1	1		msigdb.txt	GO_NEURON_PROJECTION_DEVELOPMENT	3.30375e-07	34	COL25A1,CPNE1,DRGX,EFNA5,ENAH,GBX2,GDF7,GFAP,GLI2,HOXA2,ISL1,ISL2,KIF26B,KLK8,LAMA2,LRP4,MAPK8IP3,MICALL2,NRP1,PAX2,PLP1,PLXNA3,POU4F1,POU4F2,POU4F3,ROBO3,SEMA3B,SEMA3C,SEMA5B,SPTBN2,SRF,UNC5B,VLDLR,WNT3	msigdb.txt	GO_MITOCHONDRION_ORGANIZATION	3.43369e-14	105	AFG3L2,AIFM1,APOO,ATF2,ATP1B1,ATP5B,BAD,CALCB,CHAF1B,CHCHD3,CHCHD6,CISD2,CLVS1,COX8A,CXADR,CYCS,DYNLL2,FAM13B,FASTKD5,FGFBP1,FUNDC1,FXN,GDAP1,HARS,HSP90AA1,IMMT,LSM4,MAP1LC3B2,MAPK8,MAPK9,MDH1,MOAP1,MRPL1,MRPL15,MRPL20,MRPL21,MRPL34,MRPL36,MRPL40,MRPL47,MRPL48,MRPS11,MRPS18B,MRPS18C,MRPS21,MRPS23,MRPS28,MRPS31,MRPS36,MTCH2,MTX2,NDUFA12,NDUFA13,NDUFA5,NDUFA6,NDUFA8,NDUFAB1,NDUFAF2,NDUFAF4,NDUFB1,N…	msigdb.txt	TURASHVILI_BREAST_LOBULAR_CARCINOMA_VS_DUCTAL_NORMAL_UP	1.88059e-07	12	ADAM12,ASAP1,COL11A1,COL12A1,COL3A1,COL5A1,COL8A1,FBN1,FN1,LOX,PRRX1,VCAN	msigdb.txt	GO_SPECIFICATION_OF_SYMMETRY	0.00896833	14	BBS4,CCDC39,DNAAF1,DNAH11,DNAH5,DNAI1,DNAI2,DYNC2H1,DYNC2LI1,DYX1C1,FOLR1,IFT74,LRRC6,RPGRIP1L	msigdb.txt
KEGG_FOCAL_ADHESION	1.20037e-06	42	ACTN1,ACTN4,AKT2,BIRC3,CAV1,CAV2,CCND2,COL11A1,COL11A2,COL1A1,COL3A1,COL4A1,COL4A2,COL5A1,DOCK1,EGFR,ERBB2,FLNA,FLNB,FLNC,FN1,ITGA5,ITGAV,ITGB3,ITGB5,JUN,LAMA5,LAMB2,LAMC1,MYL9,MYLK,PAK4,PDGFC,PDGFRA,PDGFRB,ROCK1,THBS1,THBS3,TLN1,TNXB,VEGFA,ZYX	msigdb.txt	GO_REGULATION_OF_SYNAPSE_ASSEMBLY	5.34187e-05	12	AMIGO2,CBLN2,EFNA5,LRRTM1,LRRTM3,NLGN1,NRXN1,NTRK3,OXTR,PPP1R9A,THBS2,TPBG	msigdb.txt	WHITEFORD_PEDIATRIC_CANCER_MARKERS	3.61362e-18	38	ASF1B,AURKA,CCNA2,CCNB1,CCNB2,CDCA8,CDK1,CENPA,CKS1B,CKS2,DBF4,DLGAP5,H2AFX,HMGB3,HN1,ILF2,KPNA2,LMNB2,MAD2L1,MELK,MLLT11,MND1,MYBL2,NASP,NME1,NUSAP1,ODC1,PAFAH1B3,PRC1,PTTG1,RFC4,RNASEH2A,STMN1,TK1,TMEFF1,TTK,TUBA1A,UBE2C	msigdb.txt	SMID_BREAST_CANCER_RELAPSE_IN_BONE_UP	0.0994118	7	AGR2,HPX,PLA1A,REPS2,SCGB2A1,SCUBE2,TSPAN1	msigdb.txt	V$MYCMAX_01	1	1		msigdb.txt	AGGAGTG,MIR-483	1	1		msigdb.txt	MEL18_DN.V1_UP	3.38112e-07	17	ADAM12,ADAM19,AGRN,FAP,INHBE,ITGA5,JAG1,LHFPL2,NRP1,PIEZO1,PMEPA1,SLC1A5,SLC7A5,STEAP3,TEK,TNFAIP6,VLDLR	msigdb.txt	GSE29617_CTRL_VS_DAY3_TIV_FLU_VACCINE_PBMC_2008_DN	3.43369e-14	53	ACADM,AGPS,ARL6IP5,ARMC1,ARPC4,ARRB1,ATP5J,CCDC90B,CCT5,CDH10,CFL1,DGUOK,DNAJC7,DRG1,ECHDC1,FAM192A,FH,FNIP2,FUNDC1,GDI2,HDAC2,HDHD2,LRIF1,LYPLA1,MDH1,MRPL15,MRPL36,MTCH2,MTF2,NDUFA8,NDUFAB1,NDUFB3,NDUFB6,NEDD8,PDZD11,PITPNB,POLR2G,PPA2,PSMA4,PSMA7,PSMB2,PSMD14,RNF5,SCOC,SHC4,SUCLG1,TAGLN3,TBCA,TIMM17B,TUBB,VBP1,VPS35,WDR41	msigdb.txt	NABA_CORE_MATRISOME	1.88157e-07	22	AGRN,COL11A1,COL11A2,COL12A1,COL24A1,COL27A1,COL3A1,COL4A1,COL4A2,COL5A1,COL8A1,CRISPLD2,FBLN5,FBN1,FBN2,FN1,HSPG2,LAMC1,LTBP2,TNC,TNFAIP6,VCAN	msigdb.txt	GO_SUPRAMOLECULAR_FIBER	0.00896833	40	ALS2CR12,ARHGAP6,CALM1,CSPP1,DNAH10,DNAH11,DNAH12,DNAH17,DNAH2,DNAH3,DNAH5,DNAH6,DNAH9,DNAI1,DNAI2,DYNC2H1,DYNC2LI1,DYNLL1,DYNLRB2,GAS2L2,GAS8,GRAMD3,KATNAL2,KIF12,KIF19,KIF27,KIF6,KIF9,MAP9,MNS1,MTUS1,RSPH1,SPAG17,SPAG6,TEKT1,TEKT2,TEKT4,TPPP3,TTLL9,TUBB4B	msigdb.txt
CUI_TCF21_TARGETS_2_DN	1.23095e-06	111	ACAP2,ACOX1,ADAM9,ADM,AHNAK,ARAF,ARHGAP17,ARHGAP31,ARHGEF18,ARID5B,ARNT,ART3,ATXN7,BBX,C18orf54,C8orf44-SGK3,CAV2,CDC42BPG,CDYL,CEBPB,CFLAR,COLEC12,CREBBP,CRYAB,CTGF,DBT,DOCK5,DPP4,ELF1,ERG,FAM102A,FAM120A,FAM63B,FNDC3B,GOLGA3,GPR146,H6PD,HEATR5A,HIST1H1C,IFI35,IGIP,INF2,IRS1,ITGB5,ITPKB,KANK1,KIAA1147,KIAA1462,KRIT1,LIMS1,LNPEP,LYSMD3,MERTK,MPP5,MYO1E,MYOF,NBEAL1,NEDD9,NID2,NT5E,OSMR,OTUD7B,PABP…	msigdb.txt	GO_REGULATION_OF_ANATOMICAL_STRUCTURE_MORPHOGENESIS	5.42111e-05	53	ADAMTS12,AHI1,AKAP5,ANXA3,BCL6,CFLAR,CRABP2,DAB1,DISC1,DSCAM,EFNA5,FOXA1,FOXP1,FSTL4,FZD1,GATA2,GATA3,HSPB1,INF2,ISLR2,KDR,LGR4,LPAR1,LZTS1,MAGI2,MBP,NKX2-1,NKX6-1,NLGN1,NRP1,NTRK3,OLFM1,PALM2,PARVA,PLXNA2,POSTN,PPARGC1A,PPP1R9A,SEMA4D,SFRP1,SH3KBP1,SHROOM3,SLIT2,SLIT3,SMAD3,SYT4,THBS1,THBS2,TNFSF12,TNR,WASF3,WNT4,XK	msigdb.txt	MODULE_22	6.34588e-18	25	ATP5A1,ATP5D,ATP5E,ATP5G1,ATP5G3,ATP5H,ATP5I,ATP5J,ATP5J2,ATP5O,ATP6V0B,ATP6V0C,NDUFA3,NDUFA4,NDUFA5,NDUFA6,NDUFAB1,NDUFB1,NDUFB10,NDUFB3,NDUFB7,NDUFB8,NDUFS3,NDUFS6,NDUFV2	msigdb.txt	MORF_FSHR	0.102679	12	AMMECR1,AMOT,ATP2B2,B4GALT6,C6,FAM13A,GUCY2F,IL16,KCNA5,NR1I2,RBBP7,SLC15A1	msigdb.txt	REACTOME_AXON_GUIDANCE	1	1		msigdb.txt	PID_HIF1_TFPATHWAY	1	1		msigdb.txt	KEGG_FOCAL_ADHESION	5.00662e-07	20	ACTN1,CAV1,CAV2,COL11A1,COL11A2,COL1A2,COL3A1,COL4A1,COL4A2,COL5A1,COL6A3,FLNA,FLT1,FN1,ITGA11,ITGA5,LAMA1,LAMA2,MYLK,ZYX	msigdb.txt	FLECHNER_BIOPSY_KIDNEY_TRANSPLANT_REJECTED_VS_OK_DN	4.60822e-14	102	ACADM,ACAT1,AIFM1,ANK2,ANK3,ANKRD46,ATF2,ATP5A1,ATP5J,ATP5O,ATP6V1A,AZGP1,BEX4,BTBD3,C1QBP,CFDP1,CLASP2,CLDN10,COPS5,COX11,COX6A1,COX7B,CRYM,CYCS,DDC,DLD,DSTN,EIF1AX,EPCAM,ESRRG,FAM169A,FH,FNBP1L,GHITM,GLOD4,GLRX,GOT1,GOT2,GPC5,GRB14,HLTF,HPGD,HSPA13,HSPE1,IDH1,IMMT,ISCA1,KHK,KIAA0895,KIF3A,MDH1,MORF4L2,MRPS18B,NDUFA5,NDUFAB1,NDUFS1,NDUFS4,NQO2,OAT,OXCT1,PAFAH1B1,PCCA,PEBP1,PFN2,PGRMC1,PHB,PHYH,P…	msigdb.txt	ONDER_CDH1_TARGETS_2_UP	1.94957e-07	21	ADAM12,CITED2,COL3A1,COL5A1,COL8A1,FBLN5,FBN1,FERMT2,FN1,FOXN3,HMOX1,LOX,LTBP2,PRRX1,PRUNE2,PTGER4,RHOBTB3,SERPINE1,STC2,TNFAIP6,VCAN	msigdb.txt	GO_ANATOMICAL_STRUCTURE_FORMATION_INVOLVED_IN_MORPHOGENESIS	0.0117817	54	B9D2,BBS4,C11orf63,CCDC113,CCDC13,CCDC39,DNAAF1,DNAH5,DNAI1,DNAI2,DYNC2H1,DYNC2LI1,DYX1C1,ELF5,ENPEP,EREG,FAM161A,FOLR1,FUZ,FZD1,HESX1,HYDIN,IFT46,IFT74,IFT80,KIF27,LRRC6,MYLK3,NME5,PDCD10,PIBF1,POC1B,PRKAR1A,RPGR,RPGRIP1L,RSPH1,RSPH4A,RSPH9,SLC40A1,SPAG16,SPAG17,SPEF2,TCTN1,TEKT2,TGFBR3,TMEM107,TMEM17,TMEM231,TMEM67,TTC26,TTC30A,TTC30B,TYMP,ZMYND10	msigdb.txt
GO_ANATOMICAL_STRUCTURE_FORMATION_INVOLVED_IN_MORPHOGENESIS	1.35113e-06	125	ACTN1,ACVR1,ADAM12,ADM,ARID1A,ARMC4,ATM,ATOH8,BAX,BBS1,CAV1,CELSR1,CFLAR,CNOT3,COL11A1,COL1A1,COL4A1,COL4A2,COL8A1,CTGF,CYR61,DNAAF1,DNAH1,DVL2,DVL3,DYRK1B,DZIP1L,E2F7,ECM1,ELK3,ENG,EP300,EPHA2,EPHB3,EPHB4,ERG,FAP,FBF1,FBN2,FLNA,FN1,FOXN4,FOXO1,FZD8,GLI2,GLI3,GREM1,INTU,ITGA5,ITGAV,ITGB3,ITGB5,JUN,KAT2A,KDM6B,KIF24,KIF26B,KLF5,KRIT1,LAMA5,LATS1,LFNG,LRP5,MED12,MFGE8,MMP14,MMP19,MMP2,MPP5,NBEAL2,N…	msigdb.txt	GO_REGULATION_OF_AXONOGENESIS	5.5012e-05	18	CRABP2,DAB1,DISC1,DSCAM,EFNA5,FSTL4,ISLR2,MBP,NKX6-1,NRP1,NTRK3,OLFM1,PLXNA2,SEMA4D,SLIT2,SLIT3,TNR,XK	msigdb.txt	YAO_TEMPORAL_RESPONSE_TO_PROGESTERONE_CLUSTER_17	8.78286e-18	46	ARL3,AURKAIP1,BAG1,BPGM,CKB,CKS1B,DNAJC19,DRAP1,FAF1,HMBS,INPP5A,LSM4,LSM7,MRPL21,MRPL34,MRPS11,MRPS15,NAA10,NDUFA11,NDUFAB1,NDUFB6,NDUFB7,NDUFB9,NDUFS3,NDUFS6,NDUFV2,PARL,POLR3K,PRELID1,PSMA7,PSMB6,PSMB7,PSMD13,PSMD14,PSMD8,PTDSS1,RUVBL1,SAE1,SLIRP,SRSF9,TALDO1,TRAPPC4,TUBB,UBE2S,UQCRQ,VDAC3	msigdb.txt	GO_POSITIVE_REGULATION_OF_CELL_SUBSTRATE_ADHESION	0.1157	7	AGR2,FGA,FGB,FGG,FOXF1,MYOC,SFRP1	msigdb.txt	V$AP4_Q6_01	1	1		msigdb.txt	GO_REGULATION_OF_REACTIVE_OXYGEN_SPECIES_BIOSYNTHETIC_PROCESS	1	1		msigdb.txt	GO_LOCOMOTION	5.02551e-07	51	CAV1,CAV2,CER1,COL1A2,COL5A1,CUZD1,DRGX,EFNA5,ENAH,FAP,FLNA,FLT1,FN1,GBX2,GDF7,GLI2,HOXA2,HOXB9,HSPA1A,ISL1,ISL2,ITGA11,ITGA5,JAM2,KIF26B,LAMA2,MAPK8IP3,NRP1,PALLD,PLCG1,PLXNA3,POU3F2,POU4F1,POU4F2,POU4F3,PTK7,RHBDF1,ROBO3,SEMA3B,SEMA3C,SEMA5B,SLC16A3,SLC1A5,SLC7A5,SPTBN2,SRF,TEK,TLX3,UNC5B,VCAN,WNT3	msigdb.txt	MORF_PSMC1	5.56665e-14	52	ARF3,ARF5,ATP5C1,CBX3,CCT2,CCT7,CDC123,CFDP1,COPS5,COX11,COX4I1,COX5A,COX6A1,COX6B1,COX7A2,DRG1,ENSA,ERH,HMGN1,HSBP1,HSP90AA1,KARS,KPNA2,MORF4L2,MRPS11,NDUFAB1,NDUFB1,NDUFS1,NEDD8,POLR2G,PPP1R7,PRMT1,PSMA2,PSMA3,PSMA4,PSMC6,PSMD7,RAD21,RAN,SEPHS2,SKP1,SOD1,SRP9,STOML2,SUMO1,SUMO3,TBCA,TMEM183A,VPS72,VTI1B,YWHAB,YWHAE	msigdb.txt	QI_HYPOXIA	2.183e-07	16	BNIP3,CA9,CCNG2,CD109,COL12A1,DDIT4,ESPN,HK2,HMOX1,KCNK2,LOX,P4HA1,PGM1,PKP2,PLOD1,SOX9	msigdb.txt	GSE21379_TFH_VS_NON_TFH_CD4_TCELL_DN	0.0190538	18	ARHGAP6,C6orf58,CERKL,CETN2,DNAH17,EREG,FAM184A,HERC6,IQCH,LRP2BP,MDH1B,PCDHB1,PPIL6,RGS1,RSPH4A,SLITRK4,SNED1,TEX15	msigdb.txt
ZHU_SKIL_TARGETS_UP	1.35354e-06	12	CCNG2,CDKN1A,DCN,ECM2,EGFR,ENPP2,FN1,PLAU,RHOQ,SERPINE1,ST5,VEGFA	msigdb.txt	V$NGFIC_01	5.96083e-05	22	ACE,BCL6,CAMK2N2,CRY2,DAGLA,FEV,GUCY1A2,KCNS3,MYB,NTRK3,PABPC1,PDGFB,PITX2,RASGEF1A,RFX4,RPS6KA3,SH3KBP1,SIK2,SMAD3,SNAP25,SPTB,XK	msigdb.txt	MORF_EIF3S2	9.68143e-18	55	AP3S1,ATP5A1,ATP5D,ATP5G1,ATP5G3,ATP5O,BUB3,CBX3,CCT2,CCT7,CYCS,DGUOK,DNAJC8,DRG1,EBP,EIF1AX,EIF3K,FH,FIBP,GNB2,GTF2A2,H2AFZ,HDAC2,HNRNPA2B1,HSPE1,ILF2,IMMT,LDHB,LSM4,LSM7,NAE1,NAP1L4,PARK7,PCMT1,PIN1,POLR2I,PSMB2,PSMB7,PTDSS1,PTGES3,RFC4,RUVBL2,SOD1,SRSF9,SSB,SUMO2,TIMM17A,TXNL4A,U2AF1,UBE2L3,UQCRH,VDAC1,VDAC3,XRCC6,YBX1	msigdb.txt	REACTOME_PASSIVE_TRANSPORT_BY_AQUAPORINS	0.1157	3	AQP1,AQP5,MIP	msigdb.txt	V$ZIC2_01	1	1		msigdb.txt	GO_COATED_PIT	1	1		msigdb.txt	BMI1_DN.V1_UP	5.10992e-07	17	ACTA2,ADAM12,AGRN,DKK1,FAP,INHBE,ITGA5,JAG1,LHFPL2,MFAP5,PIEZO1,PMEPA1,SLC1A5,SLC7A5,TEK,TNFAIP6,VLDLR	msigdb.txt	CASORELLI_ACUTE_PROMYELOCYTIC_LEUKEMIA_DN	5.90922e-14	116	AACS,AAGAB,ACAT1,ACAT2,ACP1,ACSL3,ACTR2,AIFM1,AKR1B1,AKR1C1,AKR1C2,ARF3,ARPC4,ATP6V0D1,BEX1,BLVRA,BUB3,C19orf60,C3orf14,CCT5,CCT7,CD40,CDC123,CHCHD3,CLCN4,CLGN,CMAS,CSE1L,CXorf57,DCXR,DHX15,DHX9,DLAT,DNAJC12,DNAJC8,DYNC1LI1,EBP,ECHDC1,EID1,EIF5A,ELOVL6,ENO2,ENSA,ENTPD6,ETFB,FDFT1,FDPS,FKBP4,FLOT1,G3BP2,GALE,GLO1,GLOD4,GNAI1,GOT1,GRPEL1,GUCY1B3,HDC,HLA-DRB1,HMGB3,HMGCR,HNRNPH2,HNRNPK,HPGD,HSP90AA1…	msigdb.txt	MANALO_HYPOXIA_UP	2.42274e-07	19	AK4,BNIP3,CCNG2,COL4A1,COL4A2,COL5A1,DDIT4,FNDC3B,LOX,LOXL2,NUAK1,P4HA1,PGM1,PLOD1,SERPINE1,SLC2A3,STC2,SYNPO,VEGFC	msigdb.txt	GO_SPERM_MOTILITY	0.0198123	8	CCDC39,DNAH11,DNAH5,DNAI1,GAS8,LDHC,LRRC6,TEKT2	msigdb.txt
DELYS_THYROID_CANCER_UP	1.46025e-06	72	ABCC6,ACAA2,ACTN4,ADAM12,ADM,AGRN,ALDH3B1,BHLHE40,C4B,CCND2,CD44,CDKN1A,COL11A1,COL13A1,COL1A1,COL3A1,COL8A1,CPD,CTSA,DDB2,DPP4,ECE1,ECM1,ELF4,EPHA2,EPHB3,FAP,FAS,FLVCR2,FN1,GABRG3,GDF15,ICAM1,ITGB5,KRT17,LIF,LRP4,LYN,MAP3K6,MEGF9,MFGE8,MGRN1,MRC2,MUC1,MVP,MXRA8,NR1D1,NT5E,PLAG1,PLAU,PLXNB1,PLXNB2,PLXNC1,PLXND1,PTK7,PTPRF,RGS3,RHOBTB3,RYR1,S100A10,S100A11,SAMD4A,SLC16A4,SNX1,TAX1BP3,THBS1,TIMP1,T…	msigdb.txt	YTATTTTNR_V$MEF2_02	6.17469e-05	40	ADAMTS12,BCL6,CARTPT,CASK,CAST,CAT,CLIC5,CNTNAP4,DMD,EBF1,EEF1A2,FGF12,FOXP1,GREM2,HPGD,KAT6B,KCND3,KLF12,LYPD1,MAL2,MAP1A,MUM1L1,NPNT,PACS1,PCDH9,PPARGC1A,RBFOX1,RFX4,SEMA4D,SIK2,SIK3,SMARCA2,SNAP25,SOX2,SPTB,SYT4,TNNI1,TPBG,XK,YARS	msigdb.txt	GO_NADH_DEHYDROGENASE_COMPLEX	1.38916e-17	24	NDUFA11,NDUFA12,NDUFA13,NDUFA3,NDUFA4,NDUFA5,NDUFA6,NDUFA8,NDUFAB1,NDUFB1,NDUFB10,NDUFB11,NDUFB2,NDUFB3,NDUFB6,NDUFB7,NDUFB8,NDUFB9,NDUFC2,NDUFS3,NDUFS6,NDUFV2,PARK7,SNCA	msigdb.txt	GO_POSITIVE_REGULATION_OF_SUBSTRATE_ADHESION_DEPENDENT_CELL_SPREADING	0.119061	4	FGA,FGB,FGG,MYOC	msigdb.txt	MORF_MT4	1	1		msigdb.txt	RAMASWAMY_METASTASIS_UP	1	1		msigdb.txt	GO_CELLULAR_COMPONENT_MORPHOGENESIS	5.14664e-07	45	ACTC1,ACTN1,ASAP1,COL25A1,CPNE1,DKK1,DRGX,EFNA5,ENAH,FERMT2,FLNA,FN1,FOXF2,GBX2,GDF7,GLI2,HOXA2,ISL1,ISL2,KIF26B,KLK8,LAMA2,LRP4,MAPK8IP3,MICALL2,NRP1,PALLD,PAX2,PAX3,PLXNA3,POU4F1,POU4F2,POU4F3,PTPN23,ROBO3,SEMA3B,SEMA3C,SEMA5B,SPTBN2,SRF,TEK,TRIM28,UNC5B,VLDLR,WNT3	msigdb.txt	GO_ORGANOPHOSPHATE_METABOLIC_PROCESS	7.91351e-14	140	ABHD12,ACOT7,ADCYAP1,AGPAT4,AK5,ARF3,ATP1B1,ATP5A1,ATP5B,ATP5C1,ATP5E,ATP5F1,ATP5G1,ATP5G3,ATP5H,ATP5J,ATP5O,ATP6V1A,ATP6V1B2,BAD,BPGM,CACNB4,CALM1,CALM2,CALM3,CD28,CDS2,COX4I1,COX5A,COX5B,COX6A1,COX6B1,COX6C,COX7B,COX7C,COX8A,CYB5R4,CYCS,DCK,DCTPP1,DCXR,DGUOK,DLD,DLG2,DPM2,EFR3B,ENO2,ENPP6,ERH,FDFT1,FDPS,FGF20,FIG4,FIGNL1,FXN,GCH1,GNAI3,GPCPD1,GPHN,GUCY1A3,GUCY1B3,GUCY2F,HINT1,HK1,HMGCR,IDH1,IDI…	msigdb.txt	REACTOME_COLLAGEN_FORMATION	2.52677e-07	11	COL11A1,COL11A2,COL12A1,COL24A1,COL27A1,COL3A1,COL4A1,COL4A2,COL5A1,COL8A1,PLOD1	msigdb.txt	GSE2585_CD80_HIGH_VS_LOW_AIRE_KO_MTEC_DN	0.0226718	18	ANXA13,C11orf88,CALML4,DNAAF1,DNAH17,EFCAB1,FAM47E,GRIK4,KIF12,PTGER3,SLC40A1,SNED1,SYTL4,TMEM232,TSPAN1,TTC29,WDR5B,WDR63	msigdb.txt
VERHAAK_GLIOBLASTOMA_CLASSICAL	1.49911e-06	36	ADAM19,AKT2,ANXA5,APBA3,ARAP3,CREB5,DMWD,EGFR,EPHB4,FGFR3,GJA1,GLI2,IRS2,LAMB2,LFNG,LRP10,LRP5,MYO5C,NR2E1,PMP22,POFUT1,PTPN14,RBCK1,RFX2,RIN1,SLC12A4,SLC2A10,SMO,SNTA1,SSH3,TGFB3,TGIF2,TRIP6,ZNF211,ZNF264,ZNF419	msigdb.txt	CAGGTA_V$AREB6_01	6.47255e-05	43	ADAMTSL1,ATP1A3,BCL6,CADM2,CASK,CAST,CHN2,CNTN6,CNTNAP4,DMD,FAM19A1,FOXA1,FOXP1,GATA2,GRID2,ICA1L,ID4,KCND3,KCNS3,KHDRBS2,LMX1A,LRRTM3,LYNX1,MUM1L1,MYB,NELL2,NT5DC3,OSBPL6,PACRG,PACS1,PDGFB,PDGFC,PITX2,PLCB1,PNMA5,PTPRR,RPS6KA3,SFRP1,SH3KBP1,ST6GALNAC3,TMEM161B,TRPS1,ZNF503	msigdb.txt	GO_MITOCHONDRIAL_ELECTRON_TRANSPORT_NADH_TO_UBIQUINONE	1.38916e-17	24	DLD,NDUFA11,NDUFA12,NDUFA13,NDUFA3,NDUFA4,NDUFA5,NDUFA6,NDUFA8,NDUFAB1,NDUFB1,NDUFB10,NDUFB11,NDUFB2,NDUFB3,NDUFB6,NDUFB7,NDUFB8,NDUFB9,NDUFC2,NDUFC2-KCTD14,NDUFS3,NDUFS6,NDUFV2	msigdb.txt	GO_FLUID_TRANSPORT	0.119061	4	AQP1,AQP5,MIP,UPK3A	msigdb.txt	V$ISRE_01	1	1		msigdb.txt	GO_CELLULAR_KETONE_METABOLIC_PROCESS	1	1		msigdb.txt	LIM_MAMMARY_STEM_CELL_UP	5.44169e-07	31	ACTA2,BAG3,CAV1,CHST7,COL12A1,COL14A1,COL4A1,COL4A2,COL5A1,FERMT2,IRX4,JAG1,JAM2,LAMA1,LGALS1,LIMA1,LRP1,LRP4,MYC,MYLK,NLGN2,NRP1,PKD1,PRRX1,SDK2,SEMA3C,SLC1A5,TGFB1I1,TMEM121,UCN2,VCAN	msigdb.txt	GO_HYDROGEN_ION_TRANSMEMBRANE_TRANSPORT	1.21172e-13	37	ATP1A3,ATP5A1,ATP5B,ATP5C1,ATP5E,ATP5F1,ATP5G1,ATP5G3,ATP5H,ATP5J,ATP5O,ATP6V0B,ATP6V0D1,ATP6V1A,ATP6V1B2,ATP6V1C1,ATP6V1G1,ATP6V1H,COX11,COX4I1,COX5A,COX5B,COX6A1,COX6B1,COX6C,COX7A2,COX7B,COX7C,COX8A,NDUFA4,SLC9A6,SLC9A9,STOML2,UQCR11,UQCRFS1,UQCRH,UQCRHL	msigdb.txt	MODULE_122	2.60143e-07	16	ADAM12,COL11A1,COL12A1,COL3A1,COL4A1,COL5A1,FAT1,FBN1,FBN2,FN1,ITGAV,JAM2,PTK7,TNC,VCL,ZYX	msigdb.txt	VANTVEER_BREAST_CANCER_ESR1_UP	0.0258168	16	AGR3,BTD,C4A,C4B,C9orf116,CCDC96,CYB5R1,DNALI1,FAM63A,FGD3,GPD1L,KIF12,LZTFL1,NEK9,SPEF1,TFF3	msigdb.txt
GO_REGULATORY_REGION_NUCLEIC_ACID_BINDING	1.52706e-06	111	ACTN4,AEBP1,AEBP2,AKNA,ARID5B,ARNT,ATF3,ATF7,ATOH8,BAZ2A,BHLHE40,CALCOCO1,CDK9,CEBPB,CEBPD,CREB3L2,CREBBP,CUX1,E2F7,ELF1,ELF4,ELK3,ELL3,EP300,FOSL1,FOSL2,FOXK1,FOXN4,GABPB2,GATAD2B,GLI2,GLI3,GLIS2,HSF1,IRF2,IRF7,JDP2,JUN,KCNIP3,KLF16,KLF5,MED12,MEN1,MITF,MNT,MTA1,MTF1,MUC1,MXD1,MYBBP1A,MYPOP,MZF1,NACC2,NFATC1,NFATC3,NFATC4,NFIC,NFKB1,NFKB2,NLRC5,NR1D1,NR1H2,PHF12,PLAG1,PLAGL1,POU2F3,PPARA,PRDM5,P…	msigdb.txt	GO_PALLIUM_DEVELOPMENT	6.52228e-05	17	AKAP5,ANXA3,ARX,ATP2B4,DAB1,DISC1,DIXDC1,DMRTA2,EPHA5,GNG12,ID4,LMX1A,NKX2-1,NRP1,PLCB1,SLIT2,SRGAP2	msigdb.txt	SHEDDEN_LUNG_CANCER_POOR_SURVIVAL_A6	1.83352e-17	76	ACOT7,ADRM1,AP2S1,ATP2B1,AURKA,AURKB,BUB1B,BUB3,CALM2,CALM3,CCNA2,CCNB1,CCNB2,CDC25C,CDCA3,CDCA8,CDK1,CDKN3,CENPA,CEP55,CHRNA5,CKS2,CORT,DBF4,DGUOK,DLGAP5,DNAJA1,H2AFX,H2AFZ,HDAC2,HIST1H2BH,HMGB2,HMMR,HN1,KIF2C,KPNA2,LDHB,LSM4,MAD2L1,MELK,MRPL12,MRPL13,MTCH2,MYBL2,NDC80,NME1,NMU,NUSAP1,PCMT1,PFN2,PPIA,PRC1,PRMT1,PSMA7,PSMB2,PTTG1,PTTG2,RAN,RFC4,RUVBL2,SLBP,SLC25A10,STC1,STMN1,TACC3,TK1,TMEFF1,TOM…	msigdb.txt	HOSHIDA_LIVER_CANCER_SUBCLASS_S3	0.119061	12	BHMT,C4A,C4B,CD302,CRYAA,FGB,FGG,MAOB,PCK1,PLA2G2A,SELENBP1,TOB1	msigdb.txt	V$USF2_Q6	1	1		msigdb.txt	GO_INTERFERON_GAMMA_MEDIATED_SIGNALING_PATHWAY	1	1		msigdb.txt	GO_TRANSCRIPTIONAL_ACTIVATOR_ACTIVITY_RNA_POLYMERASE_II_TRANSCRIPTION_REGULATORY_REGION_SEQUENCE_SPECIFIC_BINDING	7.12603e-07	25	DLX2,EBF2,FOXF2,GLI2,GLIS2,HOXB5,ISL1,KLF15,MEIS1,MYC,NEUROD1,NHLH1,OTX1,POU3F2,POU4F1,POU4F2,POU4F3,PTF1A,SRF,TFAP2A,TFAP2B,TLX1,TP53,ZIC1,ZIC3	msigdb.txt	SCHLOSSER_MYC_TARGETS_REPRESSED_BY_SERUM	2.25604e-13	47	AASDHPPT,ACP1,AFG3L2,ATP5C1,ATXN10,BUB3,C5orf30,CBX3,CCT2,CCT5,CCT8,COX11,CYCS,DCUN1D4,DDX1,DHX9,EEF1E1,EIF4E,FH,G3BP2,GLOD4,GNL2,HDAC2,HSPE1,IDH3A,ISCA1,KPNA2,LDHB,LYPLA1,NAE1,NDUFB6,NOLC1,OAT,PFDN4,PSMD14,PTGES3,PWP1,RAN,RANBP1,SLC25A17,SLC39A6,SNRPF,SSB,TXN,UBE2K,UBE2N,ZC3H15	msigdb.txt	GO_RESPONSE_TO_OXYGEN_LEVELS	2.65044e-07	23	BNIP3,CA9,CAV1,CITED2,DDIT4,DPP4,EIF4EBP1,FAM162A,HIF1A,HMOX1,KCNK2,LOXL2,MMP14,NOX4,PLAU,PLOD1,PTN,SRF,STC2,TEK,TGFB2,TP53,UCN2	msigdb.txt	GO_CENTRIOLAR_SATELLITE	0.0269833	6	ALDOB,BBS4,CCDC113,CCDC13,PIBF1,ZMYND10	msigdb.txt
AMIT_EGF_RESPONSE_480_HELA	1.75028e-06	36	ACTN1,AGRN,ARHGEF18,CAMTA2,CD44,CDK9,CDYL,COL4A1,COL4A2,EGFR,HMGXB3,ISG20,ITGA5,ITGB5,KRT17,MTA1,MYO9B,NCLN,NEDD9,NFKB2,NUDT4,OSMR,PDLIM5,PDLIM7,PLAU,PLEC,PMEPA1,PTPRF,RELA,SERPINE1,SERPINH1,SPHK1,SYDE1,XAB2,ZFP36L2,ZYX	msigdb.txt	MODULE_139	6.54584e-05	12	BCAM,CRABP2,EPCAM,FOXA1,GATA3,ICA1,KRT18,MAL2,MAN1A1,NEBL,PDGFB,TRPS1	msigdb.txt	MORF_HAT1	4.24038e-17	45	AP2S1,AP3S1,ATP5G3,ATP5J,ATP5O,BUB3,CCNB1,CCT2,CDC123,COX5A,COX7B,CYCS,DGUOK,DLD,EIF1AX,FEN1,H2AFZ,HDAC2,HDDC2,HNRNPA2B1,HSPE1,IMMT,KARS,KPNA2,LSM3,NDUFB3,NDUFS3,NDUFV2,PARK7,POLR2I,PRMT1,PSMB2,PSMB7,PTGES3,RFC4,SKP1,SLBP,SOD1,SRP9,SRSF9,SUMO1,U2AF1,UBE2L3,UBE2N,VDAC1	msigdb.txt	GO_BODY_FLUID_SECRETION	0.119061	6	AGR2,AQP1,AQP5,ATP2B2,SLC4A5,VAMP8	msigdb.txt	V$NFY_01	1	1		msigdb.txt	REACTOME_ORC1_REMOVAL_FROM_CHROMATIN	1	1		msigdb.txt	NABA_MATRISOME	8.71086e-07	49	ADAM12,ADAM19,ADAMTS20,ADAMTS7,AGRN,BCAN,BMP6,CLEC18B,COL11A1,COL11A2,COL12A1,COL14A1,COL1A2,COL25A1,COL26A1,COL3A1,COL4A1,COL4A2,COL5A1,COL6A3,EMILIN2,FGF11,FGFBP3,FN1,FREM3,GDF7,INHBB,INHBE,LAMA1,LAMA2,LGALS1,LOX,MEGF6,MFAP5,MXRA5,P4HA3,PAPPA2,PLOD1,PLXNA3,PTN,SEMA3B,SEMA3C,SEMA5B,SPOCK2,TNFAIP6,VCAN,WNT1,WNT2B,WNT3	msigdb.txt	OUELLET_OVARIAN_CANCER_INVASIVE_VS_LMP_UP	4.13158e-13	40	ACP1,ATP1B3,ATP5B,ATP5C1,ATP5F1,CBX1,CKAP5,COPS5,COX6A1,COX7B,CSE1L,CYCS,FH,GLO1,HMGN1,MAPRE1,MDH1,NDUFS1,NDUFV2,OAT,POLR2K,PSMA2,PSMA3,PSMB2,PSMC6,PTS,RAD21,RANBP1,RFC4,RHEB,SNRPB2,SPP1,SRPK1,SUMO1,SUMO2,TM4SF1,TUBB,UBE2V2,YBX1,YWHAZ	msigdb.txt	MODULE_38	3.42023e-07	28	ATF3,CAV1,CDC42EP1,CITED2,COL3A1,COL4A1,EGFR,FBN2,FLNA,FN1,FOSL2,FSTL3,HMOX1,HSPG2,ITGB4,JAG1,LRP1,LTBP2,MYLK,NOTCH3,PDPN,PLAU,RAB11FIP5,RHOBTB3,SERPINE1,SLC16A3,TRIM16,ZYX	msigdb.txt	MIKKELSEN_ES_ICP_WITH_H3K4ME3	0.0356612	41	ABCD2,APOBEC3B,ARHGAP18,ARMC3,C11orf74,C9orf116,CCDC39,CCDC65,CTSO,DNAH2,DNALI1,DOCK9,DYNC2LI1,DYNLRB2,EFHB,ELMO1,FBXO15,HESX1,HYDIN,KATNAL2,MDH1B,MLPH,NCCRP1,NME5,NPFFR2,NQO1,PPP1R42,RBM44,SLC4A10,SPEF1,SYTL4,TCTEX1D4,TMEM67,TPPP3,TTC12,TTC26,TTLL9,TXLNB,WDR38,WDR63,ZNF429	msigdb.txt
GO_NEGATIVE_REGULATION_OF_RESPONSE_TO_STIMULUS	1.91858e-06	164	ABL1,ACAA2,ACVR1,ADM,AGT,AKT1S1,ANXA5,ARAP3,ATF3,ATM,ATXN7,BANK1,BAX,BCL9L,BGN,CAV1,CAV2,CD44,CDK5RAP3,CERS2,CFLAR,CISH,CNKSR3,COL3A1,CRIPAK,CTNNA1,CXCL12,DAB2,DCN,DLG1,DUSP14,DVL2,DVL3,ECM1,EGFR,ELF1,ELL3,ENG,EPHA2,EZR,FAS,FBN2,FBXO18,FLCN,FLRT3,FOXO1,GBP1,GCLC,GCLM,GJA1,GLI3,GLIS2,GREM1,HDAC7,HLA-E,HSPB1,HTT,ICAM1,IGFBP2,IGFBP5,IL18BP,IL7R,INPP5D,INPP5F,IRS1,ITGAV,KANK1,KANK2,KIF7,LATS1,LFNG,LI…	msigdb.txt	GO_DENDRITE	6.54584e-05	31	AKAP5,ANXA3,ATP1A3,CAPN2,CLU,CNGA3,CNIH3,CNTNAP4,CTNND2,EPHA5,FRMPD4,GRID2,GRM7,HTR2A,ICA1,IGSF9B,IL6ST,KCND3,KCNIP1,LPAR1,LYNX1,LZTS1,MAGI2,MAPK8IP1,NELL2,NLGN1,NOS1,NPTN,PPARGC1A,PPP1R9A,SRGAP2	msigdb.txt	MODULE_54	1.00898e-16	55	ARL6IP1,ASF1B,AURKA,AURKB,BUB1B,CCNA2,CCNB1,CCNB2,CDC25C,CDK1,CDKN3,CENPA,CEP55,CHAF1B,CKB,CKS1B,CKS2,DEPDC1B,DLGAP5,FEN1,H2AFX,H2AFZ,HMGB2,HMMR,HN1,KIF2C,KPNA2,LMNB2,MAD2L1,MELK,MT1H,MYBL2,NDC80,NME1,NQO1,NRM,NUSAP1,ODC1,PLK1,PSMD14,PTTG1,RANBP1,RFC4,RPA3,SCG5,SNRPC,SNRPF,TACC3,TM4SF1,TTK,TUBA1A,UBE2C,UBE2S,UBE2T,ZWILCH	msigdb.txt	GO_COMPLEMENT_ACTIVATION	0.121474	5	C4A,C4B,C6,C7,CR2	msigdb.txt	MODULE_123	1	1		msigdb.txt	CORRE_MULTIPLE_MYELOMA_UP	1	1		msigdb.txt	NABA_CORE_MATRISOME	8.81575e-07	23	AGRN,BCAN,COL11A1,COL11A2,COL12A1,COL14A1,COL1A2,COL25A1,COL26A1,COL3A1,COL4A1,COL4A2,COL5A1,COL6A3,EMILIN2,FN1,LAMA1,LAMA2,MFAP5,MXRA5,SPOCK2,TNFAIP6,VCAN	msigdb.txt	MORF_PRDX3	4.89021e-13	33	AFG3L2,AP3S1,ATP5G3,ATP5H,ATP5J,ATP5O,ATXN10,BUB3,CCT5,COPS5,COX5A,CYCS,DLD,G3BP2,HDAC2,IFRD1,KARS,KPNA2,LYPLA1,MDH1,MRPS18B,NDUFB3,NDUFS1,NDUFV2,PARK7,PSMB2,PSMD7,SOD1,SRP9,SUMO1,UQCRC2,VBP1,VPS26A	msigdb.txt	NABA_COLLAGENS	4.34295e-07	10	COL11A1,COL11A2,COL12A1,COL24A1,COL27A1,COL3A1,COL4A1,COL4A2,COL5A1,COL8A1	msigdb.txt	GO_PLATELET_DEGRANULATION	0.0368441	12	APOA1,CALM1,CD36,CLEC3B,CYB5R1,F13A1,F5,FGB,FGG,IGF2,SERPINA1,SOD1	msigdb.txt
MODULE_257	2.0244e-06	35	ACAD10,AKT2,ANAPC2,ATXN2,CAD,CALD1,CDC42EP1,CHAF1A,CLSTN1,CPSF7,ECE1,ELK3,ELL,ERF,FBF1,FZR1,HDAC7,HEG1,INPPL1,LIMD1,LITAF,LRP1,LRP5,MAP4K2,MTA1,MYH7B,NUMA1,PFKL,PLXND1,PNPLA2,RTKN,SKI,TSC2,TSKU,ZDHHC8	msigdb.txt	GO_POSITIVE_REGULATION_OF_CELL_DIFFERENTIATION	7.89032e-05	45	AHI1,AKAP5,BCL6,CD86,CLU,CRABP2,DAB1,DISC1,DMD,DMRTA2,DSCAM,EFNA5,ENC1,FOXA1,GATA2,GATA3,GPR68,HTR2A,ID4,IL6ST,ISLR2,KDR,LPAR1,MAGI2,MAN2A1,MYB,NKX6-1,NLGN1,NPNT,NPTN,NRP1,NTRK3,OLFM1,PLCB1,PPP1R9A,RPS6KA3,SEMA4D,SERPINF2,SFRP1,SLIT2,SMAD3,SOX2,SYT4,WNT4,ZFHX3	msigdb.txt	MODULE_8	1.9176e-16	72	APOC1,AURKB,BUB1B,CBX1,CBX3,CCNA2,CCNB1,CCNB2,CDC123,CDK1,CDKN3,CHKA,CKS2,COPS3,COX11,COX7B,CSRP2,CXADR,EBP,ECHS1,EPCAM,ETFB,FDPS,FEN1,GPC3,GTF2A2,HDDC2,IMMT,LMNB2,LSM3,LSM7,MAD2L1,MAPRE1,MEST,MRPL12,MRPL40,MYL6B,NDUFB7,NDUFS6,NHP2,NTS,NUTF2,PIGC,PLK1,POLR2K,PSMA3,PSMA4,PSMB7,PSMD14,PSMD4,PSMD7,PTTG1,RAB11A,RBBP7,RFC4,RGS2,RPA3,RRP7A,SGCE,SLBP,SNRPB2,SNRPC,SNRPF,STMN1,TK1,TM4SF1,TTK,TXNDC9,UBE2C,…	msigdb.txt	GO_ONE_CARBON_COMPOUND_TRANSPORT	0.12742	3	AQP1,AQP5,UPK3A	msigdb.txt	VERHAAK_AML_WITH_NPM1_MUTATED_DN	1	1		msigdb.txt	GO_MITOTIC_SPINDLE_ORGANIZATION	1	1		msigdb.txt	GO_NERVE_DEVELOPMENT	1.43862e-06	12	COL25A1,DRGX,HOXB2,HOXB3,ISL1,NAV2,NRP1,PAX2,PLXNA3,POU4F1,POU4F3,TFAP2A	msigdb.txt	TARTE_PLASMA_CELL_VS_PLASMABLAST_DN	8.90507e-13	69	ACOT7,ATP1B3,ATP5F1,ATP5J,ATP5O,BAG1,CBX3,CCT2,CCT5,CCT6A,CCT7,CDC123,COPS5,CORO1A,COX6C,COX7B,CSE1L,CYCS,DNAJC7,EBP,ELMO1,FDFT1,FDPS,FH,GNB1,GNL2,HPGD,HSPE1,KPNA2,LDHB,MAPK6,NAE1,NDUFB7,NDUFS1,NDUFV2,NME1,OAT,PHB,PPP1R2,PSMA2,PSMA3,PSMB2,PSMD14,PWP1,RFC4,SGK1,SLC25A46,SNRPB2,SNRPF,SOD2,SRSF3,SUMO1,SUMO2,TBCB,TCP1,TIMM17A,TRA2B,TUBA1A,TXN,UBE2L3,UCHL3,UQCRC2,UQCRH,VBP1,VDAC1,XRCC6,YBX1,YWHAH,ZMAT2	msigdb.txt	GO_TUBE_DEVELOPMENT	4.34295e-07	31	CITED2,COL3A1,COL4A1,CRISPLD2,DLG1,EGFR,EIF4EBP1,FOXB1,FSTL3,GBX2,GLI2,HHIP,HIF1A,INTU,ITGB4,JAG1,KIF26B,LOX,MMP14,PAX2,PDPN,PTK7,PTN,SEMA3C,SIX1,SOX9,SRF,TGFB2,TNC,TNS3,ZFPM2	msigdb.txt	GTTGNYNNRGNAAC_UNKNOWN	0.0399243	12	ABHD14A,B9D2,ELMO1,ENKUR,FANK1,GLA,HYDIN,MARCH10,NCALD,NUP62CL,PCDHB1,SPAG16	msigdb.txt
GO_REGULATION_OF_INTRACELLULAR_SIGNAL_TRANSDUCTION	2.31176e-06	193	ABCA1,ABL1,ACTN4,ADAM9,AGT,AKT1S1,ARAF,ARAP1,ARAP3,ARHGAP17,ARHGAP31,ARHGEF1,ARHGEF18,ARHGEF37,ARHGEF40,ATF3,ATM,AXL,BANK1,BAX,BBC3,BGN,BIRC3,BMP1,BMP6,BRPF1,CAV1,CAV2,CD44,CDK10,CDK2,CDK5RAP3,CFLAR,CHD3,CISH,CNKSR3,COL3A1,CREBBP,CSF1,CSNK2A2,CTF1,CTGF,CXCL12,CYR61,CYTH2,DCN,DENND4B,DLG1,DNMBP,DOT1L,DUSP14,DVL2,DVL3,ECE1,ECM1,EDA2R,EEF1D,EGFR,ELL3,EP300,EPHA2,ERBB2,EZR,FAM110C,FAS,FBXO18,FGFR3,FL…	msigdb.txt	GO_NEGATIVE_REGULATION_OF_DEVELOPMENTAL_PROCESS	9.38064e-05	44	ADAMTS12,BCL6,CARTPT,CD86,CFLAR,CNTN4,DAB1,DIXDC1,EFNA5,FOXA1,FOXO1,FSTL4,GATA2,GATA3,GPR68,ID4,LMX1A,LPAR1,MAFB,MBP,MEIS2,NKX2-1,NKX6-1,NLGN1,NRP1,NTRK3,PDGFB,POSTN,PPARGC1A,RBP4,RFX4,SEMA4D,SFRP1,SLIT2,SMAD3,SOX2,SRGAP2,THBS1,THBS2,TNR,TRIB2,VIM,WNT4,ZFHX3	msigdb.txt	MODULE_83	2.28542e-16	61	ATP5I,ATP5O,BCAP31,C14orf2,CCT8,CDC123,CHMP2A,COX5B,COX6A1,COX6B1,COX6C,COX7A2,COX7B,COX7C,DNAJA1,DYNLL1,EIF5A,GRHPR,GTF2A2,HINT1,HNRNPA1,HNRNPH2,HSBP1,IMP3,KPNA2,LDHB,MRPL21,NDUFA13,NDUFAB1,NDUFB1,NDUFB7,NDUFV2,POLR2G,PRDX5,PRELID1,PSMA3,PSMA4,PSMB1,PSMB3,PSMB7,PSMD1,PSMD6,PSMD8,PTMA,RAB11A,RAN,RBM4,SEMG2,SNRPB2,SNRPD2,SNRPF,SOD1,SRP9,SSB,STMN1,TRA2B,UQCR11,UQCRH,UQCRQ,VDAC1,YBX1	msigdb.txt	BIOCARTA_FIBRINOLYSIS_PATHWAY	0.12742	3	FGA,FGB,FGG	msigdb.txt	BERENJENO_TRANSFORMED_BY_RHOA_DN	1	1		msigdb.txt	KUMAR_AUTOPHAGY_NETWORK	1	1		msigdb.txt	BOQUEST_STEM_CELL_UP	1.60223e-06	22	CES1,COL14A1,COL1A2,COL3A1,COL5A1,COL6A3,FAM129A,FAP,LAMA2,LOX,LRP1,MEIS1,MFAP5,MXRA5,OLFML2B,PLN,PLP1,PRRX1,SEMA3C,TNFAIP6,UST,VCAN	msigdb.txt	MORF_HDAC2	1.15361e-12	64	AFG3L2,AP3S1,ATP5G3,ATP5J,ATP5O,ATXN10,BUB3,BZW1,CAMKK2,CCT2,CCT5,COPS5,CYCS,DGUOK,DLD,DNAJC8,DRG1,EIF1AX,EIF4E,FH,FIBP,G3BP2,GNB1,GNL2,GOT2,GTF2A2,HDAC2,HSPE1,IFRD1,ILF2,IMMT,KARS,LYPLA1,MDH1,METAP1,MRPS18B,MTX2,NAE1,NDUFB3,PAPSS1,PPP2CA,PSMB2,PTDSS1,PTGES3,PWP1,RAD21,RANBP1,RCHY1,RFC4,RTN4,SOD1,SRP9,SSB,SUCLA2,SUMO1,TXNL4A,UBE2E1,UQCRC2,VBP1,VDAC1,VDAC3,VPS26A,XRCC5,YWHAQ	msigdb.txt	KIM_WT1_TARGETS_UP	4.34295e-07	19	ACTN1,ARAP2,CALD1,CHST3,FERMT2,FGF5,FHL2,FLNC,FOSL2,GLIPR1,MYO1E,PCDH7,SERPINE1,SOX9,SRF,TNFRSF12A,TNS3,VCL,ZYX	msigdb.txt	GO_MICROTUBULE_ORGANIZING_CENTER_PART	0.0410653	14	AGBL2,ALDOB,BBS4,CCDC113,CCDC13,CCDC146,CCDC78,CETN2,CETN3,IFT88,PIBF1,POC1B,TSKS,ZMYND10	msigdb.txt
GO_REGULATION_OF_CELLULAR_COMPONENT_MOVEMENT	2.35096e-06	105	ABL1,ACTN1,ACTN4,ACVR1,ADAM9,AGT,AKT2,ANXA5,ARAP1,ARAP3,ARMC4,ATOH8,C8orf44-SGK3,CAV1,CERS2,CHST3,COL1A1,COL3A1,CSF1,CTNNA1,CXCL12,CYR61,DAB2,DCN,DDX58,DNAAF1,DNAH11,DOCK5,DSG2,ECM1,EFEMP1,EGFR,ENG,ENPP2,EPHA2,ERBB2,FAM110C,FLCN,FLNA,FN1,GAB1,GREM1,HDAC7,HSPB1,ICAM1,IGFBP5,INPP5F,IRS2,ITGA5,ITGAV,ITGB3,JUN,KANK1,KRIT1,LAMA5,LMNA,LRP1,LYN,MARVELD3,MINK1,MMP14,MYLK,NEXN,NR2E1,PARD6B,PDGFC,PDGFRA,PD…	msigdb.txt	GO_SYNAPTIC_MEMBRANE	0.000107881	22	AKAP5,CASK,CNIH3,CNTNAP4,CPE,DISC1,DMD,GLRA2,GRIA2,GRID1,GRID2,GRM4,GRM7,KCTD16,LRRTM1,LRRTM3,LZTS1,NLGN1,NPTN,NRXN1,SNAP25,SRGAP2	msigdb.txt	KIM_ALL_DISORDERS_CALB1_CORR_UP	2.4703e-16	83	ABHD14A,ACOT7,ACTR1A,ADRM1,AP2S1,ATP1A3,ATP1B1,ATP2B1,ATP5C1,ATP5G3,ATP6V0B,ATP6V0C,B3GALNT1,C1orf216,CCT2,CDK5,COPS3,COX7A2,COX8A,CRYM,DCLK1,DLG3,DNAJA1,DRG1,ELMO1,FAM49A,FIBP,GLRB,GOT2,GSTA4,GUCY1B3,H2AFZ,HINT1,KARS,LDB2,LDOC1,LMO3,MGST3,MLLT11,NCALD,NDN,NDUFA5,NDUFAB1,NDUFS3,NEFL,PCMT1,PCSK1,PFDN1,PFN2,PGRMC1,PPP1R7,PSMA3,PSMA4,PSMA6,PSMB6,PSMD1,PSMD7,PSMD8,RAB11A,RAB4B,RAN,RAPGEF5,RFK,RGS7,SC…	msigdb.txt	GO_GLYCEROL_TRANSPORT	0.12742	3	AQP1,AQP5,MIP	msigdb.txt	CTACCTC,LET-7A,LET-7B,LET-7C,LET-7D,LET-7E,LET-7F,MIR-98,LET-7G,LET-7I	1	1		msigdb.txt	V$STAT1_01	1	1		msigdb.txt	GO_COMPLEX_OF_COLLAGEN_TRIMERS	1.75292e-06	8	COL11A1,COL11A2,COL1A2,COL3A1,COL4A1,COL4A2,COL5A1,COL6A3	msigdb.txt	BLALOCK_ALZHEIMERS_DISEASE_INCIPIENT_DN	1.41155e-12	47	AP3S1,ARF3,CACYBP,CAMKK2,CCT2,CCT5,CLDN10,COPS5,COX7C,DLGAP2,DNAJA1,DNAJC8,EIF2B3,FAIM2,FSD1,GABRB3,GLRX,GNB1,GPR22,GRPEL1,GTF2A2,HSP90AA1,HSP90AB1,KCNIP1,KIDINS220,KIF5C,LAMTOR2,MAP2K4,MKKS,MRPL15,NDUFB3,NEDD8,NELL1,NSFL1C,OPA1,PAFAH1B1,PAK3,PDHA1,PFDN2,PPA1,TAC1,TRO,TTC3,UROS,USP15,WRB,ZFR	msigdb.txt	GO_COMPLEX_OF_COLLAGEN_TRIMERS	4.3863e-07	8	COL11A1,COL11A2,COL27A1,COL3A1,COL4A1,COL4A2,COL5A1,COL8A1	msigdb.txt	GO_ESTABLISHMENT_OF_LOCALIZATION_BY_MOVEMENT_ALONG_MICROTUBULE	0.0470362	11	BBS12,DYNC2H1,DYNLL1,IFT27,IFT46,IFT74,RPGR,SOD1,TTC26,TTC30A,TTC30B	msigdb.txt
VECCHI_GASTRIC_CANCER_ADVANCED_VS_EARLY_UP	2.35096e-06	37	ADAM12,ANTXR1,AXL,BGN,CALD1,CAV2,CMTM3,COL11A1,COL3A1,COL4A1,COL8A1,DAB2,EFEMP1,FAP,FKBP14,FN1,GLIS2,GXYLT2,HES2,JMY,LOX,LTBP2,MGP,NID2,NT5E,NXN,PDGFC,PLAU,PLOD2,RNF213,SLC5A3,SPARC,STC2,THBS1,TIMP3,VCAN,WWTR1	msigdb.txt	PEDRIOLI_MIR31_TARGETS_DN	0.000110107	28	ACE,AKAP12,ANXA3,CLU,DCLK3,DISC1,EBF1,FGF12,GCH1,GUCY1A3,HIST1H1E,IFIT2,KCNIP1,KIAA1456,KLF6,NRP1,OSBPL6,PCBD1,PLCB1,PLEKHB1,PPL,PPM1K,PPP1R9A,RASGRF2,SCARF2,SLC4A3,SLIT3,TSPAN7	msigdb.txt	GO_NADH_DEHYDROGENASE_ACTIVITY	3.08234e-16	22	NDUFA12,NDUFA13,NDUFA3,NDUFA4,NDUFA5,NDUFA6,NDUFA8,NDUFAB1,NDUFAF2,NDUFB1,NDUFB10,NDUFB2,NDUFB3,NDUFB6,NDUFB7,NDUFB8,NDUFB9,NDUFC2,NDUFC2-KCTD14,NDUFS3,NDUFS6,NDUFV2	msigdb.txt	LEIN_CHOROID_PLEXUS_MARKERS	0.12742	7	ABCA4,KCNE2,LUM,MSX1,PCOLCE,SLC4A5,SYNE2	msigdb.txt	V$FREAC3_01	1	1		msigdb.txt	TENEDINI_MEGAKARYOCYTE_MARKERS	1	1		msigdb.txt	GO_FOREBRAIN_DEVELOPMENT	1.84317e-06	26	BCAN,COL3A1,DKK1,DLX2,FABP7,GBX2,GDF7,GLI2,ISL1,KDM6B,LRP1,MAPK8IP3,NEUROD1,NOTCH3,NRP1,OTX1,PLXNA3,POU3F2,POU4F1,PTN,SALL3,SOX3,SRF,VLDLR,WNT1,WNT2B	msigdb.txt	GO_HYDROGEN_ION_TRANSMEMBRANE_TRANSPORTER_ACTIVITY	1.64342e-12	35	ATP5A1,ATP5B,ATP5C1,ATP5E,ATP5F1,ATP5G1,ATP5G3,ATP5H,ATP5J,ATP5O,ATP6V0B,ATP6V0D1,ATP6V1A,ATP6V1B2,ATP6V1C1,ATP6V1G1,ATP6V1H,COX11,COX4I1,COX5A,COX5B,COX6A1,COX6B1,COX6C,COX7A2,COX7B,COX7C,COX8A,NDUFA4,SLC9A6,SLC9A9,UQCR11,UQCRFS1,UQCRH,UQCRHL	msigdb.txt	ELVIDGE_HIF1A_TARGETS_DN	4.43404e-07	13	AK4,BNIP3,CA9,CAV1,CITED2,EGFR,FAM162A,HK2,LOX,LOXL2,P4HA1,PGM1,VEGFC	msigdb.txt	GO_REGULATION_OF_CILIUM_MOVEMENT	0.0500846	4	BBS4,CCDC39,DNAAF1,DNAH11	msigdb.txt
GO_PROTEINACEOUS_EXTRACELLULAR_MATRIX	2.38283e-06	60	ADAMTS10,ADAMTS14,ADAMTS17,ADAMTS6,AGRN,BGN,BMP1,CCDC80,CHL1,COL11A1,COL11A2,COL16A1,COL1A1,COL27A1,COL3A1,COL4A1,COL4A2,COL5A1,COL8A1,CRTAP,CTGF,CYR61,DCN,DLG1,ECM1,ECM2,EFEMP1,FBLN5,FBN2,FLRT3,FN1,FREM2,GPC4,LAMA5,LAMB2,LAMC1,LOX,LTBP1,LTBP2,LUM,MATN2,MEGF9,MFAP4,MFAP5,MGP,MMP19,MMP2,NDNF,NID2,OLFML2A,PODN,SMOC2,SPARC,TGFBI,TIMP1,TIMP3,TNXB,VCAN,VEGFA,WNT7B	msigdb.txt	GO_UROGENITAL_SYSTEM_DEVELOPMENT	0.00012451	24	ACE,AHI1,ASS1,CAT,DACT2,EPCAM,FOXA1,FRAS1,GATA2,GATA3,GCNT3,ID4,IRX1,IRX2,LGR4,MAGI2,NPNT,NRP1,PDGFB,RBP4,SFRP1,SLIT2,SMAD3,WNT4	msigdb.txt	MARKEY_RB1_ACUTE_LOF_UP	3.29574e-16	51	ASF1B,AURKA,CCNA2,CCNB1,CCNB2,CDC25C,CDCA3,CDK1,CDKN3,CENPA,CHAF1B,CKS1B,CKS2,CRIP2,DCTPP1,DLGAP5,ETFB,GREM2,H2AFV,H2AFX,H2AFZ,HDAC2,HMGB2,HMGB3,HMGN1,ID4,KIF2C,KPNA2,LSM3,LSM4,MAD2L1,NAA10,NASP,NOP58,NQO1,NSMCE4A,NUSAP1,PENK,PLK1,PRC1,PRDX2,PTGES3,PTMA,RANBP1,RFC4,SAE1,STMN1,TK1,TUBB,UBE2S,UBE2T	msigdb.txt	GO_MOTOR_ACTIVITY	0.12742	8	DNAH12,DNAH6,DNAH9,DNAI1,DNAI2,DYNLRB2,KIF27,MYO3B	msigdb.txt	MORF_PTPRB	1	1		msigdb.txt	GO_MESODERM_MORPHOGENESIS	1	1		msigdb.txt	GO_EAR_DEVELOPMENT	1.9474e-06	19	COL11A1,DVL3,ECE1,GBX2,GLI2,HMX2,HOXA2,JAG1,NEUROD1,NRP1,OTX1,PAX2,POU4F3,PRRX1,PTK7,SPRY2,TFAP2A,WNT1,ZIC1	msigdb.txt	LU_AGING_BRAIN_DN	1.70895e-12	45	ANK2,ATP5A1,ATP6V1A,ATP6V1H,ATXN7L3B,AZIN1,B3GALNT1,C5orf30,CACNB2,CALM1,CALM2,CALM3,CNTN1,CORO1A,ELAVL2,ENSA,FAM49A,FGF12,GABRB3,GNAQ,HSPA13,ITPKA,MAP2,MAP2K4,MAPK9,MEF2C,NAPG,PAK1,PCMT1,PENK,PITPNB,PLEKHB2,PTPRO,RAB1A,RAB3A,RAB6A,RAN,SLC1A1,TAGLN3,TIMM17A,UBE2D1,UROS,VDAC1,YWHAE,YWHAZ	msigdb.txt	DUTERTRE_ESTRADIOL_RESPONSE_24HR_DN	4.83993e-07	29	ACOX3,ARAP2,CALD1,CCNG2,CITED2,CRISPLD2,DDIT4,FBN1,FBN2,FERMT2,FHL2,FN1,GAB1,ITGAV,LFNG,LIMA1,LOXL2,MYO1E,NUAK1,PALLD,PMEPA1,PTGER4,SYNPO,TGFB2,TNS3,TRIM16,UACA,ZNF561,ZYX	msigdb.txt	MIKKELSEN_MEF_ICP_WITH_H3K27ME3	0.0515569	17	ANKMY1,ART3,C21orf62,C9orf135,DNAJB13,ELMO1,GALNTL6,GAS2L2,HESX1,LRRC23,NCCRP1,NRG4,PDE8B,TMEM232,TMEM45B,TYMP,VRTN	msigdb.txt
PRC2_EED_UP.V1_DN	2.39892e-06	40	ABCB8,ACAA2,ANKZF1,BBC3,BTBD7,C22orf29,CAD,CASKIN2,CHST3,CUL9,CXCL12,DNAJB2,FOSL2,FZD8,ITPKB,MAP3K6,MAPK7,MICALL2,PACSIN3,PEAK1,PLXNB1,PLXNB3,PRICKLE3,PTK2B,SEMA3B,SLC12A4,SP1,SYMPK,TAF1C,TCIRG1,TNFRSF10D,TNIP1,TNK2,TRMT2A,TSC2,TUT1,USP20,UTRN,WFDC1,WIZ	msigdb.txt	SMID_BREAST_CANCER_LUMINAL_B_UP	0.000135722	17	AMIGO2,CHGA,CHN2,CRABP2,EEF1A2,FOXA1,GATA3,GRIA2,IL6ST,KRT18,MAGI2,NELL2,NOVA1,PTPRT,SIAH2,SLC1A1,TNNI3	msigdb.txt	RHODES_UNDIFFERENTIATED_CANCER	3.37536e-16	28	ADRM1,CCNA2,CCNB1,CDK1,CDKN3,CENPA,CKS1B,CKS2,DLGAP5,H2AFX,H2AFZ,HMGB2,ILF2,KIF2C,KPNA2,MAD2L1,MELK,MYBL2,NME1,POLR2K,PSMB7,PSMD14,RFC4,RPA3,TUBB,UBE2C,UBE2S,YBX1	msigdb.txt	CAR_HPX	0.12742	6	C6,FGA,FGB,FGG,HP,HPX	msigdb.txt	V$ETS_Q4	1	1		msigdb.txt	GO_REGULATION_OF_TOR_SIGNALING	1	1		msigdb.txt	GO_ANTERIOR_POSTERIOR_PATTERN_SPECIFICATION	1.9474e-06	19	CER1,DKK1,GBX2,GLI2,HOXA2,HOXA9,HOXB2,HOXB3,HOXB5,HOXB8,HOXB9,LFNG,NEUROD1,OTX1,SEMA3C,SRF,WNT1,WNT3,ZIC3	msigdb.txt	MORF_UBE2I	2.06507e-12	58	ACP1,ATF4,ATP5A1,ATP5G1,ATXN10,CBX3,CCT2,CCT7,CFL1,COX4I1,COX5B,COX6A1,COX6B1,COX7C,COX8A,DNAJC8,DRG1,EBP,EIF1AX,EIF3K,EIF4G2,ERH,GDI2,HINT1,HMGN1,HNRNPK,HSP90AA1,HSP90AB1,IK,ILF2,KARS,LSM7,NAP1L4,PARK7,PCMT1,PPIA,PPP2CA,PSMB7,PTMA,RAN,SNRPB2,SRSF3,STRAP,SUMO2,SUMO3,TBCB,TUBA1B,UBB,UBC,UBE2L3,UQCRFS1,UQCRH,XRCC5,XRCC6,YBX1,YWHAQ,YWHAZ,ZC3H15	msigdb.txt	NABA_MATRISOME	5.93742e-07	44	ADAM12,AGRN,CD109,COL11A1,COL11A2,COL12A1,COL24A1,COL27A1,COL3A1,COL4A1,COL4A2,COL5A1,COL8A1,CRISPLD2,FBLN5,FBN1,FBN2,FGF11,FGF5,FN1,FSTL3,HHIP,HSPG2,ITIH5,LAMC1,LEFTY2,LOX,LOXL2,LOXL4,LTBP2,MEGF6,MMP14,P4HA1,PLAU,PLOD1,PTN,SEMA3B,SEMA3C,SERPINE1,TGFB2,TNC,TNFAIP6,VCAN,VEGFC	msigdb.txt	CHEMNITZ_RESPONSE_TO_PROSTAGLANDIN_E2_DN	0.060701	25	BBS12,BBS4,C6,CCDC148,CCDC30,CDS1,CLDN12,CRYZ,CYB5D2,DYNC2LI1,FAIM,FAM81B,FZD1,GALNT3,GLB1L,IQCA1,IQCH,KIF9,RSPH3,SPAG6,TGFBR3,TSPAN1,UBXN10,WDR78,ZMYND12	msigdb.txt
GSE13485_DAY7_VS_DAY21_YF17D_VACCINE_PBMC_UP	2.39892e-06	40	ABL1,ARHGAP31,CDKN1A,CHAF1A,DAB2,DTX3L,ELF4,IFIT3,IRF7,KIAA1958,KSR1,LYN,MAN2A2,MNT,MYLK,MYOF,NCOR2,NEXN,ODF3B,PARP12,PARP14,PARP9,RCC2,RELA,RIN2,RIN3,SAMD4A,SMAD7,SP100,STAT2,STON1,TNS3,TRIM22,TRIM25,UHRF1BP1,ULK1,USP18,USP42,UTRN,ZNFX1	msigdb.txt	GO_NEGATIVE_REGULATION_OF_MULTICELLULAR_ORGANISMAL_PROCESS	0.000154131	50	ADAMTS12,ATP2B4,BCL6,CARTPT,CD86,CHGA,CNTN4,DAB1,DIXDC1,FOXA1,FSTL4,GATA2,GATA3,GPR68,GUCY1A3,HSF1,ID4,ISX,LGR4,LMX1A,LPAR1,MAFB,MBP,MEIS2,NKX2-1,NKX6-1,NLGN1,NOS1,NR2F2,NRP1,NTRK3,OXTR,PCBP2,PDGFB,PTPRR,RBP4,RFX4,SEMA4D,SERPINF2,SFRP1,SLIT2,SMAD3,SOX2,SRGAP2,THBS1,THBS2,TNR,TRIB2,VIM,WNT4	msigdb.txt	GSE18893_TCONV_VS_TREG_24H_TNF_STIM_UP	3.87428e-16	46	APOO,ATP5G3,ATP5O,BOLA3,BORA,BUB3,CDCA3,CHAF1B,CKS1B,CKS2,CLIC1,COX6C,COX8A,DBF4,DEPDC1B,DNAJC19,ETFB,GOT2,H2AFX,H2AFZ,HMBS,HMGB3,HN1,ILF2,LSM4,MLLT11,MRPL12,MRPS21,MRPS36,MYBL2,NDUFA8,NDUFB3,NDUFB9,NIT2,PDZD11,PPA2,PRDX2,PSMD13,PTTG1,RANBP1,RFC4,RNASEH2A,TUBA1B,TUBB,VRK1,ZWILCH	msigdb.txt	MORF_SUPT3H	0.12742	13	AMMECR1,ATP2B2,B4GALT6,C6,FGA,GUCY2F,IL16,KCNA5,NPAS2,NR1I2,RBBP7,REPS2,SLC15A1	msigdb.txt	V$CP2_02	1	1		msigdb.txt	GO_NEGATIVE_REGULATION_OF_CELLULAR_RESPONSE_TO_TRANSFORMING_GROWTH_FACTOR_BETA_STIMULUS	1	1		msigdb.txt	GO_VASCULATURE_DEVELOPMENT	1.96328e-06	30	ACTA2,ADM2,CAV1,COL1A2,COL3A1,COL4A1,COL4A2,COL5A1,EDNRA,FAP,FLT1,FN1,GBX2,HOXB3,ITGA5,JAG1,LOX,LRP1,MEIS1,MYLK,NOTCH3,NRP1,PKD1,PRRX1,PTK7,SEMA3C,SRF,TEK,TFAP2B,UNC5B	msigdb.txt	MODULE_83	2.35006e-12	69	ACADM,ATP5O,BZW1,C14orf2,C1QBP,CCT8,CDC123,CHMP2A,COX5B,COX6A1,COX6B1,COX6C,COX7A2,COX7B,COX7C,DNAJA1,EIF5A,FAM103A1,FKBP4,GTF2A2,HINT1,HNRNPH2,HSBP1,IDH1,IMP3,KPNA2,LDHB,MDH1,MRPL21,MRPS18B,NDUFA13,NDUFAB1,NDUFB1,NDUFB7,NDUFS4,NDUFV2,OAT,POLR2G,PPA1,PRDX5,PSMA2,PSMA3,PSMA4,PSMB7,PSMD1,PSMD6,PTMA,RAB10,RAB11A,RAN,RAP1B,RRAGA,SNRPB2,SNRPF,SOD1,SRP9,SRSF7,SSB,STMN1,STRAP,SUB1,TRA2B,UQCR11,UQCRC2,UQ…	msigdb.txt	GO_ACTIN_BINDING	7.31133e-07	25	ACTN1,AIF1L,ANTXR1,CALD1,CAP2,COTL1,EGFR,ENAH,ESPN,FLNA,FLNC,FMNL2,ITGB1,KLHL20,LIMA1,MYL4,MYLK,MYO1E,PALLD,SPTBN5,SYNPO,TLN1,TMOD3,TNNT2,VCL	msigdb.txt	TGGAAA_V$NFAT_Q4_01	0.060701	86	ABCD2,ARHGAP18,ARHGAP6,ARRDC4,BAIAP3,BBS4,C1orf116,C21orf62,C21orf91,C2orf73,C9orf24,CALCR,CCDC148,CILP,COLQ,CPA2,CYB5D2,DCDC5,DCN,DGKG,DNAH12,DOCK9,DYNLL1,DZANK1,EFNB3,ELF5,ELMO1,ENPP2,FANK1,FERD3L,FGF7,FUZ,GLA,GPHB5,HESX1,HMGN3,HPX,IL16,INSRR,IRX6,ITM2C,KATNAL2,KCNA5,KCNH5,KIAA0825,LCA5,LDB2,LRP2BP,LRRC6,MLF1,NANOS1,NDUFA3,NDUFC1,NEK10,NFATC2,NPAS2,PDK4,PIGN,PPP1R1B,RASGRP3,RAX,RGS1,RGS2,RIBC1,…	msigdb.txt
GO_CELL_JUNCTION_ASSEMBLY	2.81881e-06	31	ACTN1,ACTN4,CTNNA1,DLG1,FBF1,FLCN,FLNA,FLNC,FN1,GJA1,HDAC7,HEG1,ITGA5,ITGB3,LAMA5,LAMC1,LIMS1,LIMS2,MARVELD3,MICALL2,MPP5,PARD6B,PLEC,PTK2B,RCC2,SMAD7,SRF,TJP1,TLN1,TRIP6,WHAMM	msigdb.txt	PEREZ_TP63_TARGETS	0.000155395	25	ARHGEF17,ARX,ASS1,ATP11A,AUTS2,CGNL1,CLU,DNAJA4,FOXP4,FZD1,GRK5,HS6ST3,HSPB1,ID4,KIAA1644,MAFB,OXTR,PPL,QKI,RAB11FIP4,RCAN1,SEMA4D,SIPA1L2,SLIT2,ST3GAL1	msigdb.txt	RHEIN_ALL_GLUCOCORTICOID_THERAPY_DN	4.87311e-16	65	ANP32A,ATP5C1,ATP5G3,ATP5J,BCAP31,BUB1B,BZW2,CACYBP,CCNB2,CCT7,CCT8,CDK1,CEP55,CHCHD3,CKS1B,CKS2,COX11,CSRP2,DYNLL1,FANCL,GDI2,GLO1,GOT2,HDDC2,HMGB3,HMMR,LDHB,LSM4,MAD2L1,MELK,MEST,MLLT11,NASP,NDUFA8,NHP2,NME1,NUSAP1,OLA1,PARK7,PCCA,PCMT1,PHYH,PIN4,PPIA,PRC1,PRMT1,PSMA6,PSMB2,PSMD14,PTTG1,RFC4,RPP40,SH3BGRL,SMS,SNRPD2,SSBP2,STMN1,STOML2,TALDO1,TBCA,TTK,TUBA1B,TUBB,VDAC1,VRK1	msigdb.txt	MODULE_121	0.12742	7	CD2,ERG,FGA,FGB,FGF7,FGG,GCG	msigdb.txt	GO_POSITIVE_REGULATION_OF_INTRACELLULAR_PROTEIN_TRANSPORT	1	1		msigdb.txt	MCMURRAY_TP53_HRAS_COOPERATION_RESPONSE_DN	1	1		msigdb.txt	GO_COLLAGEN_TRIMER	2.62977e-06	13	COL11A1,COL11A2,COL12A1,COL14A1,COL1A2,COL25A1,COL3A1,COL4A1,COL4A2,COL5A1,COL6A3,EMILIN2,LOX	msigdb.txt	MORF_ACP1	3.86989e-12	54	ACP1,ATF4,ATP5A1,ATP5O,ATXN10,BUB3,CALM1,CALM2,CALM3,CBX3,CCT2,CCT7,DHX15,DNAJC8,DRG1,EIF1AX,EIF3K,EIF4G2,ERH,GDI2,GNB1,HINT1,HMGN1,HNRNPK,HSP90AA1,HSP90AB1,ILF2,LSM7,LYPLA1,MAPRE1,NAP1L4,NDUFS4,PARK7,PSMB7,PTGES3,RHEB,SRP72,SRSF3,STRAP,SUMO2,SUMO3,TCP1,TRA2B,TTC1,UBE2L3,UBE2N,UQCRFS1,UQCRH,XRCC5,XRCC6,YBX1,YWHAQ,YWHAZ,ZC3H15	msigdb.txt	BOQUEST_STEM_CELL_CULTURED_VS_FRESH_UP	8.45981e-07	26	ACTC1,ADAM12,ATF3,COL11A1,EGFR,FHL2,FLNC,FMO1,FN1,GLIPR1,HSPB7,KCNK2,LOX,LOXL2,NACC2,NOX4,PEG3,SERPINE1,SHMT2,SLC16A3,SLC2A3,STC2,SYNC,SYNPO,TGFB2,TNFAIP6	msigdb.txt	NAKAMURA_BRONCHIAL_AND_BRONCHIOLAR_EPITHELIA	0.0760008	3	DNAAF1,DNAI2,IQCG	msigdb.txt
WONG_ADULT_TISSUE_STEM_MODULE	2.90811e-06	99	ABCA1,ABCC1,ABL1,ACOX1,ACTN1,ADCY6,ADM,ATF3,BAG3,BGN,BHLHE40,C1R,CALD1,CAV1,CDKN1A,CEBPB,CEBPD,CISH,COL11A1,COL1A1,COL4A1,COL4A2,CTGF,CTSF,CXCL12,CYR61,DAB2,DNAJB2,ENAH,ENG,EPHB3,EPHB4,FLNB,FN1,GBP1,GJA1,GLIS2,GRASP,GREM1,HSPB8,ICAM1,IFITM3,IGFBP5,IGFBP7,IL1R1,IRF7,ITGB5,JUN,KRBA1,LAMC1,LRP2BP,LRP4,LTBP1,LTBP2,LTBP3,LYSMD3,MATN2,MFGE8,MITF,MYL9,MYLK,MYO5C,NACC2,NBEAL2,NEDD9,NID2,NUPR1,PDLIM3,PHF1…	msigdb.txt	TGCCAAR_V$NF1_Q6	0.000155395	40	AMOTL1,ANKFN1,BCL6,CLIC5,CNTNAP4,DCHS2,DDIT4,DMD,EPHA5,GRID2,H1F0,HPGD,HS3ST4,KLF12,LRRTM3,LYPD1,MAP1A,MDGA2,MEIS2,NALCN,NCALD,NOX3,NTRK3,OLFM1,PALM2,PITX2,PLCB1,PLXNA2,POSTN,POU4F1,RBFOX1,RBP4,SLIT3,SMARCA2,SRGAP2,STAC,SYT4,TNNI1,TRPS1,TSPAN7	msigdb.txt	MORI_LARGE_PRE_BII_LYMPHOCYTE_UP	6.14009e-16	31	ASF1B,AURKA,BUB3,CBX1,CCNA2,CCNB1,CCNB2,CDCA3,CDK1,CDKN3,CENPA,CKS1B,H2AFV,H2AFX,HMGB3,HMMR,KPNA2,MELK,MYBL2,PPIA,PRC1,RAN,SLBP,STMN1,TTK,TUBA1A,TUBB,TUBB4B,TXN,UBE2S,XRCC6	msigdb.txt	GO_INTRINSIC_COMPONENT_OF_PLASMA_MEMBRANE	0.130769	39	ABCA4,AQP1,AQP5,ATP2B2,BEST4,C6,C7,CA4,CALCR,CCR9,CD2,CD83,CD9,CORIN,CYSLTR2,ECEL1,GJA8,GUCY2F,KCNA5,KCNE2,KCNS3,LRRC8C,LY75,MIP,ORAI1,P2RY4,SCARA5,SELL,SLC15A1,SLC16A11,SLC28A3,SLC4A5,SLC5A3,SLC6A14,SLCO1B3,SLCO6A1,STEAP4,TSPAN1,UPK1B	msigdb.txt	V$DR1_Q3	1	1		msigdb.txt	GO_PROTEIN_COMPLEX_SCAFFOLD	1	1		msigdb.txt	LEE_NEURAL_CREST_STEM_CELL_UP	3.05459e-06	16	COL14A1,COL1A2,COL3A1,CRABP1,DACT1,EDNRA,FAP,HOXA2,HOXB2,LGALS1,NHLH1,PAX3,POU4F1,SEMA3C,TFAP2A,TFAP2B	msigdb.txt	GSE16266_CTRL_VS_HEATSHOCK_AND_LPS_STIM_MEF_UP	3.93323e-12	51	ACP1,AIFM1,AKR1B1,AP3S1,ARPC5,ATP5G3,ATP6V1A,ATP6V1C1,CASP3,CCT2,CISD1,CMAS,COX4I1,COX5A,COX6A1,GHITM,GLRX3,GNG2,HMGB3,JARID2,KRAS,LIMD2,LOC728392,METAP1,MOAP1,MRPS18C,NDUFB3,NDUFB7,NDUFC2,NDUFS6,NFU1,PFN2,PPP1R11,PSMA3,RAB10,RAB2A,RABGAP1L,RFWD2,RPS26,SEC11C,SUCLA2,SUMO3,TBCB,TIMM17B,TXN,UBE2E1,UBE2F,UQCR11,VBP1,VPS29,YWHAQ	msigdb.txt	GO_CELL_MORPHOGENESIS_INVOLVED_IN_DIFFERENTIATION	9.60544e-07	29	ACTN1,ANTXR1,ENAH,FERMT2,FN1,FOXB1,GBX2,GLI2,HIF1A,ITGAV,ITGB1,KIF26B,LAMC1,LOXL2,LRP4,LRRN1,OMG,PALLD,PAX2,PEAK1,POU4F3,SEMA3B,SEMA3C,SOX9,SPTBN5,SRF,TEK,TGFB2,VCL	msigdb.txt	GO_BLOOD_MICROPARTICLE	0.0794351	12	ACSM1,AGT,APOA1,C4A,C4B,CFH,CFHR3,F13A1,FGB,FGG,HPX,ITIH2	msigdb.txt
GSE19888_ADENOSINE_A3R_INH_VS_TCELL_MEMBRANES_ACT_MAST_CELL_UP	3.71378e-06	40	AGRN,ATM,BBS1,C2orf68,C8orf44-SGK3,DCP2,DDX58,DTX3L,ECM2,HLA-E,IFI35,IFIT3,IL18BP,KHNYN,KRBA1,MVP,MYO9B,NFATC2IP,NLRC5,NMI,PARP12,PARP14,PARP9,RFX2,RNF213,SGK3,SLFN5,STAT2,TAP1,TAPBP,THAP2,TLR3,TNFAIP2,TRIM25,TRIM39,TRIM5,TRIM56,UBA7,USP18,USP42	msigdb.txt	WONG_ADULT_TISSUE_STEM_MODULE	0.000211437	40	ALDOC,CAPN2,DDIT4,DGKG,DMD,ELL2,EPHA5,FOXA1,FOXP1,GATA2,GATA3,GCH1,GRIA2,GRID1,HPGD,HSPA2,ID4,KCNMA1,KLF6,MAGI2,MAN1A1,MAP7,NPTXR,PLEKHA5,PLXNA2,POSTN,PPP1R9A,PRSS23,S100A6,SFRP1,SIK3,SLC1A1,SMARCA2,SORCS2,SSBP2,STAC,SYT4,THBS1,TRAF1,ZNF503	msigdb.txt	CASORELLI_ACUTE_PROMYELOCYTIC_LEUKEMIA_DN	6.28258e-16	93	AACS,AAGAB,AIFM1,APOC1,ARF3,AURKA,AURKB,BCAP31,BLVRA,BUB1B,BUB3,C19orf60,CAMK1,CCNA2,CCNB1,CCNB2,CCT7,CD40,CDC123,CDC25C,CDK1,CDKN3,CENPA,CEP55,CHCHD3,CKS1B,CLGN,CXorf57,DCXR,DLGAP5,DNAJC12,DNAJC8,EBP,ECHDC1,EIF5A,ETFB,FDPS,FEN1,GALE,GLO1,GUCY1B3,HDC,HLA-DRB1,HMGB3,HMMR,HNRNPA1,HNRNPA2B1,HNRNPH2,KIF2C,KPNA2,LDHB,LMNB2,MACROD1,MAD1L1,MELK,MRPL12,MRPL28,NAP1L4,NASP,NDC80,NDN,NDUFS6,NME1,NUSAP1,ODC1…	msigdb.txt	SMID_BREAST_CANCER_NORMAL_LIKE_UP	0.147501	16	APOBEC3G,AQP1,C7,CD2,CD302,CHI3L1,CR2,DCN,IRF8,LY75,PLA2G2A,SELL,SFRP1,SLC6A14,STAP1,WIF1	msigdb.txt	V$TAL1BETAITF2_01	1	1		msigdb.txt	PID_BCR_5PATHWAY	1	1		msigdb.txt	BMI1_DN_MEL18_DN.V1_UP	3.05459e-06	16	ADAM12,ADAM19,ADM2,FAP,INHBE,ITGA5,JAG1,LHFPL2,NAV2,OGFRL1,PIEZO1,PMEPA1,SLC7A5,TEK,TNFAIP6,VLDLR	msigdb.txt	MORF_AP3D1	4.57344e-12	40	AFG3L2,AP3S1,ARPC5,ATP5G3,ATP5J,ATP5O,ATXN10,BZW1,CCT7,COPS5,COX5B,COX7C,DNAJC8,G3BP2,GNB1,IFRD1,ILF2,IMMT,KARS,MDH1,NDUFB3,NDUFS4,PPP2CA,PRKAR1A,PSMA4,PSMB2,PSMB7,PSMD1,RHEB,RTN4,SSB,SUMO2,TXNL4A,UBE2L3,UQCRH,VDAC3,XRCC5,XRCC6,YWHAB,YWHAQ	msigdb.txt	GO_COLLAGEN_FIBRIL_ORGANIZATION	1.03852e-06	9	COL11A1,COL11A2,COL12A1,COL3A1,COL5A1,LOX,LOXL2,P4HA1,TGFB2	msigdb.txt	REACTOME_COMPLEMENT_CASCADE	0.0861529	6	C4A,C4B,C6,C7,CFH,CFHR3	msigdb.txt
NAKAMURA_TUMOR_ZONE_PERIPHERAL_VS_CENTRAL_DN	3.77902e-06	86	ACOX1,ADM,AGRN,ARID5B,ATG2A,BIRC3,BPTF,C2orf68,CACHD1,CCNG2,CEBPB,CEBPD,COL27A1,CP,CPD,CREB3L2,CRIPAK,CYBRD1,DENND4C,DTWD1,EBF4,EP300,FAM110C,FGFR3,FNDC3B,FOSL2,FOXN3,GATAD1,GOLGA8A,GUSB,HBP1,HIST1H2AC,HIST1H2BD,HLA-E,HNMT,IGFBP5,IKBKB,IL1R1,KIAA0430,KLF5,KSR1,LITAF,LOX,LUM,MAVS,METTL21B,MUC1,MZF1,NFATC2IP,NOTCH2NL,NPHP3,NXPH4,OBSL1,ORAI3,OTUD1,P4HA1,PGM1,PLAG1,PLAGL1,PLOD2,PLXNB2,PNRC1,PPARA,RBM…	msigdb.txt	GO_REGULATION_OF_CELL_PROJECTION_ORGANIZATION	0.000221126	34	AKAP5,CRABP2,DAB1,DISC1,DMD,DSCAM,EFNA5,ENC1,FSTL4,GATA3,GRID2,ISLR2,ITGA2,LPAR1,LZTS1,MAGI2,MBP,NKX6-1,NLGN1,NPTN,NRP1,NRXN1,NTRK3,OLFM1,PLXNA2,PPP1R9A,SEMA4D,SLIT2,SLIT3,SNAP25,SYT4,TNR,VIM,XK	msigdb.txt	GO_MITOCHONDRION_ORGANIZATION	1.09354e-15	84	AIFM1,APOO,ATP1B1,ATP5B,AURKAIP1,BAD,CALCB,CHAF1B,CHCHD1,CHCHD3,CHCHD6,CISD2,COX8A,CXADR,CYCS,DNAJC19,DNLZ,DYNLL1,FUNDC1,FXN,IMMP1L,IMMT,LSM4,MAP1LC3A,MRPL12,MRPL13,MRPL15,MRPL20,MRPL21,MRPL22,MRPL28,MRPL34,MRPL40,MRPL47,MRPL48,MRPS11,MRPS15,MRPS18C,MRPS21,MRPS28,MRPS36,MRPS9,MTCH2,NDUFA11,NDUFA12,NDUFA13,NDUFA3,NDUFA5,NDUFA6,NDUFA8,NDUFAB1,NDUFAF2,NDUFAF4,NDUFB1,NDUFB10,NDUFB11,NDUFB2,NDUFB3,NDU…	msigdb.txt	MORF_MAGEA8	0.14866	11	AMMECR1,ATP2B2,B4GALT6,FAM13A,FGA,GUCY2F,IL16,KCNA5,NPAS2,NR1I2,SLC15A1	msigdb.txt	HSIAO_LIVER_SPECIFIC_GENES	1	1		msigdb.txt	PID_LYSOPHOSPHOLIPID_PATHWAY	1	1		msigdb.txt	GO_SKELETAL_SYSTEM_DEVELOPMENT	3.23143e-06	29	BCAN,BMP6,CER1,COL11A1,COL11A2,COL12A1,COL1A2,COL3A1,DLX2,FGFR3,GLI2,HOXA2,HOXA9,HOXB2,HOXB3,HOXB5,HOXB8,HOXB9,MEIS1,NPR2,PAPPA2,PKD1,PRRX1,SRF,TEK,TFAP2A,VCAN,WNT1,WNT2B	msigdb.txt	MORF_PRKAR1A	5.43935e-12	42	ARF3,ARF5,ARPC5,ATP6V1H,BZW1,CFDP1,COPS5,COX4I1,COX5B,COX6A1,COX6C,COX7C,COX8A,DRG1,DYNC1I2,ENSA,HSBP1,KARS,LYPLA1,MDH1,METAP1,MORF4L2,NEDD8,NSF,PIGC,PPP1R11,PPP1R7,PRKAR1A,PSMA4,PSMB2,PSMD7,RAB1A,RAB6A,RAD21,RAN,SEPHS2,SOD1,SRP9,SUMO1,SUMO2,YWHAB,YWHAZ	msigdb.txt	ONDER_CDH1_SIGNALING_VIA_CTNNB1	1.06807e-06	12	CCNG2,FBLN5,FBN1,FERMT2,LTBP2,PRRX1,PRUNE2,SEMA3C,SERPINE1,SOX9,STC2,VCAN	msigdb.txt	GSE25087_FETAL_VS_ADULT_TCONV_DN	0.0989103	15	ABHD14A,CBY1,CCDC65,COA5,FAM184A,IGIP,MAK,MAP9,MARCH10,MED31,RNASEL,SNX14,TCP11L2,TMEM45B,UCP2	msigdb.txt
LINDGREN_BLADDER_CANCER_CLUSTER_2B	3.77902e-06	63	ACTA2,ACTG2,ADAM19,AEBP1,AFF1,AKAP14,ANGPTL2,BIRC3,BRPF1,C1R,C4B,CAV1,CCDC80,CD302,CHSY1,COL16A1,COLEC12,COPZ2,CTGF,CXCL12,CYBRD1,CYR61,DAB2,ECM2,EFEMP1,FILIP1L,FLVCR2,HLA-E,ICAM1,IFITM2,IFITM3,IGDCC4,IGFBP7,IL16,IL7R,ISG20,JMJD7-PLA2G4B,JUN,LAMB2,LIX1L,LUM,MAF,MAPK7,MGP,MMP2,MYL9,MYLK,NFATC1,NID2,NUMA1,PALLD,PDGFRA,PDGFRB,PDPN,PIM2,PMP22,PTRF,RGS11,RUNX2,SLC2A4RG,SPARC,SYNPO,TPM2	msigdb.txt	GO_RESPONSE_TO_GROWTH_FACTOR	0.000221126	31	ADAMTS12,ANXA3,CAT,CLU,DDIT4,DUSP22,EEF1A1,EEF2,FGF12,FGF14,FZD1,GATA3,GREM2,HPGD,HSPB1,KCND3,KDR,MAGI2,MEIS2,NOS1,NRP1,NTRK3,PDGFB,POSTN,PPARGC1A,RGMB,SFRP1,SMAD3,SOX2,WNT4,ZFHX3	msigdb.txt	GO_HYDROGEN_ION_TRANSMEMBRANE_TRANSPORT	1.22446e-15	33	ATP1A3,ATP5A1,ATP5B,ATP5C1,ATP5D,ATP5E,ATP5F1,ATP5G1,ATP5G3,ATP5H,ATP5I,ATP5J,ATP5J2,ATP5O,ATP6V0B,ATP6V0C,ATP6V1B1,COX11,COX4I1,COX5A,COX5B,COX6A1,COX6B1,COX6C,COX7A2,COX7B,COX7C,COX8A,NDUFA4,STOML2,UQCR11,UQCRH,UQCRQ	msigdb.txt	GO_AXONEMAL_DYNEIN_COMPLEX	0.14866	3	DNAH6,DNAI1,DNAI2	msigdb.txt	BLUM_RESPONSE_TO_SALIRASIB_UP	1	1		msigdb.txt	PID_RB_1PATHWAY	1	1		msigdb.txt	BENPORATH_PRC2_TARGETS	3.75055e-06	35	BHLHE22,CCDC140,COL25A1,DKK1,DLX2,DPF3,GBX2,GDF7,HMX2,HOXB2,HOXB3,HOXB8,IRX4,ISL1,ISL2,LBX1,MAB21L2,NAV2,NEUROD1,OLFML2B,OTX1,PAX2,PAX3,POLE,POU4F1,POU4F2,POU4F3,PTF1A,ROBO3,SCD5,SLC6A5,STXBP6,TLX1,WNT1,ZIC1	msigdb.txt	GO_OXIDOREDUCTASE_ACTIVITY_ACTING_ON_NAD_P_H_QUINONE_OR_SIMILAR_COMPOUND_AS_ACCEPTOR	7.32671e-12	25	AKR1C1,AKR1C2,DCXR,NDUFA12,NDUFA13,NDUFA4,NDUFA5,NDUFA6,NDUFA8,NDUFAB1,NDUFAF2,NDUFB1,NDUFB2,NDUFB3,NDUFB6,NDUFB7,NDUFB8,NDUFB9,NDUFC2,NDUFC2-KCTD14,NDUFS1,NDUFS4,NDUFS6,NDUFV2,NQO2	msigdb.txt	GO_SINGLE_ORGANISM_CELL_ADHESION	1.20603e-06	27	ACTN1,ANTXR1,DLG1,DOCK2,DPP4,EGFR,FAT1,FERMT2,FLNA,FN1,HSPB1,ICOSLG,ITGAV,ITGB1,JAM2,LAMC1,LFNG,PDPN,PEAK1,PKP2,PTGER4,SOX9,SRF,TEK,TLN1,TNIP1,VCL	msigdb.txt	NAKAMURA_LUNG_CANCER_DIFFERENTIATION_MARKERS	0.100448	4	DNAAF1,DNAI2,IQCG,SFTPC	msigdb.txt
REACTOME_COLLAGEN_FORMATION	3.94096e-06	19	ADAMTS14,BMP1,COL11A1,COL11A2,COL13A1,COL16A1,COL1A1,COL27A1,COL3A1,COL4A1,COL4A2,COL5A1,COL8A1,CRTAP,PLOD1,PLOD2,PLOD3,SERPINH1,TLL1	msigdb.txt	P53_DN.V1_UP	0.000221126	18	ASS1,AUTS2,CAT,CLDN3,CPE,DMD,EPCAM,ITGA2,KRT18,LOXL1,MEIS2,MMP1,NEBL,NKX2-1,NR2F2,PPL,SLIT2,TPBG	msigdb.txt	MORF_PCNA	1.22446e-15	30	ATP5G1,ATP5J,AURKB,BUB3,CBX3,CCT2,CYCS,ERH,FEN1,H2AFZ,HMGN1,HNRNPA2B1,HSPE1,KARS,NDUFS3,PARK7,POLR2I,PRMT1,PSMB2,PSMB7,PSMD8,RAN,SOD1,SRP9,SRSF3,SRSF9,SUMO1,U2AF1,UBE2L3,XRCC6	msigdb.txt	GO_CELLULAR_WATER_HOMEOSTASIS	0.14866	3	AQP1,AQP5,MIP	msigdb.txt	PDGF_UP.V1_UP	1	1		msigdb.txt	CTACCTC,LET-7A,LET-7B,LET-7C,LET-7D,LET-7E,LET-7F,MIR-98,LET-7G,LET-7I	1	1		msigdb.txt	MIYAGAWA_TARGETS_OF_EWSR1_ETS_FUSIONS_DN	3.78643e-06	19	ACTN1,ADAM12,ADAM19,APCDD1L,ARHGAP1,BNIP3,CHST7,COL11A1,COL1A2,COL3A1,COL5A1,DKK1,ITGA11,MAB21L2,NRP1,PRRX1,SEMA3C,SPEG,VCAN	msigdb.txt	MORF_ANP32B	9.17007e-12	51	ACP1,ATP5A1,ATP5C1,ATP5O,ATXN10,AZIN1,BUB3,CALM1,CALM2,CALM3,CBX3,CCT2,CCT7,CDC123,COPS5,COX4I1,COX5B,COX6A1,COX6B1,COX7C,DRG1,EIF3K,EIF4G2,GDI2,HINT1,HMGN1,HSP90AA1,HSP90AB1,KARS,LSM7,LYPLA1,PARK7,PCMT1,PSMB7,RAD21,RAN,SKP1,SOD1,SRP9,SRSF3,SUMO1,SUMO2,SUMO3,TAF7,UBE2L3,UQCRFS1,UQCRH,XRCC6,YBX1,YWHAQ,YWHAZ	msigdb.txt	GO_CELL_SUBSTRATE_ADHESION	1.27852e-06	16	ACTN1,ANTXR1,COL3A1,FBLN5,FERMT2,FN1,ITGAV,ITGB1,ITGB4,LAMC1,PEAK1,SRF,TEK,TNFRSF12A,VCL,ZYX	msigdb.txt	BIOCARTA_LECTIN_PATHWAY	0.100448	4	C4A,C4B,C6,C7	msigdb.txt
GO_CELL_JUNCTION_ORGANIZATION	3.94096e-06	38	ACTN1,ACTN4,CDH24,CTNNA1,DLG1,DSG2,FBF1,FLCN,FLNA,FLNC,FN1,GJA1,HDAC7,HEG1,ITGA5,ITGB3,LAMA5,LAMC1,LIMS1,LIMS2,MARVELD3,MICALL2,MPP5,NLGN2,NUMBL,PARD6B,PLEC,PLEKHA7,PTK2B,RCC2,SMAD7,SRF,TGFB2,TGFB3,TJP1,TLN1,TRIP6,WHAMM	msigdb.txt	MODULE_2	0.000221132	27	AKAP12,AUTS2,BCL6,CPE,CSRP1,DDIT4,DMD,EEF1A2,EPB41L2,GAS7,GBE1,GNG12,MBP,OLFM1,PCDH9,RBP4,RHOBTB3,SFRP1,SLC29A1,SLIT2,SNAP25,STAC,THBS2,TLE2,TMEM47,TRIB2,TSPAN7	msigdb.txt	GO_ORGANOPHOSPHATE_METABOLIC_PROCESS	1.38298e-15	110	ABHD12,ABHD6,ACOT7,ARF3,ATP1B1,ATP5A1,ATP5B,ATP5C1,ATP5D,ATP5E,ATP5F1,ATP5G1,ATP5G3,ATP5H,ATP5I,ATP5J,ATP5J2,ATP5O,ATP6V1B1,BAD,BPGM,CALM2,CALM3,CD28,CHKA,COX4I1,COX5A,COX5B,COX6A1,COX6B1,COX6C,COX7B,COX7C,COX8A,CYCS,DCTPP1,DCXR,DGUOK,DLD,DLG3,DPM2,ENPP6,ERBB3,ERH,FDPS,FIG4,FXN,GUCY1A3,GUCY1B3,HINT1,INPP5A,ITPKA,KARS,KHK,KLB,LCK,LDHB,MPP2,NDUFA11,NDUFA12,NDUFA13,NDUFA3,NDUFA4,NDUFA5,NDUFA6,NDUFA8…	msigdb.txt	BIOCARTA_EXTRINSIC_PATHWAY	0.14866	3	FGA,FGB,FGG	msigdb.txt	GSE37301_CD4_TCELL_VS_RAG2_KO_NK_CELL_UP	1	1		msigdb.txt	GO_CATION_CATION_ANTIPORTER_ACTIVITY	1	1		msigdb.txt	GO_MORPHOGENESIS_OF_AN_EPITHELIUM	3.8601e-06	27	COL4A1,COL5A1,DVL3,EDNRA,FLNA,FOXF2,GBX2,GDF7,GLI2,HOXB2,ITGA5,JAG1,KIF26B,LBX1,MYC,NRP1,PAX2,PKD1,PTK7,SEMA3C,SPRY2,SRF,TFAP2A,TGFB1I1,TRIM28,WNT1,ZIC3	msigdb.txt	GSE22886_NEUTROPHIL_VS_DC_DN	9.17007e-12	51	AIFM1,ARMC1,ATP1B1,ATP5A1,ATP5B,ATP5G3,ATP5H,ATXN10,CACYBP,CCT8,CHCHD3,FAF1,GLO1,GNL2,GOT2,GTF2A2,HLA-DMA,HLA-DRA,HSPE1,MGST3,MRPL15,MRPL34,MRPL40,MTCH2,NDUFAB1,NDUFB8,NDUFS1,NDUFV2,PEBP1,PSMA3,PSMD1,PSMD14,RALA,RAN,RBX1,RNF14,SLC9A6,SMARCE1,SRSF3,SRSF7,STIP1,SUCLG1,SUMO3,TRA2B,TXN,UBE2V2,UQCRH,VDAC3,VTI1B,XRCC6,YBX1	msigdb.txt	PETROVA_ENDOTHELIUM_LYMPHATIC_VS_BLOOD_DN	1.27852e-06	16	AGRN,CAP2,COL8A1,FHL2,HMOX1,ITGAV,LOXL2,LTBP2,MMP14,NR2F2,NUAK1,PLAU,PLOD1,SERPINE1,VCAN,VEGFC	msigdb.txt	GNF2_CCNA1	0.104153	8	CCNA1,DNALI1,HRASLS,LDHC,MLF1,SPA17,SPAG6,ZMYND10	msigdb.txt
RODRIGUES_THYROID_CARCINOMA_POORLY_DIFFERENTIATED_DN	4.00276e-06	101	ACACB,ACOX1,ACTA2,AKT2,ANGPTL1,BBS1,BBX,C2orf68,CACHD1,CAPS2,CCDC80,CCND2,CD302,CD44,CDK10,CFLAR,CHKB,COL3A1,COL4A1,COL4A2,COL8A1,CRIPAK,CTGF,CXCL12,CXorf38,CYBRD1,DCAF8,DDR1,DNAJB2,DOCK5,DTWD1,ECM2,ENPP2,ERBB2,EVC,FLNB,FOXO1,FYCO1,GJA1,GLTSCR2,GOLGA4,GRAMD3,GXYLT2,IGIP,IRS1,IVD,JUN,KANK1,KCTD12,KIAA1671,KLHL24,KSR1,LIMD1,LTBP2,LTBP3,MAF,MAN2C1,MATN2,MIB2,MLLT6,MLXIP,MXRA5,MYLK,NEDD9,PCBP2,PDLIM5…	msigdb.txt	MCBRYAN_PUBERTAL_BREAST_3_4WK_UP	0.000227785	19	ALDOC,ATP1A3,CLDN3,CLU,EPCAM,FOXA1,FZD1,GATA3,ID4,IRX2,KRT18,LIPG,MAFB,MAPK8IP1,MYB,SFRP1,SHROOM3,SIAH2,TRPS1	msigdb.txt	GO_ENERGY_DERIVATION_BY_OXIDATION_OF_ORGANIC_COMPOUNDS	1.69998e-15	48	ACSM1,CALM2,CALM3,COX4I1,COX5A,COX5B,COX6A1,COX6B1,COX6C,COX7B,COX7C,COX8A,CYCS,DLD,ETFB,FH,FXN,NDUFA11,NDUFA12,NDUFA13,NDUFA3,NDUFA4,NDUFA5,NDUFA6,NDUFA8,NDUFAB1,NDUFAF2,NDUFB1,NDUFB10,NDUFB11,NDUFB2,NDUFB3,NDUFB6,NDUFB7,NDUFB8,NDUFB9,NDUFC2,NDUFC2-KCTD14,NDUFS3,NDUFS6,NDUFV2,PPP1R1A,SDHAF2,SNCA,UBB,UQCR11,UQCRH,UQCRQ	msigdb.txt	GO_REGULATION_OF_HUMORAL_IMMUNE_RESPONSE	0.14866	5	C4A,C4B,C6,C7,HPX	msigdb.txt	GO_SYMPORTER_ACTIVITY	1	1		msigdb.txt	GO_DNA_SECONDARY_STRUCTURE_BINDING	1	1		msigdb.txt	GO_TRANSCRIPTIONAL_ACTIVATOR_ACTIVITY_RNA_POLYMERASE_II_CORE_PROMOTER_PROXIMAL_REGION_SEQUENCE_SPECIFIC_BINDING	4.07215e-06	20	EBF2,GLI2,GLIS2,ISL1,KLF15,MEIS1,MYC,NEUROD1,OTX1,POU3F2,POU4F1,POU4F2,POU4F3,PTF1A,SRF,TFAP2A,TFAP2B,TLX1,ZIC1,ZIC3	msigdb.txt	MODULE_137	9.87485e-12	96	ABCC5,ABLIM3,ACTL6B,ADH1A,AKR1C1,AKR1C2,ALDH7A1,AMPH,ANK3,ARC,ATP1B1,ATP6V1D,BTBD3,C16orf45,C5orf30,CGA,CHN2,CLDN10,CORO1A,CRMP1,CRYM,CSRP2,DCLK1,DCX,DMBT1,ELAVL2,ELAVL4,ELMO1,ENO2,FOS,GABRB3,GABRG2,GAP43,GLRB,GPM6A,GSTA4,GUCY1B3,HSPA13,INPP1,ITPKA,KIF3A,KIF5C,LDB2,LDOC1,MAP2,MAPK10,MAPRE2,MEF2C,MLLT11,NAP1L3,NCALD,NCAM1,NECAP1,NEFL,NOVA1,NR4A1,PCSK1,PDE4B,PENK,PITPNB,PKIA,PTPRO,QDPR,RAC3,RCAN2,R…	msigdb.txt	LU_AGING_BRAIN_UP	1.63241e-06	20	AHNAK,CALD1,CAV1,CAV2,CPNE3,DDIT4,FERMT2,GFAP,HIF1A,HIST1H2AC,ITGAV,ITGB1,LRP4,MLC1,PALLD,RHOBTB3,SEMA3B,SLC4A4,TLN1,VCAN	msigdb.txt	GSE15324_ELF4_KO_VS_WT_NAIVE_CD8_TCELL_DN	0.11248	16	ALCAM,ANKRD54,C11orf63,C17orf58,CCDC39,DCN,DNAI1,GLRB,KCNK13,MANSC1,NKX2-4,PMEL,RGS1,SLC16A11,SPA17,TCTEX1D2	msigdb.txt
ESC_V6.5_UP_EARLY.V1_DN	4.00276e-06	37	ABCA2,AEBP1,AHNAK,ANXA5,AXL,BGN,BHLHE40,CALD1,CAV1,CCDC80,CD44,CDC42EP1,COL11A1,COL16A1,COL1A1,COL3A1,COL4A1,COL4A2,CTGF,CYR61,FAM198B,FAP,IGFBP7,KRT17,LOX,LTBP3,MGP,NUPR1,PLAU,PMP22,PTRF,SERPINE1,TAS2R4,TGFB1I1,TTYH2,TUBB6,ZFP36L1	msigdb.txt	LEE_BMP2_TARGETS_UP	0.000245315	40	ADAMTSL1,AFF2,CAST,CBX6,CGNL1,CHDH,CLDN3,CLU,CPE,CRY2,CRYZ,DDIT4,EPCAM,FOXO1,FOXP1,GRB14,GUCY1A3,H1F0,HPGD,KRT18,LIPG,MAL2,MAN1A1,MEIS2,NCALD,NPNT,OXTR,PCBD1,PPP1R9A,PRSS23,PTPRR,PYGB,QPCT,SESN3,SLC24A3,SMARCA2,SORCS2,SYNPO2,TRIL,TRPS1	msigdb.txt	MODULE_114	1.87709e-15	61	AP2S1,ATP5B,ATP5G3,ATP5I,ATP5J,ATP5J2,ATP5O,ATP6V0B,BCAP31,C14orf2,C19orf53,CCT8,CHMP2A,CLIC1,COX5B,COX6B1,COX6C,COX7A2,COX7B,COX7C,DYNLL1,EIF3K,ETFB,FDPS,GRHPR,GTF2A2,HINT1,HSBP1,IMP3,LSM3,MRPL21,NDUFA13,NDUFA4,NDUFAB1,NDUFB1,NDUFB7,NDUFV2,PRELID1,PSMA4,PSMA6,PSMB1,PSMB7,PSMD6,PSMD8,PTMA,RAB11A,RBX1,SEMG2,SF3B5,SNRPB2,SNRPC,SNRPD2,SOD1,SRP9,STMN1,TAF7,TRA2B,UQCR11,UQCRH,UQCRQ,VDAC1	msigdb.txt	FARMER_BREAST_CANCER_BASAL_VS_LULMINAL	0.14866	13	AGR2,CHI3L1,EFHC1,GABRP,MPZL2,PRDX4,PRR15L,RARRES1,SCUBE2,TCEAL1,TOB1,TRIM29,TSPAN1	msigdb.txt	GO_REGULATION_OF_CELL_CYCLE_G1_S_PHASE_TRANSITION	1	1		msigdb.txt	GO_POSITIVE_REGULATION_OF_IMMUNOGLOBULIN_MEDIATED_IMMUNE_RESPONSE	1	1		msigdb.txt	GO_HEART_DEVELOPMENT	4.75236e-06	29	ACTC1,ADAM19,CAD,COL11A1,COL3A1,COL5A1,DVL3,ECE1,EDNRA,GLI2,GYS1,IRX4,ISL1,JAG1,KDM6B,LBX1,LOX,NRP1,PKD1,PLN,POU4F1,PPP1R13L,PTK7,PTN,SEMA3C,SRF,TEK,VLDLR,ZIC3	msigdb.txt	GO_HYDROGEN_TRANSPORT	1.37429e-11	40	ATP1A3,ATP5A1,ATP5B,ATP5C1,ATP5E,ATP5F1,ATP5G1,ATP5G3,ATP5H,ATP5J,ATP5O,ATP6V0B,ATP6V0D1,ATP6V1A,ATP6V1B2,ATP6V1C1,ATP6V1D,ATP6V1G1,ATP6V1H,COX11,COX4I1,COX5A,COX5B,COX6A1,COX6B1,COX6C,COX7A2,COX7B,COX7C,COX8A,NDUFA4,SLC25A14,SLC25A27,SLC9A6,SLC9A9,STOML2,UQCR11,UQCRFS1,UQCRH,UQCRHL	msigdb.txt	CUI_TCF21_TARGETS_2_DN	1.6651e-06	37	AHNAK,AIF1L,ARAP2,ARHGAP31,ATP10A,CAV2,CITED2,COL12A1,CYYR1,DPP4,FERMT2,FMNL2,FNDC3B,HS3ST3B1,ITGB1,ITSN1,JAM2,LOXL2,MCC,MYO1E,PABPC4L,PALLD,PLCE1,PLEKHG1,PTGER4,SEMA3B,SLC2A3,SLFN5,SYNPO,TEK,THBD,TLR4,TMOD3,UACA,VCL,VGLL3,VSTM4	msigdb.txt	GSE6674_ANTI_IGM_VS_ANTI_IGM_AND_CPG_STIM_BCELL_UP	0.11248	16	APOBEC3B,ARHGAP18,C10orf107,CPT1A,FAM46C,GRAMD3,HACL1,IK,IL16,IQCG,LZTFL1,PARP9,RSPH3,SAMHD1,TCF7,TCP11L2	msigdb.txt
GSE18281_SUBCAPSULAR_CORTICAL_REGION_VS_WHOLE_MEDULLA_THYMUS_UP	4.00587e-06	40	ANAPC2,CA12,CELSR1,CLCN7,CPSF1,EHBP1L1,EIF3B,EP300,ERBB2,ERG,FAM160B2,GEMIN4,HDAC7,HDGF,IDUA,INTS3,MED12,MEN1,MINK1,MOGS,NFIC,NLRP1,PIAS3,PLOD1,PLXNB2,POLR2A,PRRC2A,SIN3B,SPG7,SRRM2,SUPT6H,SZT2,TCF7L1,TLN1,TSC2,ZC3H4,ZNF225,ZNF500,ZNF79,ZYX	msigdb.txt	GO_REGULATION_OF_EXTENT_OF_CELL_GROWTH	0.000247971	13	CRABP2,DISC1,DSCAM,EFNA5,FSTL4,ISLR2,NKX6-1,NRP1,NTRK3,OLFM1,PLXNA2,SEMA4D,TNR	msigdb.txt	KOBAYASHI_EGFR_SIGNALING_24HR_DN	1.90473e-15	52	ASF1B,AURKA,AURKB,BUB1B,CCNA2,CCNB1,CDCA3,CDCA8,CDK1,CDKN3,CENPA,CEP55,CKS1B,CKS2,DBF4,DLGAP5,DUSP4,FEN1,H2AFX,H2AFZ,HMGB2,HMMR,KIF2C,KPNA2,LMNB2,MAD2L1,MELK,MYBL2,NDC80,NME1,NUDT15,NUSAP1,ODC1,PLK1,POLR3K,PRC1,RANBP1,RFC4,RNASEH2A,SNRPD1,STC1,TK1,TTK,TUBA1B,TUBB,TUBB2A,TUBB4B,TUBG1,UBE2C,UBE2S,VRK1,ZWILCH	msigdb.txt	GO_ANION_TRANSPORT	0.14866	17	ABCA4,AQP1,ATP11C,ATP8B4,BEST4,CA14,CA4,GABRP,LRRC8C,MIP,P2RY4,SLC16A11,SLC17A8,SLC4A5,SLC6A14,SLCO1B3,SLCO6A1	msigdb.txt	LANDIS_ERBB2_BREAST_TUMORS_324_UP	1	1		msigdb.txt	OKAMOTO_LIVER_CANCER_MULTICENTRIC_OCCURRENCE_UP	1	1		msigdb.txt	MIKKELSEN_NPC_HCP_WITH_H3K27ME3	7.25647e-06	24	BMP6,COL14A1,DMBX1,HOXA9,HOXB2,HOXB3,HOXB5,HOXB8,HOXB9,ISL1,LBX1,PAX3,POU4F2,POU4F3,PTF1A,SKOR1,SLC6A5,SP8,SPTBN2,TFAP2B,TLX1,TLX3,WNT1,ZNF536	msigdb.txt	MODULE_22	1.37429e-11	23	ATP2C1,ATP5A1,ATP5E,ATP5G1,ATP5G3,ATP5H,ATP5J,ATP5O,ATP6V0B,ATP6V0D1,ATP6V1G1,NDUFA4,NDUFA5,NDUFA6,NDUFAB1,NDUFB1,NDUFB3,NDUFB7,NDUFB8,NDUFS4,NDUFS6,NDUFV2,SLC39A6	msigdb.txt	GO_MORPHOGENESIS_OF_AN_EPITHELIUM	1.76433e-06	25	CA9,COL4A1,COL5A1,DLG1,EGFR,FLNA,GBX2,GLI2,HHIP,HIF1A,INTU,JAG1,KIF26B,MMP14,PAX2,PTK7,SEMA3C,SIX1,SOX9,SRF,TGFB1I1,TGFB2,TNC,VCL,VEGFC	msigdb.txt	WEBER_METHYLATED_HCP_IN_FIBROBLAST_UP	0.133711	3	SPA17,SPAG6,SPATA4	msigdb.txt
WARTERS_IR_RESPONSE_5GY	4.15499e-06	17	ATF3,BBC3,CDKN1A,DDB2,E2F7,FAM198B,FAS,FDXR,GDF15,MDM2,PHLDB3,POLH,PPM1D,TNFRSF10C,TP53INP1,VWCE,WDR63	msigdb.txt	V$MYB_Q5_01	0.000285486	21	CNTN4,DMD,DSCAM,FGF12,FIGN,FRAS1,GRK5,HES6,JPH3,KLF12,MDGA2,MYO18B,PCDH9,RFX4,RHOBTB3,RPL4,SMARCA2,SPATA8,SRGAP2,SSBP2,TNNI1	msigdb.txt	GSE36826_WT_VS_IL1R_KO_SKIN_STAPH_AUREUS_INF_UP	2.07174e-15	46	ACOT7,ACTR1A,ARF3,ATP5B,ATP5H,ATP5J2,BLVRA,C14orf2,CCNB1,CCNB2,CDCA3,CEP55,CKS2,COX5A,COX5B,COX6A1,COX6C,COX7A2,FH,GALE,ILF2,KPNA2,MRPS28,NDC80,NOP10,NUSAP1,POMP,PSMA7,PSMB1,PSMB6,PSMB7,PSMD6,PSMD8,RAN,RANBP1,RFC4,ROGDI,RPA3,RPP40,RRP7A,TK1,TUBB,TUBB2A,TUBG1,UBE2C,UQCRQ	msigdb.txt	GO_MICROTUBULE_MOTOR_ACTIVITY	0.152744	6	DNAH12,DNAH6,DNAH9,DNAI2,DYNLRB2,KIF27	msigdb.txt	GCCNNNWTAAR_UNKNOWN	1	1		msigdb.txt	GO_REGULATION_OF_RUFFLE_ASSEMBLY	1	1		msigdb.txt	GO_ANATOMICAL_STRUCTURE_FORMATION_INVOLVED_IN_MORPHOGENESIS	8.11045e-06	44	ACTC1,ACTN1,ADAM12,ADM2,CALB1,CAV1,COL11A1,COL12A1,COL4A1,COL4A2,DKK1,DVL3,EDNRA,FAP,FLNA,FLT1,FN1,GBX2,GDF7,GLI2,HOXB3,ISL1,ITGA5,JAG1,KDM6B,KIF26B,LFNG,MEIS1,NOTCH3,NRP1,PAX2,PAX3,PTF1A,PTK7,SDK2,SEMA3C,SH3PXD2A,SRF,TEK,TFAP2A,TFAP2B,UNC5B,WNT1,WNT3	msigdb.txt	PUJANA_CHEK2_PCC_NETWORK	1.41108e-11	122	ACAT2,ACYP1,AP3S1,ATP5J,ATP5O,ATXN10,BUB3,BZW1,C14orf2,C1QBP,CBX3,CCT2,CCT5,CCT8,CDC123,CDC7,COPS3,COX11,COX6C,COX7B,CSE1L,CYCS,DCK,DGUOK,DHX15,DHX9,DLAT,DLD,DNTTIP2,EEF1E1,EIF4E,ERH,FDFT1,FDPS,FXN,GCH1,GNL2,GTF2A2,GTF3A,HDAC2,HMGB3,HMGCR,HMGN1,HSP90AA1,HSPE1,IDI1,ILF2,IMMT,KARS,KHDRBS2,KPNA2,KRAS,LDHB,LSM4,LSM6,LSM7,LYPLA1,METAP1,MTF2,MTX2,NAA10,NAE1,NAP1L4,NDUFB3,NDUFV2,NHP2,NME1,NOLC1,NOP56,PA…	msigdb.txt	GO_CELL_LEADING_EDGE	1.80702e-06	23	ACTC1,ACTN1,AIF1L,ANTXR1,ARHGAP31,DPP4,EEF1A1,ENAH,FAT1,FERMT2,ITGAV,ITGB1,ITGB4,ITSN1,MCC,MYLK,PALLD,PDPN,PIEZO1,PLCG1,TLN1,TNFRSF12A,WWC1	msigdb.txt	GNF2_CD14	0.159182	6	CD1D,CD302,FGL2,MS4A6A,RGS2,TYMP	msigdb.txt
GO_CORE_PROMOTER_PROXIMAL_REGION_DNA_BINDING	4.20383e-06	61	AEBP2,AKNA,ATF3,ATF7,CEBPB,CEBPD,CREB3L2,CREBBP,ELF1,ELF4,ELK3,EP300,FOSL1,FOSL2,GATAD2B,GLI2,GLI3,HSF1,JDP2,JUN,KCNIP3,KLF16,KLF5,MITF,MTF1,MUC1,MXD1,MYPOP,MZF1,NACC2,NFATC3,NFATC4,NFIC,NFKB2,NR1D1,NR1H2,PLAG1,POU2F3,PPARA,PRDM5,RELA,RFX1,RFX2,RUNX2,SIX4,SIX5,SMAD6,SP1,SRF,TCF3,UBTF,ZBTB7A,ZNF141,ZNF217,ZNF219,ZNF264,ZNF430,ZNF431,ZNF460,ZNF543,ZNF714	msigdb.txt	GO_NEGATIVE_REGULATION_OF_CELL_DEVELOPMENT	0.000285486	23	CNTN4,DAB1,DIXDC1,EFNA5,FOXA1,FSTL4,ID4,LMX1A,LPAR1,MBP,NKX2-1,NKX6-1,NLGN1,NRP1,NTRK3,POSTN,SEMA4D,SFRP1,SLIT2,SOX2,SRGAP2,TNR,VIM	msigdb.txt	GO_ANAPHASE_PROMOTING_COMPLEX_DEPENDENT_CATABOLIC_PROCESS	2.32695e-15	29	AURKA,AURKB,BUB1B,BUB3,CCNB1,CDK1,MAD2L1,PLK1,PSMA3,PSMA4,PSMA6,PSMA7,PSMB1,PSMB2,PSMB3,PSMB6,PSMB7,PSMC3,PSMD1,PSMD13,PSMD14,PSMD4,PSMD6,PSMD7,PSMD8,PTTG1,UBB,UBE2C,UBE2S	msigdb.txt	NAKAYAMA_SOFT_TISSUE_TUMORS_PCA2_DN	0.152744	6	CA4,MAOB,PCK1,PLA2G2A,SELENBP1,SFRP1	msigdb.txt	PODAR_RESPONSE_TO_ADAPHOSTIN_UP	1	1		msigdb.txt	IIZUKA_LIVER_CANCER_PROGRESSION_G1_G2_DN	1	1		msigdb.txt	GO_ENDOPLASMIC_RETICULUM_LUMEN	8.87369e-06	18	ADAMTS7,CES1,COL11A1,COL11A2,COL12A1,COL14A1,COL1A2,COL25A1,COL3A1,COL4A1,COL4A2,COL5A1,COL6A3,P4HA3,PDIA5,PRKCSH,WNT1,WNT3	msigdb.txt	RHEIN_ALL_GLUCOCORTICOID_THERAPY_DN	1.69109e-11	73	ACADM,ACAT1,ARMCX1,ATP5C1,ATP5G3,ATP5J,ATXN10,BZW2,C1QBP,CACYBP,CCDC90B,CCT6A,CCT7,CCT8,CFDP1,CHCHD3,COX11,CSRP2,DPYSL2,DUSP6,EGR3,EID1,FANCL,FOS,FRMD4B,GDI2,GLO1,GNAI1,GOT2,HMGB3,HSP90AB1,IGLL1,LDHB,LSM4,MDH1,MEF2C,METTL5,MLLT11,NDUFA8,NHP2,NME1,OLA1,OXCT1,PARK7,PCCA,PCMT1,PHYH,PIGP,PIN4,PPA1,PPIA,PRMT1,PSMA6,PSMB2,PSMD14,RFC4,RPP40,RTN3,SCCPDH,SH3BGRL,SMS,SSBP2,STMN1,STOML2,TBC1D4,TBCA,TCEAL4,T…	msigdb.txt	REACTOME_EXTRACELLULAR_MATRIX_ORGANIZATION	2.0253e-06	12	COL11A1,COL11A2,COL12A1,COL24A1,COL27A1,COL3A1,COL4A1,COL4A2,COL5A1,COL8A1,MMP14,PLOD1	msigdb.txt	MODULE_130	0.15981	5	C4A,C4B,C6,C7,CFH	msigdb.txt
GSE32986_UNSTIM_VS_GMCSF_AND_CURDLAN_LOWDOSE_STIM_DC_DN	4.3146e-06	38	BPTF,BTN3A3,CD44,CECR1,CHD3,CLCN7,CLSTN1,CNNM3,CTDSP2,CTSA,CTSF,DPP7,DYRK1B,FAM102A,FLCN,HERPUD2,JMY,KIAA0430,KLHL21,KLHL24,MFGE8,NFATC3,PLCG1,PNRC1,RUNX2,SGSH,SMCR8,SUMF1,TMEM63A,TRAM2,TTYH2,UAP1L1,UBA7,VMAC,WDR81,WWC3,ZBTB40,ZFYVE26	msigdb.txt	GO_MODULATION_OF_SYNAPTIC_TRANSMISSION	0.000375168	23	CNIH3,CNTN4,CNTNAP4,FGF14,GRM4,GRM7,HTR2A,IGSF9B,JPH3,KCNC4,LRRTM1,LZTS1,NLGN1,NOS1,NPTN,NRXN1,OXTR,PLCL1,PPARGC1A,PPP1R9A,SLC24A2,SNAP25,TNR	msigdb.txt	GSE36476_CTRL_VS_TSST_ACT_72H_MEMORY_CD4_TCELL_YOUNG_DN	3.09805e-15	45	ACOT7,AURKA,BUB1B,CCNB1,CCNB2,CDCA3,CDCA8,CDKN3,CENPA,CEP55,CKS1B,CKS2,DCTPP1,DLGAP5,DNAJB6,FANCL,FEN1,FH,FIBP,GLA,HMGB3,HMMR,IMMT,KIF2C,LMNB2,MYL6B,NME1,NQO1,NUSAP1,PAFAH1B2,PSEN2,PSMB2,PTTG1,PXMP2,RFC4,RPA3,RPP40,STMN1,TALDO1,TK1,TTK,TUBA1B,TUBG1,TXN,UBE2C	msigdb.txt	GO_EXTERNAL_SIDE_OF_PLASMA_MEMBRANE	0.154448	10	AMOT,CA4,CD2,CD83,CD9,DNAI2,FGA,FGB,FGG,SELL	msigdb.txt	GO_SITE_OF_POLARIZED_GROWTH	1	1		msigdb.txt	BIOCARTA_ECM_PATHWAY	1	1		msigdb.txt	GO_NEURON_FATE_COMMITMENT	1.08841e-05	11	DLX2,GLI2,ISL1,ISL2,LBX1,NOTCH3,POU4F1,PRRX1,PTF1A,TLX3,WNT1	msigdb.txt	MORF_FBL	1.87881e-11	41	ATP5A1,ATP5G1,ATP5G3,ATP5O,ATXN10,BUB3,C1QBP,CBX3,CCT2,CCT7,CDC123,CYCS,DRG1,EEF1E1,EIF3K,FIBP,HMGN1,HSP90AA1,HSP90AB1,ILF2,KARS,LSM4,LSM7,LYPLA1,NME1,PARK7,PRMT1,PSMB2,PSMB7,PTGES3,RAN,SOD1,SRSF3,SUMO2,SUMO3,UBE2L3,UQCRFS1,UQCRH,XRCC6,YBX1,YWHAQ	msigdb.txt	KRIEG_HYPOXIA_NOT_VIA_KDM3A	2.37622e-06	34	AK4,ANTXR1,ASAP1,BNIP3,CA9,CACHD1,CCDC80,CCNG2,CDC42EP1,DDIT4,EGFR,EIF4EBP1,FAM162A,FGF11,FLNA,FOXN3,HK2,HS3ST3A1,LOX,LOXL2,NUAK1,P4HA1,PAX2,PGM1,PMEPA1,PTPN14,RAB11FIP5,STC2,SYNC,THBD,TNFAIP6,TNIP1,TUBB6,ZYX	msigdb.txt	GSE2128_C57BL6_VS_NOD_THYMOCYTE_MIMETOPE_NEGATIVE_SELECTION_UP	0.160373	16	ATG4C,C10orf107,C11orf71,C17orf58,EFHC2,ENPP2,EREG,F13A1,KIAA0825,KLKB1,LCA5L,RSPH9,SNED1,TMEM231,TRPM1,TSPAN1	msigdb.txt
GO_ANGIOGENESIS	4.52826e-06	52	ACVR1,BAX,CAV1,COL4A1,COL4A2,COL8A1,CTGF,CYR61,E2F7,ECM1,ELK3,ENG,EPHA2,EPHB3,EPHB4,FAP,FN1,FZD8,GREM1,ITGA5,ITGAV,ITGB3,JUN,KLF5,KRIT1,LAMA5,LRP5,MFGE8,MMP14,MMP19,MMP2,NDNF,NFATC4,NOTCH3,PDGFRA,PDGFRB,PLAU,PLXND1,PNPLA6,POFUT1,PTK2B,RNF213,SERPINE1,SRF,TGFB2,TGFBI,THBS1,TNFAIP2,TYMP,UNC5B,VEGFA,WASF2	msigdb.txt	MODULE_112	0.00038506	21	CHGA,EFNA5,GATA2,GLRA2,GRB14,GRK5,HPGD,NOS1,NOVA1,NTRK3,OLFM1,POU2F2,PTPRR,QPCT,RBP4,RXRG,TF,THBS1,THBS2,THRB,WASF3	msigdb.txt	REACTOME_REGULATION_OF_MITOTIC_CELL_CYCLE	3.46696e-15	29	AURKA,AURKB,BUB1B,BUB3,CCNA2,CCNB1,CDK1,MAD2L1,PLK1,PSMA3,PSMA4,PSMA6,PSMA7,PSMB1,PSMB2,PSMB3,PSMB6,PSMB7,PSMC3,PSMD1,PSMD13,PSMD14,PSMD4,PSMD6,PSMD7,PSMD8,PTTG1,SKP1,UBE2C	msigdb.txt	MORF_MAP2K7	0.155406	9	AMMECR1,C6,FGA,KCNA5,NPAS2,NR1I2,RBBP7,REPS2,SLC15A1	msigdb.txt	GO_POTASSIUM_ION_TRANSMEMBRANE_TRANSPORTER_ACTIVITY	1	1		msigdb.txt	REACTOME_DARPP_32_EVENTS	1	1		msigdb.txt	REACTOME_EXTRACELLULAR_MATRIX_ORGANIZATION	1.38804e-05	12	COL11A1,COL11A2,COL12A1,COL14A1,COL1A2,COL25A1,COL3A1,COL4A1,COL4A2,COL5A1,COL6A3,PLOD1	msigdb.txt	PENG_GLUTAMINE_DEPRIVATION_DN	2.02842e-11	69	ACAT2,AMD1,ATP1B3,ATP5G3,BZW1,C1QBP,CBX3,CCT2,CCT5,CCT6A,CDC123,COPS3,CSE1L,CYB561,CYCS,DDX1,DHX15,DHX9,DNAJA1,DNAJB6,DNTTIP2,EBP,EEF1E1,EIF1AX,EIF4G2,ERH,FDFT1,FKBP4,HSP90AA1,HSP90AB1,HSPE1,IDH1,IDH3A,IDI1,ILF2,KARS,KPNA2,LDHB,MAPRE2,MLLT11,MORF4L2,NDUFS6,NME1,NOLC1,NOP56,PHB,PIK3R3,PRMT1,PSMA3,PSMA6,PSMD1,PSMD12,PSMD6,PTDSS1,RABEPK,RPS26,SNRPB2,SNRPF,SSB,STIP1,STRAP,TCP1,TIMM17A,TUBB,TXNL4A,UBE…	msigdb.txt	MODULE_2	2.59297e-06	24	ACTN1,ATF3,CAP2,CAV1,CAV2,COL3A1,COL4A1,DDIT4,FAT1,FBN1,FLNA,FN1,FOSL2,FSTL3,HSPG2,ITGB4,LRP1,LTBP2,MYLK,NOTCH3,PTN,RHOBTB3,SLC2A3,TNC	msigdb.txt	GSE18281_SUBCAPSULAR_CORTICAL_REGION_VS_WHOLE_CORTEX_THYMUS_UP	0.168296	16	C11orf16,CALML4,CCDC96,CPT1A,DNAJB13,ELF5,F5,IFT88,LRRC23,NQO1,PAPSS2,SFTPC,SMPD2,SPA17,SPEF1,TEKT1	msigdb.txt
PHONG_TNF_RESPONSE_VIA_P38_PARTIAL	4.63778e-06	35	ADM,AGRN,BAZ1A,CALHM2,CCNG2,CD44,CDKN1A,CEBPD,EGFR,FLRT3,FNDC3B,FOSL2,FOXO1,INTS6,IRS1,ITGAV,JUN,KANK2,KDM6B,KLHL21,LAMC1,LIF,LITAF,NFKB2,PLAU,SERPINE1,SLC5A3,SPHK1,TAPBP,TGFB2,TGIF2,THBS1,TNS3,TSC22D2,WWC1	msigdb.txt	GO_POSITIVE_REGULATION_OF_NEURON_DIFFERENTIATION	0.000403796	23	AKAP5,BCL6,CRABP2,DAB1,DISC1,DMD,DSCAM,EFNA5,ENC1,FOXA1,GATA2,ISLR2,LPAR1,MAGI2,NKX6-1,NLGN1,NPTN,NRP1,NTRK3,PPP1R9A,SEMA4D,SLIT2,SYT4	msigdb.txt	GNF2_RAN	3.68928e-15	30	BUB3,CCT2,CCT7,CCT8,CKS1B,H2AFZ,HNRNPA2B1,IMMT,LSM4,MELK,MRPL15,MRPL22,NAE1,NME1,ODC1,OLA1,PSMA3,PSMA4,PSMD14,PTGES3,RAN,RANBP1,RFC4,RPA3,SLBP,SLIRP,SNRPC,SNRPD1,SNRPD2,SNRPF	msigdb.txt	MORF_RAD51L3	0.15856	14	AMMECR1,ATP2B2,B4GALT6,FAM13A,FGA,GUCY2F,IL16,KCNA5,MPZL2,NPAS2,NR1I2,RBBP7,REPS2,SLC15A1	msigdb.txt	GSE32255_WT_VS_JMJD2D_KNOCKDOWN_4H_LPS_STIM_DC_UP	1	1		msigdb.txt	GO_N_TERMINAL_PROTEIN_AMINO_ACID_MODIFICATION	1	1		msigdb.txt	MODULE_122	1.6443e-05	15	ADAM12,COL11A1,COL12A1,COL3A1,COL4A1,COL5A1,COL6A3,FN1,ITGA5,JAM2,LAMA2,MFAP5,NRP1,PTK7,ZYX	msigdb.txt	GO_NADH_DEHYDROGENASE_ACTIVITY	2.05195e-11	21	NDUFA12,NDUFA13,NDUFA4,NDUFA5,NDUFA6,NDUFA8,NDUFAB1,NDUFAF2,NDUFB1,NDUFB2,NDUFB3,NDUFB6,NDUFB7,NDUFB8,NDUFB9,NDUFC2,NDUFC2-KCTD14,NDUFS1,NDUFS4,NDUFS6,NDUFV2	msigdb.txt	GO_EMBRYO_DEVELOPMENT	2.65869e-06	39	CITED2,COL11A1,COL12A1,COL4A2,COL8A1,DLG1,EGFR,FBN1,FBN2,FN1,FOXB1,GAB1,GBX2,GLI2,HIF1A,INTU,ITGAV,ITGB1,ITGB4,LFNG,LRP4,MMP14,MYO1E,NDST1,NR2F2,PAX2,PLCG1,POU4F3,PRRX1,PTK7,SEMA3C,SIX1,SOX9,SP8,SRF,TGFB1I1,TGFB2,VEGFC,ZFPM2	msigdb.txt	BIOCARTA_CLASSIC_PATHWAY	0.168296	4	C4A,C4B,C6,C7	msigdb.txt
GSE13485_CTRL_VS_DAY7_YF17D_VACCINE_PBMC_DN	5.05318e-06	40	ATP13A1,AXL,CECR1,DDX58,DTX3L,FOSL1,GBP1,GBP3,HEG1,IFI35,IFIT3,IFITM2,IFITM3,IRF7,KIAA1958,MYOF,NEXN,NMI,ODF3B,PARP10,PARP12,PARP14,PARP9,PLXNC1,RIN2,RNF213,SAMD4A,SP100,STAT2,TAP1,TOR1B,TRIM14,TRIM22,TRIM25,TRIM5,TRIP6,TYMP,USP18,UTRN,VRK2	msigdb.txt	CAGCTG_V$AP4_Q5	0.000403796	65	ACE,ALK,ARHGAP24,ARPP21,ASS1,BCL6,C11orf87,CADM2,CASK,CAST,CBX6,CHAC1,CNTN4,CNTN6,COL22A1,DDIT4,DMD,DOCK6,DSCAM,FGF12,FGF14,FOXA1,FOXP1,FRAS1,GAS7,GATA3,GRK5,H1F0,HES6,HIVEP3,HS3ST4,INF2,KCNMA1,KCNS3,KLF12,LOXL1,LRCH1,LRRTM1,LRRTM3,MAN1A1,MAP1A,MAPK8IP1,MBP,MEIS2,MYO18B,NES,NOVA1,OR2L13,PALM2,PCBP2,PCDH9,PDGFB,POU4F1,RASGEF1A,RASGRF2,RBFOX1,RCAN1,RXRG,SLC24A3,SMARCA2,SOX2,SYT6,WNT4,YARS,ZNF503	msigdb.txt	GO_NADH_DEHYDROGENASE_COMPLEX_ASSEMBLY	4.03984e-15	24	AIFM1,NDUFA11,NDUFA12,NDUFA13,NDUFA3,NDUFA5,NDUFA6,NDUFA8,NDUFAB1,NDUFAF2,NDUFAF4,NDUFB1,NDUFB10,NDUFB11,NDUFB2,NDUFB3,NDUFB6,NDUFB7,NDUFB8,NDUFB9,NDUFC2,NDUFS3,NDUFS6,NDUFV2	msigdb.txt	V$MIF1_01	0.15856	9	C2orf73,CCDC60,DNAH9,DNAI1,DYDC2,FAM92B,GALNT14,LRRC46,TTC16	msigdb.txt	SMITH_TERT_TARGETS_UP	1	1		msigdb.txt	REACTOME_ELONGATION_ARREST_AND_RECOVERY	1	1		msigdb.txt	BERTUCCI_MEDULLARY_VS_DUCTAL_BREAST_CANCER_DN	1.79373e-05	16	ACTA2,ACTN1,ADAM12,CAV1,CNN2,EDNRA,FAP,FERMT2,FLNA,LAMA2,MAPK7,MYLK,NPR2,SH3PXD2A,SPEG,TGFB1I1	msigdb.txt	GO_NADH_DEHYDROGENASE_COMPLEX	2.28777e-11	22	NDUFA12,NDUFA13,NDUFA4,NDUFA5,NDUFA6,NDUFA8,NDUFAB1,NDUFB1,NDUFB11,NDUFB2,NDUFB3,NDUFB6,NDUFB7,NDUFB8,NDUFB9,NDUFC2,NDUFS1,NDUFS4,NDUFS6,NDUFV2,PARK7,SNCA	msigdb.txt	GO_RESPONSE_TO_ABIOTIC_STIMULUS	2.76634e-06	42	ATP1A2,BNIP3,CA9,CAV1,CITED2,COL11A1,COL3A1,DDIT4,DPP4,EGFR,EIF4EBP1,FAM162A,FMO1,FOXB1,GLI2,HIF1A,HMOX1,HSPB7,ICOSLG,ITGB1,KCNK2,LOXL2,MARVELD3,MMP14,MYLK,NOX4,PLAU,PLOD1,PTGER4,PTN,RAB11FIP5,SOX9,SRF,STC2,TEK,TGFB1I1,TGFB2,THBD,TLR4,TNC,TP53,UCN2	msigdb.txt	REACTOME_REGULATION_OF_COMPLEMENT_CASCADE	0.168296	4	C4A,C4B,CFH,CFHR3	msigdb.txt
FOSTER_TOLERANT_MACROPHAGE_DN	5.05318e-06	65	AEBP2,AFF1,AGRN,C8orf44-SGK3,CASP7,CAV1,CCND2,CDKN1A,CEBPD,COL27A1,CP,CSF1,DCP2,DDX58,DRAM1,DUSP14,ENG,EZR,FAS,FILIP1L,FLNB,GJA1,GOLGA3,ICOSLG,IRF2,ITGAV,ITPKB,JDP2,KREMEN1,LMNA,MAPKBP1,MXD1,NFKB1,NLRC5,NOD1,OTUD1,PARP14,PDLIM5,PLAGL1,PLOD2,PMEPA1,PPP1R15B,PRR5L,RILPL1,RIN2,S100A10,SDCCAG3,SERPINE1,SGK3,SLC12A4,SLC30A4,SLFN5,SPHK1,TAB2,TANC1,TLR3,TRIP10,TUBB6,UACA,USP42,VCAN,VCPIP1,WHAMM,XKR8,ZYX	msigdb.txt	LIM_MAMMARY_STEM_CELL_UP	0.000403796	30	AHI1,AMOTL1,ARHGAP24,CLMP,CPNE8,EEPD1,ENC1,FHOD3,FOXP1,ID4,IL6ST,KCNMA1,NRP1,OSBPL6,OXTR,PLXNA2,POSTN,PTPRT,QKI,SCARF2,SIAH2,SLC4A3,SLIT2,SLIT3,SSBP2,STAC,THBS1,TMEM121,TMEM47,VIM	msigdb.txt	GO_MITOCHONDRIAL_RESPIRATORY_CHAIN_COMPLEX_I_BIOGENESIS	4.03984e-15	24	AIFM1,NDUFA11,NDUFA12,NDUFA13,NDUFA3,NDUFA5,NDUFA6,NDUFA8,NDUFAB1,NDUFAF2,NDUFAF4,NDUFB1,NDUFB10,NDUFB11,NDUFB2,NDUFB3,NDUFB6,NDUFB7,NDUFB8,NDUFB9,NDUFC2,NDUFS3,NDUFS6,NDUFV2	msigdb.txt	REACTOME_COMPLEMENT_CASCADE	0.15856	4	C4A,C4B,C6,C7	msigdb.txt	GSE29614_CTRL_VS_DAY3_TIV_FLU_VACCINE_PBMC_DN	1	1		msigdb.txt	HAHTOLA_CTCL_CUTANEOUS	1	1		msigdb.txt	GO_CELL_PART_MORPHOGENESIS	1.92161e-05	33	ASAP1,COL25A1,CPNE1,DRGX,EFNA5,ENAH,FLNA,GBX2,GDF7,GLI2,HOXA2,ISL1,ISL2,KIF26B,KLK8,LAMA2,LRP4,MAPK8IP3,NRP1,PAX2,PLXNA3,POU4F1,POU4F2,POU4F3,PTPN23,ROBO3,SEMA3B,SEMA3C,SEMA5B,SPTBN2,UNC5B,VLDLR,WNT3	msigdb.txt	GO_MITOCHONDRIAL_ELECTRON_TRANSPORT_NADH_TO_UBIQUINONE	2.28777e-11	22	DLD,NDUFA12,NDUFA13,NDUFA4,NDUFA5,NDUFA6,NDUFA8,NDUFAB1,NDUFB1,NDUFB11,NDUFB2,NDUFB3,NDUFB6,NDUFB7,NDUFB8,NDUFB9,NDUFC2,NDUFC2-KCTD14,NDUFS1,NDUFS4,NDUFS6,NDUFV2	msigdb.txt	GO_NEGATIVE_REGULATION_OF_DEVELOPMENTAL_PROCESS	2.76753e-06	36	ASAP1,BNIP3,CAV1,COL3A1,COL4A2,COL5A1,FSTL3,GFAP,GLI2,HIF1A,ITGAV,ITGB1,JAG1,KCNK2,LFNG,LRP1,LRP4,NOTCH3,NPR2,OMG,PAX2,PKP2,PTGER4,PTN,SEMA3B,SEMA3C,SERPINE1,SIX1,SOX9,STC2,TEK,TGFB1I1,TGFB2,TLR4,WWC1,ZFPM2	msigdb.txt	REACTOME_COMMON_PATHWAY	0.168296	4	F13A1,F5,FGB,FGG	msigdb.txt
HUANG_DASATINIB_RESISTANCE_UP	5.44214e-06	23	BTN3A2,BTN3A3,CALD1,CAV1,CAV2,COL5A1,EGFR,ELK3,EPHA2,GBP3,IFIT3,ITGA5,KCTD12,LIMA1,LYN,OSMR,PDGFC,PGM1,PLAU,PTRF,ST5,TGFBI,ZYX	msigdb.txt	GO_SYNAPTIC_SIGNALING	0.000420778	28	AKAP5,CARTPT,CASK,CNIH3,FGF12,GJD2,GLRA2,GRIA2,GRID2,GRM4,GRM7,HTR2A,KCNC4,MBP,NLGN1,NOVA1,NRXN1,PDE7B,PLCB1,PPP1R9A,PTPRN2,SLC1A1,SLC29A1,SNAP25,SYT10,SYT4,SYT6,TC2N	msigdb.txt	GO_MITOCHONDRIAL_RESPIRATORY_CHAIN_COMPLEX_I_ASSEMBLY	4.03984e-15	24	AIFM1,NDUFA11,NDUFA12,NDUFA13,NDUFA3,NDUFA5,NDUFA6,NDUFA8,NDUFAB1,NDUFAF2,NDUFAF4,NDUFB1,NDUFB10,NDUFB11,NDUFB2,NDUFB3,NDUFB6,NDUFB7,NDUFB8,NDUFB9,NDUFC2,NDUFS3,NDUFS6,NDUFV2	msigdb.txt	BOQUEST_STEM_CELL_CULTURED_VS_FRESH_UP	0.159951	15	ATP8B4,C6,CD302,CD83,CD9,CHI3L1,CLMN,DCN,FAM13A,KCNS3,MITF,SELENBP1,SLC5A3,STEAP4,ZFP36	msigdb.txt	GO_RESPONSE_TO_TEMPERATURE_STIMULUS	1	1		msigdb.txt	GO_MANNOSYLTRANSFERASE_ACTIVITY	1	1		msigdb.txt	GO_REGULATORY_REGION_NUCLEIC_ACID_BINDING	2.07879e-05	39	DLX2,DMBX1,EBF2,FOXF2,GATAD2A,GBX2,GLI2,GLIS2,HOXA2,HOXB3,HOXB5,ISL1,KLF15,KLF16,MEIS1,MYC,NEUROD1,NHLH1,OTX1,PAX2,POU3F2,POU4F1,POU4F2,POU4F3,PTF1A,SALL3,SMYD3,SOX3,SRF,TFAP2A,TFAP2B,TLX1,TP53,WNT1,ZIC1,ZIC3,ZNF536,ZNF714,ZNF736	msigdb.txt	MORF_RAD23B	2.87701e-11	46	ARF3,ATP5J,ATP6V1H,BZW1,CFDP1,COPS5,COX4I1,COX5A,CYCS,DDX1,DLD,DYNC1I2,ENSA,HSBP1,KARS,KPNA2,LYPLA1,MAPK6,MDH1,MORF4L2,NDUFAB1,NDUFS1,NEDD8,PGRMC1,PPP1R7,PRKAR1A,PRMT1,PSMA2,PSMA3,PSMB2,PSMC6,PSMD7,RAB1A,RAD21,RFK,SEPHS2,SKP1,SOD1,SRP9,STOML2,SUMO1,TBCA,VPS72,VTI1B,YWHAB,YWHAE	msigdb.txt	GO_LAMELLIPODIUM	2.78811e-06	16	ACTC1,ANTXR1,ARHGAP31,DPP4,ENAH,FAT1,FERMT2,ITGAV,ITGB1,ITSN1,MCC,MYLK,PALLD,PDPN,PIEZO1,PLCG1	msigdb.txt	MATZUK_SPERMATOZOA	0.168296	11	BBS4,CLGN,LDHC,NPHP1,PACRG,PRKAR1A,PRND,SPAG16,SPAG6,TEKT2,TEKT4	msigdb.txt
PEREZ_TP53_TARGETS	5.92777e-06	136	ABCA1,ABCA13,ABHD4,ACVR1,ADAM12,ADCY6,ADM,AFF1,AIFM2,ARAP1,ARHGEF40,B3GALNT2,BBS1,BRPF1,C22orf29,C4orf47,CCNK,CDH24,CDKN1A,CDT1,CEL,CFLAR,CHST3,CIDEB,CMBL,CNKSR3,CNNM3,COL13A1,COL27A1,CREB3L2,CROCC,CRYAB,CYBRD1,DIDO1,DIP2A,DNASE1,DVL3,ECE1,ECHDC3,ELF4,EPHB3,FAM102A,FAM198B,FBXL20,FDXR,FGF11,FGFR3,FLNC,FRMD8,FYCO1,GAA,GAB1,GGT1,GHR,GLIS2,GPC4,GRAMD2,GRN,HEG1,HES2,IDUA,IFIT3,INPP5D,INPP5E,INTU,ITPK…	msigdb.txt	BEGUM_TARGETS_OF_PAX3_FOXO1_FUSION_UP	0.000420778	10	ADAMTS5,AUTS2,DMD,ID4,KAT6B,MAN1A1,PITX2,SLIT2,SLIT3,TPBG	msigdb.txt	GSE13547_2H_VS_12_H_ANTI_IGM_STIM_BCELL_DN	4.21199e-15	43	ADAP1,ASF1B,AURKA,AURKB,BUB3,CCNA2,CCNB2,CDC123,CDCA3,CDCA8,CDK1,CDKN3,CKS1B,CKS2,COPS3,ERH,ETFB,FAM72A,H2AFX,HMMR,LSM3,MAD2L1,NHP2,NME1,NME7,NRM,PLK1,POLR3K,PRELID1,PSMB2,PSMC3,PSMD6,RAN,RANBP1,RBBP7,SNF8,STARD3NL,STMN1,TIMM17A,TUBB4B,TUBG1,UBE2N,UBE2S	msigdb.txt	REACTOME_COMMON_PATHWAY	0.167914	3	FGA,FGB,FGG	msigdb.txt	GSE6259_33D1_POS_DC_VS_BCELL_DN	1	1		msigdb.txt	GO_NEGATIVE_REGULATION_OF_RETINOIC_ACID_RECEPTOR_SIGNALING_PATHWAY	1	1		msigdb.txt	GO_EMBRYO_DEVELOPMENT_ENDING_IN_BIRTH_OR_EGG_HATCHING	2.07879e-05	31	COL11A1,DACT1,DKK1,DLX2,DVL3,ECE1,EDNRA,GBX2,GDF7,GLI2,HOXA2,HOXA9,HOXB2,HOXB3,HOXB5,HOXB8,HOXB9,ISL1,LFNG,MAPK8IP3,PAX2,PAX3,PKD1,PLCG1,PRRX1,PTK7,SEMA3C,SRF,TFAP2A,TRIM28,WNT1	msigdb.txt	PILON_KLF1_TARGETS_DN	3.10372e-11	242	ACADM,ACAT1,ACOT7,ACTR2,ACTR6,ADAP1,AGK,AGPS,AKR1B1,ANAPC4,ANKRD46,AP1S2,AP3S1,ARF3,ARL15,ARPP19,ATF2,ATP1B1,ATP1B3,ATP6AP2,ATXN10,BTBD1,BTF3L4,BUB3,BZW2,C12orf4,C1orf21,C5orf30,C9orf40,CAB39,CAMKK2,CASP3,CBX3,CCDC50,CCNH,CCR2,CCT6A,CCT8,CDC42,CDC7,CEP19,CERS6,CHAF1B,CHMP2B,CORO1A,CORO7-PAM16,COX5A,COX6C,CSE1L,CWC15,CYB5R4,CYCS,DCK,DHX15,DNAJB6,DPYSL2,DTNBP1,DYNC1I2,EID1,EIF1AX,ELMO1,ENSA,ERGIC1,…	msigdb.txt	GO_CELL_JUNCTION_ASSEMBLY	3.27061e-06	14	ACTN1,DLG1,FERMT2,FLNA,FLNC,FN1,ITGB1,ITGB4,LAMC1,MARVELD3,PKP2,SRF,TLN1,VCL	msigdb.txt	DOANE_BREAST_CANCER_ESR1_UP	0.168296	11	AGR2,ALCAM,C9orf116,CLGN,DNALI1,IFT74,MLPH,PEX11A,SELENBP1,TFF3,TSPAN1	msigdb.txt
GO_TRANSCRIPTIONAL_REPRESSOR_ACTIVITY_RNA_POLYMERASE_II_TRANSCRIPTION_REGULATORY_REGION_SEQUENCE_SPECIFIC_BINDING	6.03217e-06	36	AEBP1,AEBP2,ARID5B,ATF3,ATF7,BHLHE40,CREBBP,E2F7,FOXO1,HSF1,JDP2,KCNIP3,KLF16,MITF,MNT,MXD1,MYPOP,MZF1,NACC2,NFATC3,NFATC4,NFKB1,NR1D1,NR2E1,PPARA,PRDM5,PURB,RELA,REST,TCF3,ZBTB4,ZBTB7A,ZNF217,ZNF219,ZNF280B,ZNF350	msigdb.txt	GO_FOREBRAIN_CELL_MIGRATION	0.000420778	10	ARX,DAB1,DISC1,DIXDC1,NKX2-1,NRP1,SLIT2,SLIT3,SRGAP2,TNR	msigdb.txt	CAIRO_HEPATOBLASTOMA_CLASSES_UP	6.9144e-15	85	ATP2B1,AURKA,AURKB,BORA,BSG,BUB1B,BUB3,BZW2,CBX3,CCNA2,CCNB1,CCNB2,CCT2,CCT7,CDC25C,CDCA8,CDK1,CDKN3,CENPA,CIAPIN1,CKS2,CLIC1,DBF4,DGUOK,DLGAP5,ENY2,EPCAM,FXN,HDAC2,HMGB2,HMGB3,HMMR,HN1,ILF2,KARS,KIF2C,KPNA2,LSM4,MAD1L1,MAD2L1,MAPRE1,MRPL12,MRPL15,MYL6B,NAE1,NDC80,NHP2,NME1,NUSAP1,ODC1,OLA1,ORC4,PHB,PLK1,PQBP1,PRC1,PRMT1,PTDSS1,RAN,RANBP1,RBM4,RBX1,RFC4,RFXANK,RNASEH2A,RPP40,RUVBL1,RUVBL2,SAE1,SN…	msigdb.txt	GO_WATER_TRANSMEMBRANE_TRANSPORTER_ACTIVITY	0.167914	3	AQP1,AQP5,MIP	msigdb.txt	MORF_CDC10	1	1		msigdb.txt	BYSTRYKH_HEMATOPOIESIS_STEM_CELL_SCP2_QTL_TRANS	1	1		msigdb.txt	GO_TRANSCRIPTION_FACTOR_ACTIVITY_RNA_POLYMERASE_II_CORE_PROMOTER_PROXIMAL_REGION_SEQUENCE_SPECIFIC_BINDING	2.1738e-05	23	EBF2,GLI2,GLIS2,HOXA2,ISL1,KLF15,KLF16,MEIS1,MYC,NEUROD1,OTX1,POU3F2,POU4F1,POU4F2,POU4F3,PTF1A,SRF,TFAP2A,TFAP2B,TLX1,ZIC1,ZIC3,ZNF536	msigdb.txt	MODULE_307	3.4494e-11	17	ATP1B1,ATP6V0B,ATP6V1B2,ATP6V1C1,COX4I1,COX5A,COX5B,COX6A1,COX6B1,COX6C,COX7A2,COX7B,COX7C,COX8A,UQCR11,UQCRC2,UQCRFS1	msigdb.txt	DANG_REGULATED_BY_MYC_DN	4.109e-06	19	CALD1,CAV1,CCNG2,COL3A1,COL5A1,FAM129A,FBLN5,FN1,FOSL2,FOXN3,HMOX1,HSPB1,IGF2R,ITGB1,LAMC1,LAMP1,LOX,MCC,SERPINE1	msigdb.txt	GO_CYTOSKELETON_ORGANIZATION	0.170587	43	AQP1,ARHGAP6,BBS4,C11orf63,CCDC13,CCDC39,CETN2,CETN3,DNAAF1,DNAH5,DNAI1,DNAI2,DYNLL1,DYX1C1,ELMO1,FGD3,FGF7,GAS2L2,HYDIN,INSRR,KATNAL2,KIF19,KLHL1,LRRC6,MAP9,MYLK3,NPHP1,PARVG,PDCD10,PIBF1,PLA2G1B,PRKAR1A,RSPH1,RSPH4A,RSPH9,SOD1,SPAG16,SPAG17,SPEF2,TEKT2,TPPP3,TRDN,ZMYND10	msigdb.txt
GO_MUSCLE_TISSUE_DEVELOPMENT	6.88235e-06	49	ACVR1,AGT,ARID1A,ATF3,BCL9L,CAV1,CAV2,CFLAR,COL11A1,COL3A1,DCN,DLG1,DSG2,ENG,EP300,FLNB,HEG1,IGFBP5,KAT2A,KDM6B,KIAA1161,KLF5,LMNA,MAML1,MYH14,MYH7,MYLK,NEXN,NPPA,NUPR1,OBSL1,PDGFRA,PDGFRB,PDLIM5,PLAGL1,PPP1R13L,RYR1,SGCB,SGCG,SIN3B,SIX4,SKI,SLC9A1,SMAD7,SMO,SRF,TGFB2,UBE4B,VEGFA	msigdb.txt	WGTTNNNNNAAA_UNKNOWN	0.000423189	32	ALK,ARPP21,BCL6,CASK,CHN2,COL22A1,DMD,FGF12,FOXA1,GATA2,GCH1,GLRA2,GREM2,HIVEP3,HS3ST4,KCNMA1,MEIS2,NOVA1,NR2F2,PACRG,PCBP2,PCDH9,PDGFB,PITX2,RASGEF1A,RHOBTB3,RPS6KA3,SLC7A5,SRGAP2,SSBP2,SYT6,TMEM47	msigdb.txt	GO_OXIDOREDUCTASE_ACTIVITY_ACTING_ON_NAD_P_H_QUINONE_OR_SIMILAR_COMPOUND_AS_ACCEPTOR	6.9144e-15	24	DCXR,NDUFA12,NDUFA13,NDUFA3,NDUFA4,NDUFA5,NDUFA6,NDUFA8,NDUFAB1,NDUFAF2,NDUFB1,NDUFB10,NDUFB2,NDUFB3,NDUFB6,NDUFB7,NDUFB8,NDUFB9,NDUFC2,NDUFC2-KCTD14,NDUFS3,NDUFS6,NDUFV2,NQO1	msigdb.txt	MODULE_223	0.185643	8	CD2,CD83,FGA,FGB,FGG,GCG,HP,SELL	msigdb.txt	GO_REGULATION_OF_CELL_DEATH	1	1		msigdb.txt	REACTOME_SULFUR_AMINO_ACID_METABOLISM	1	1		msigdb.txt	GO_SPINAL_CORD_DEVELOPMENT	2.1738e-05	13	BAG3,DRGX,GDF7,GLI2,HOXB8,ISL1,ISL2,LBX1,PKD1,PTN,VLDLR,WNT1,ZIC1	msigdb.txt	MODULE_100	4.06966e-11	94	ABCC5,ABLIM3,ACTL6B,ADH1A,ALDH7A1,AMPH,ANK3,ARC,ATP1B1,ATP6V1D,BTBD3,C16orf45,C5orf30,CDH18,CGA,CHN2,CLDN10,CORO1A,CRMP1,CRYM,CSRP2,DCLK1,DCX,DMBT1,ELAVL2,ELAVL4,ELMO1,ENO2,FOS,GABRB3,GABRG2,GAP43,GLRB,GPM6A,GSTA4,GUCY1B3,HSPA13,INPP1,ITPKA,KIF3A,KIF5C,LDB2,LDOC1,MAP2,MAPK10,MAPRE2,MEF2C,MLLT11,NAP1L3,NCALD,NCAM1,NECAP1,NEFL,NOVA1,NR4A1,PCSK1,PDE4B,PENK,PITPNB,PKIA,PTPRO,QDPR,RAC3,RCAN2,RGS7,RNF1…	msigdb.txt	GO_EPITHELIUM_DEVELOPMENT	4.60827e-06	39	CA9,CD109,CITED2,COL4A1,COL5A1,DLG1,EGFR,FLNA,FOSL2,FOXB1,GAB1,GBX2,GLI2,HHIP,HIF1A,INTU,JAG1,KIF26B,LFNG,LRP4,MMP14,MYO1E,NR2F2,PALLD,PAX2,PLOD1,POU4F3,PTK7,PTN,SEMA3C,SIX1,SOX9,SRF,SULT1B1,TGFB1I1,TGFB2,TNC,VCL,VEGFC	msigdb.txt	SMID_BREAST_CANCER_RELAPSE_IN_BONE_UP	0.17468	10	AGR2,BCAS1,C9orf116,CLGN,DNALI1,HPX,MLPH,TFF3,TSPAN1,TTC12	msigdb.txt
REACTOME_GENERIC_TRANSCRIPTION_PATHWAY	7.43749e-06	57	CDK9,CREBBP,CTGF,KAT2A,MAML1,MED12,MED14,MED25,MEN1,NCOA3,NCOR2,NOTCH2,NOTCH3,NPPA,NR1D1,NR1H2,NR2E1,NR3C2,PPARA,RUNX2,SERPINE1,SKI,SMAD7,SMURF2,SP1,TEAD2,TGIF2,TRIM28,WWTR1,YAP1,ZNF141,ZNF160,ZNF175,ZNF2,ZNF211,ZNF225,ZNF234,ZNF264,ZNF350,ZNF37A,ZNF383,ZNF419,ZNF430,ZNF431,ZNF460,ZNF490,ZNF500,ZNF529,ZNF543,ZNF561,ZNF567,ZNF595,ZNF596,ZNF615,ZNF616,ZNF619,ZNF773	msigdb.txt	GO_CELL_PROJECTION	0.000443076	74	AHI1,AKAP5,AMOTL1,ANXA3,ARHGAP24,ASS1,ATP1A3,ATP2B4,CADM2,CAPN2,CASK,CDH23,CLIC5,CLU,CNGA3,CNIH3,CNTN4,CNTNAP4,CPEB2,CTNND2,DAB1,DAGLA,DISC1,DMD,DSCAM,DZIP1,EEF1A1,EPHA5,FOXA1,FRMPD4,FZD1,GLRA2,GRID2,GRM7,HTR2A,ICA1,IGSF9B,IL6ST,ITGA2,KCNA4,KCNC4,KCND3,KCNIP1,LPAR1,LRRTM1,LYNX1,LZTS1,MAGI2,MAPK8IP1,MBP,NELL2,NLGN1,NOS1,NPTN,NRP1,NRXN1,OLFM1,OXTR,PACRG,PCDH9,POU4F1,PPARGC1A,PPP1R9A,PTPRN2,S100A6,S…	msigdb.txt	OUELLET_OVARIAN_CANCER_INVASIVE_VS_LMP_UP	7.2835e-15	35	ATP5B,ATP5C1,ATP5F1,CBX1,CDKN3,CKS1B,CKS2,COX6A1,COX7B,CYCS,FH,GLO1,H2AFZ,HMGB2,HMGN1,MAPRE1,MELK,MEST,NASP,NDUFV2,POLR2K,PSMA3,PSMB2,PTGS1,RALY,RANBP1,RFC4,SNRPB2,SRSF9,SUMO1,SUMO2,TM4SF1,TUBB,YBX1,YWHAZ	msigdb.txt	GO_SPERM_FLAGELLUM	0.185643	5	DNAI2,MNS1,RPGR,SPEF2,TCTEX1D4	msigdb.txt	GO_DNA_DIRECTED_RNA_POLYMERASE_II_HOLOENZYME	1	1		msigdb.txt	GO_ATPASE_COMPLEX	1	1		msigdb.txt	CROMER_TUMORIGENESIS_UP	3.40358e-05	10	ACTN1,COL11A1,COL1A2,COL3A1,COL4A1,COL4A2,FAP,FN1,PPFIA1,PTK7	msigdb.txt	MODULE_66	4.06966e-11	95	ABCC5,ABLIM3,ACTL6B,ADH1A,ALDH7A1,AMPH,ANK3,ARC,ATP1B1,ATP2B1,ATP6V1D,BTBD3,C16orf45,C5orf30,CDH18,CGA,CHN2,CLDN10,CORO1A,CRMP1,CRYM,CSRP2,DCLK1,DCX,DMBT1,ELAVL2,ELAVL4,ELMO1,ENO2,FOS,GABRB3,GABRG2,GAP43,GLRB,GPM6A,GSTA4,GUCY1B3,HSPA13,INPP1,ITPKA,KIF3A,KIF5C,LDB2,LDOC1,MAP2,MAPK10,MAPRE2,MEF2C,MLLT11,NAP1L3,NCALD,NCAM1,NECAP1,NEFL,NOVA1,NR4A1,PCSK1,PDE4B,PENK,PITPNB,PKIA,PTPRO,QDPR,RAC3,RCAN2,RG…	msigdb.txt	JIANG_HYPOXIA_NORMAL	4.65168e-06	21	ACTC1,AK4,BNIP3,CAV1,CITED2,DPP4,EEF1A1,FAM162A,FOSL2,HIF1A,HMOX1,ITGB4,LAMC1,LOX,LRP1,P4HA1,SERPINE1,SGPL1,SLC2A3,STC2,SYNC	msigdb.txt	GSE45365_WT_VS_IFNAR_KO_BCELL_MCMV_INFECTION_DN	0.180101	14	BUB1B,C22orf23,CCDC96,CFH,CMTM8,KLHDC8B,MEIG1,MLPH,NANOS1,SYTL4,TMEM200A,TSGA10,WWOX,ZMYND12	msigdb.txt
MODULE_122	7.43749e-06	32	ADAM12,AEBP1,BGN,CHL1,COL11A1,COL16A1,COL1A1,COL3A1,COL4A1,COL5A1,CTGF,CXCL12,DSG2,ECM2,EFS,FBN2,FN1,ICAM1,ITGA5,ITGAV,ITGB5,LAMA5,LAMB2,MFAP5,MFGE8,MGP,NEDD9,PTK7,PTPRF,TGFBI,TNXB,ZYX	msigdb.txt	GO_NEURON_DEVELOPMENT	0.000469657	38	AHI1,ALK,ARX,CDH23,CLIC5,CLU,CNTN4,CTNND2,DAB1,DGKG,DISC1,DSCAM,EFNA5,EPHA5,FEV,GATA2,GATA3,LMX1A,LRRC70,NKX2-1,NLGN1,NRP1,NRXN1,NTM,PHGDH,PLXNA2,POSTN,POU4F1,PPP1R9A,S100A6,SIAH2,SLIT2,SLIT3,SPTB,SRGAP2,TNR,UNC5A,UNC5D	msigdb.txt	MODULE_151	8.83488e-15	58	AP2S1,ATP5B,ATP5E,ATP5G3,ATP5I,ATP5J,ATP5J2,ATP6V0B,BCAP31,C14orf2,C19orf53,CCT8,CHMP2A,CLIC1,COX5B,COX6B1,COX6C,COX7A2,COX7B,COX7C,DYNLL1,EIF3K,ETFB,FDPS,GRHPR,GTF2A2,HINT1,HSBP1,IMP3,LSM3,MRPL21,NDUFA13,NDUFA4,NDUFAB1,NDUFB1,NDUFB7,NDUFV2,PRELID1,PSMA4,PSMA6,PSMB1,PSMD6,PSMD8,PTMA,RBX1,SEMG2,SF3B5,SNRPB2,SNRPC,SNRPD2,SOD1,SRP9,STMN1,TAF7,TRA2B,UQCRH,UQCRQ,VDAC1	msigdb.txt	GO_ENDOCARDIAL_CUSHION_DEVELOPMENT	0.18856	4	ERG,FOXF1,MSX1,TBX5	msigdb.txt	GSE13887_RESTING_VS_ACT_CD4_TCELL_UP	1	1		msigdb.txt	GO_PHOSPHOLIPID_DEPHOSPHORYLATION	1	1		msigdb.txt	GO_CELL_SUBSTRATE_JUNCTION	3.45537e-05	25	ACTC1,ACTN1,AIF1L,CAV1,CAV2,CDC42EP1,CNN2,ENAH,FAP,FERMT2,FGFR3,FLNA,FLT1,HSPA1A,ITGA11,ITGA5,LIMA1,LRP1,NRP1,PALLD,PPFIA1,PTK7,TEK,TGFB1I1,ZYX	msigdb.txt	SHEN_SMARCA2_TARGETS_UP	4.85044e-11	80	AASDHPPT,ACTR10,ANKMY2,ATP5O,ATP6AP2,BCLAF1,BEX4,BTBD3,BUB3,CBX1,CCDC90B,COPS4,COPS8,CSE1L,DDX1,EID1,FBXO3,FTO,GLOD4,GNAQ,HLTF,HNRNPH2,HTATSF1,ISCA1,ITFG1,KIDINS220,KIFAP3,LUC7L3,MAPK9,MATR3,MED4,METTL5,MKKS,MOB4,MORF4L1,MRFAP1L1,NAP1L2,NDUFB6,NFU1,NSFL1C,ORC4,PAFAH1B1,PCMT1,PJA2,PPP1R2,PREPL,PRKAR1A,PRKRA,PSMC6,PSMD12,RAB1A,RAB2A,RAB7A,RALB,RIOK3,RNF14,RPRD1A,SCAPER,SERINC1,SHOC2,SKP1,SLC25A12,S…	msigdb.txt	GO_ENZYME_LINKED_RECEPTOR_PROTEIN_SIGNALING_PATHWAY	4.65168e-06	33	CAV2,CITED2,COL3A1,CPNE3,DDIT4,EGFR,EIF4EBP1,FERMT2,FGF5,GAB1,GFRA1,HSPB1,IGF2R,ITGAV,ITGB1,ITSN1,LEFTY2,LRP4,LTBP2,MYO1E,NDST1,NPR2,PLCE1,PLCG1,PTN,SGPL1,SIPA1L1,SOX9,TEK,TGFB1I1,TGFB2,VEGFC,ZYX	msigdb.txt	GNF2_MLF1	0.180101	9	CCNA1,DNALI1,HRASLS,IFT88,LDHC,MLF1,NME5,SPA17,SPAG6	msigdb.txt
GO_COMPLEX_OF_COLLAGEN_TRIMERS	7.61567e-06	12	COL11A1,COL11A2,COL1A1,COL27A1,COL3A1,COL4A1,COL4A2,COL5A1,COL8A1,DCN,LUM,TNXB	msigdb.txt	V$FOXJ2_02	0.000487512	19	ADAMTSL1,ARPP21,ATP2B4,BCL6,CAST,DIXDC1,DMD,FOXP1,FRAS1,LRP1B,LRRTM3,NKX2-1,NPNT,NRXN1,PPARGC1A,SOX2,SYT6,TEAD1,TRIB2	msigdb.txt	GSE39556_CD8A_DC_VS_NK_CELL_MOUSE_3H_POST_POLYIC_INJ_UP	1.01893e-14	45	ACOT7,ALDH7A1,ATP1A3,AURKA,BUB1B,C1orf216,C5orf30,CCNA2,CCNB1,CCNB2,CDC25C,CDK1,CDKN3,CENPA,CKS1B,CKS2,CLGN,COCH,DBF4,DLG3,DLGAP5,EBP,FANCL,GALE,GUCY1B3,H2AFX,HMGB3,HMMR,ID2,KIF2C,KPNA2,MELK,NDC80,NET1,RFC4,RNASEH2A,RPL39L,SLBP,TK1,TTK,TUBB4B,TUBG1,TXN,UBE2S,VRK1	msigdb.txt	REACTOME_P130CAS_LINKAGE_TO_MAPK_SIGNALING_FOR_INTEGRINS	0.194322	3	FGA,FGB,FGG	msigdb.txt	BORCZUK_MALIGNANT_MESOTHELIOMA_DN	1	1		msigdb.txt	LI_CISPLATIN_RESISTANCE_UP	1	1		msigdb.txt	PID_SYNDECAN_1_PATHWAY	3.79061e-05	9	COL11A1,COL11A2,COL12A1,COL14A1,COL1A2,COL3A1,COL4A1,COL5A1,COL6A3	msigdb.txt	GO_NEURON_PART	5.75065e-11	174	ACADM,ACSL4,ACTL6B,ACTN2,ADCYAP1,AMPH,ANK2,ANK3,AP1S1,AP3M2,AP3S1,ARC,ARRB1,ATF4,ATL1,ATP1A3,ATP2B1,ATP6AP2,ATP6V0D1,ATXN10,BASP1,BBS7,CADM2,CADPS,CALM1,CALM2,CALM3,CCR2,CDC42,CDH8,CDK5,CHRNB4,CIB2,CLASP2,COPS4,COPS5,CORO1A,CRHBP,CTNNA2,CXADR,DAB1,DCLK1,DCX,DDC,DLG2,DNER,DNM3,DPYSL2,DTNA,DTNBP1,ENC1,ENDOG,ENO2,EPHA5,ERC2,EXOC4,FKBP4,FOS,FRMD7,GABRB1,GABRG2,GAP43,GLRA3,GLRB,GLRX3,GNAQ,GNB1,GOT1,GO…	msigdb.txt	BLALOCK_ALZHEIMERS_DISEASE_UP	4.80568e-06	57	ACOX3,AGRN,ARAP2,CALD1,CHST3,COTL1,CPNE3,CUX1,EEF1A1,EGFR,EIF3B,ENAH,FBN1,FBN2,FLNA,FLNC,FOXN3,FSTL3,GFAP,GLI2,HMOX1,ITGB4,ITSN1,KLHL20,LAMC1,LAMP1,LRP4,LTBP2,MLC1,MYL4,MYLK,MYO1E,NCOR2,NDST1,PALLD,PDPN,PLCE1,PLOD1,PRRX1,RALBP1,RHOBTB3,SEMA3B,SEMA3C,SGPL1,SHMT2,SLC4A4,SOX9,SYNC,TGFB1I1,TGFB2,TNC,TNIP1,TNS3,TP53,UST,VCAN,VEGFC	msigdb.txt	GO_CYTOSKELETON_DEPENDENT_INTRACELLULAR_TRANSPORT	0.180274	11	BBS12,DYNC2H1,DYNLL1,IFT27,IFT46,IFT74,RPGR,SOD1,TTC26,TTC30A,TTC30B	msigdb.txt
KERLEY_RESPONSE_TO_CISPLATIN_UP	7.94558e-06	16	ACTA2,CAV1,CDKN1A,DDB2,DRAM1,FAS,FDXR,FOSL1,GDF15,INPP5D,LMNA,PPM1D,SERPINE1,TNFRSF10C,TRIM22,ZMAT3	msigdb.txt	BENPORATH_PRC2_TARGETS	0.000512971	36	CDH23,CDH7,CTNND2,DCHS2,DGKG,EPHA5,FAM43B,FEV,FRMPD4,GATA2,GATA3,GJD2,GRIA2,GRID1,GRM7,GUCY1A3,HS6ST3,KCNC4,KCND3,KCNMA1,LRRTM1,MAFB,NKX2-1,NKX6-1,NPNT,NR2F2,PITX2,PLXNA2,POU4F1,PTPRT,RBP4,SERTM1,SFRP1,SLIT2,ZFHX3,ZNF503	msigdb.txt	BERENJENO_TRANSFORMED_BY_RHOA_UP	1.08664e-14	79	ACOT7,ASF1B,AURKA,AURKB,BPGM,BUB3,CACYBP,CBX1,CCNA2,CCNB1,CCT7,CDC25C,CDC34,CDCA8,CDK1,CDK8,CENPA,CHAF1B,CKS1B,CKS2,CYCS,DCTPP1,DHRS7B,DLGAP5,FEN1,GREM2,H2AFZ,HMGB2,HMGB3,HMGN5,KIF2C,KPNA2,LRRC8C,LSM3,LSM4,MAD2L1,MRPL12,MRPL34,MYBL2,NASP,NDUFAF4,NET1,NHP2,NME1,NOP58,NSMCE4A,NUSAP1,ODC1,PFDN6,POLR3K,PRC1,PSMA7,PSMB3,PSMD13,PTGES3,PTGS1,PTTG1,RANBP1,RFC4,RNASEH2A,RUVBL2,SAE1,SEPHS2,SF3B5,SLBP,SNRPD…	msigdb.txt	ZHANG_GATA6_TARGETS_UP	0.194322	3	MAOB,MPZL2,POF1B	msigdb.txt	ATGGYGGA_UNKNOWN	1	1		msigdb.txt	BIOCARTA_EIF4_PATHWAY	1	1		msigdb.txt	DOUGLAS_BMI1_TARGETS_UP	3.90203e-05	30	ADI1,BHLHE22,CDH24,COL4A1,COL4A2,COL5A1,CRABP1,FN1,GFRA1,HK2,NCLN,NCOR2,NOTCH3,NXPH4,OSGIN2,PLCB3,PLOD1,PLXNA3,PNP,PRDM8,SAMD1,SCD5,SH3PXD2A,SPTBN2,SRF,STEAP3,TNFAIP6,WBSCR17,WWC3,ZYX	msigdb.txt	VERHAAK_GLIOBLASTOMA_PRONEURAL	1.15535e-10	45	ACTR1A,ATP1A3,BEX1,CBX1,CDC7,CLASP2,CLGN,CNTN1,CRMP1,DCX,DLL3,DNM3,FXYD6,GABRA3,GPM6A,GSTA4,HDAC2,HMGB3,HN1,LRRTM4,MAP2,MATR3,MLLT11,NCALD,NCAM1,PAFAH1B3,PAK3,PCDH11X,PDE10A,PFN2,PLCB4,PODXL2,RAD21,REEP1,RUFY3,SCG3,SEC61A2,SLC1A1,SOX11,STMN1,STMN4,TMEFF1,TTC3,ZC4H2,ZNF711	msigdb.txt	KOINUMA_TARGETS_OF_SMAD2_OR_SMAD3	4.93006e-06	36	ACTN1,AHNAK,ATF3,CALD1,CAV1,CD109,COL12A1,COTL1,DIRC2,EGFR,ELK3,ENAH,FAT1,FAT2,FHL2,FOSL2,ITGAV,ITGB1,LAMC1,LIMA1,LTBP2,NDST1,PKP2,PLAU,PMEPA1,SERPINE1,SGPL1,SH3PXD2A,THBD,TLN1,TMOD3,TNC,TNFRSF12A,TUBB6,VCL,WWC1	msigdb.txt	GSE40666_WT_VS_STAT4_KO_CD8_TCELL_DN	0.183883	15	BBS12,CDADC1,CYB5D2,DYNC2LI1,DZANK1,FXN,HMGN5,LMBRD1,LMLN,NT5DC1,POLR2I,SLC46A3,SNX14,SPA17,ZMYND12	msigdb.txt
GO_MUSCLE_STRUCTURE_DEVELOPMENT	8.88022e-06	67	ACVR1,ADAM12,ADM,AEBP1,AGT,ARID1A,ARID5B,ATF3,BCL9L,CAV1,CAV2,CFLAR,COL11A1,COL3A1,CRYAB,CTF1,DCN,DYRK1B,EP300,EVC,FGFRL1,FLNB,FLNC,FOXK1,GREM1,HEG1,IGFBP5,KAT2A,KDM6B,KIAA1161,KLF5,LAMA5,LIF,LMNA,MAML1,MKX,MYH14,MYH7,MYLK,NEXN,NFATC4,NPPA,NUPR1,OBSCN,OBSL1,PDGFRA,PDGFRB,PDLIM5,PLAGL1,REST,RYR1,SGCB,SGCG,SIN3B,SIX4,SKI,SLC9A1,SMAD7,SMO,SPEG,SRF,TANC1,UBE4B,UNC45A,USP2,UTRN,VEGFA	msigdb.txt	TTANTCA_UNKNOWN	0.000526951	46	ADAMTSL1,ALK,ARHGAP24,ARPP21,C11orf87,CARTPT,CASK,CHN2,CNIH3,CPNE4,CPVL,CTNND2,DIS3L,DMD,EFNA5,FAM19A1,FGF12,FOXP1,GLRA2,GRID2,HIVEP3,HS3ST4,KIAA1456,LMX1A,MAL2,MEIS2,NCALD,NLGN1,PCDH9,PITPNC1,PITX2,PTPRR,RBFOX1,RCAN1,RFX4,RIPK4,RPS6KA3,SMAD3,SMARCA2,SPTB,SYT10,TAGLN2,THNSL2,TMEM196,TRPS1,WNT4	msigdb.txt	MORF_XRCC5	1.18919e-14	49	ANP32A,ATP5G1,ATP5G3,ATP5O,BUB3,CAMKK2,CCT2,CCT7,COX5B,DNAJC8,DYNLL1,EIF1AX,FH,FIBP,GTF2A2,H2AFV,H2AFZ,HDAC1,HDAC2,HDDC2,HNRNPA2B1,ILF2,IMMT,LSM7,MAPRE1,NAE1,NAP1L4,PAPSS1,PARK7,PCMT1,PIN1,PSMB7,PTDSS1,PTGES3,RUVBL2,SLBP,SRSF9,SSB,STMN1,SUMO2,TIMM17A,TRA2B,TXNL4A,U2AF1,UBE2D2,UBE2L3,UQCRH,VDAC3,XRCC6	msigdb.txt	REACTOME_GRB2_SOS_PROVIDES_LINKAGE_TO_MAPK_SIGNALING_FOR_INTERGRINS_	0.194322	3	FGA,FGB,FGG	msigdb.txt	MODULE_128	1	1		msigdb.txt	JACKSON_DNMT1_TARGETS_DN	1	1		msigdb.txt	AACTTT_UNKNOWN	3.90203e-05	66	BHLHE22,C1orf198,C1orf61,CALB1,CIC,COL1A2,COL25A1,COL3A1,DACT1,DPF3,EBF2,EFNA5,EIF4G1,ENAH,FOXN3,GFRA1,HOXA2,HOXB2,HOXB3,HOXB8,HOXB9,IRX4,ISL1,JAG1,LOX,LRP1,MEIS1,MGST1,MN1,MYC,NCKAP5,NEUROD1,NHLH1,NUDT4,NXPH4,OTX1,PAX2,PLCB3,PLP1,PMEPA1,POU3F2,POU4F1,POU4F2,PPRC1,PRRX1,SALL3,SAMD1,SH3BP4,SH3D21,SOCS2,SOX3,SPINK5,SPRY2,SPTBN2,STEAP3,STXBP6,TFAP2A,TLX3,TP53,TUBA1C,UST,VCAN,VLDLR,WNT3,ZIC1,ZIC3	msigdb.txt	GO_PHOSPHATE_CONTAINING_COMPOUND_METABOLIC_PROCESS	1.39075e-10	242	ABHD12,ACOT7,ACP1,ACTN2,ACYP1,ADCYAP1,AGK,AGPAT4,AK5,ARF3,ATP1B1,ATP5A1,ATP5B,ATP5C1,ATP5E,ATP5F1,ATP5G1,ATP5G3,ATP5H,ATP5J,ATP5O,ATP6V1A,ATP6V1B2,BAD,BPGM,BTRC,CAB39,CACNB4,CALM1,CALM2,CALM3,CAMKK2,CCNH,CD28,CDC7,CDK5,CDK8,CDKL2,CDS2,CKMT1B,COX4I1,COX5A,COX5B,COX6A1,COX6B1,COX6C,COX7B,COX7C,COX8A,CYB5R4,CYCS,DCK,DCLK1,DCLK3,DCTPP1,DCX,DCXR,DGKB,DGUOK,DLD,DLG2,DPM2,DUSP12,DUSP4,DUSP6,EFR3B,ENO2,E…	msigdb.txt	GO_CELLULAR_COMPONENT_MORPHOGENESIS	4.99063e-06	38	ACTC1,ACTN1,ANTXR1,ASAP1,CAP2,EGFR,ENAH,FERMT2,FLNA,FN1,FOXB1,GBX2,GLI2,HIF1A,INTU,ITGAV,ITGB1,KIF26B,LAMC1,LOXL2,LRP4,LRRN1,NOX4,OMG,PALLD,PAX2,PDPN,PEAK1,POU4F3,SEMA3B,SEMA3C,SOX9,SPTBN5,SRF,TEK,TGFB2,TMOD3,VCL	msigdb.txt	REACTOME_RESPONSE_TO_ELEVATED_PLATELET_CYTOSOLIC_CA2_	0.190386	9	APOA1,CALM1,CD36,F13A1,F5,FGB,FGG,SERPINA1,SOD1	msigdb.txt
GSE19888_ADENOSINE_A3R_ACT_VS_TCELL_MEMBRANES_ACT_AND_A3R_INH_PRETREAT_IN_MAST_CELL_DN	8.96981e-06	39	ABCC1,ARHGEF18,CDC42BPG,CNNM3,DDR1,ELL3,FAM160B2,FAM193B,FGFR3,FREM2,GOLGA4,HDGF,HIST1H1C,HMGXB3,KLF5,MBD6,MFGE8,MYO1E,NOTCH3,NXN,PABPC1,PLEKHG2,PLXNA3,PTPN14,PTPRF,RALBP1,RANBP10,REEP4,RIN1,SLC6A8,SMAD7,SNAPC4,TANC1,TMEM63A,TNK2,UPF1,ZBTB44,ZNF512B,ZNF692	msigdb.txt	GO_POSITIVE_REGULATION_OF_BIOSYNTHETIC_PROCESS	0.000569402	75	AHI1,AKAP12,AKAP5,ALK,ANXA3,ASS1,AUTS2,CASK,CAT,CD86,CFLAR,CHCHD2,CLU,EBF1,EBF4,EEF2,EPCAM,EPHA5,FOXA1,FOXO1,FZD1,GATA2,GATA3,GLP1R,GUCY1A2,GUCY1A3,HIVEP3,HSF1,HSPB1,HTR2A,ID4,ITGA2,KAT6B,KDR,KLF12,KLF6,LGR4,LMX1A,MAFB,MED12L,MEIS2,MYB,NKX2-1,NKX6-1,NOS1,NPNT,NR2F2,PABPC1,PCBD1,PDGFB,PDGFC,PITX2,PLCB1,POU2F2,POU4F1,PPARGC1A,RFX4,RGMB,RIPK4,RPS6KA3,RXRG,SERPINF2,SFRP1,SMAD3,SMARCA2,SMPD3,SOX2,TEAD…	msigdb.txt	GNF2_CDC20	1.93317e-14	24	AURKA,AURKB,BUB1B,CCNA2,CCNB2,CDCA3,CDCA8,CDK1,CKS1B,CKS2,DLGAP5,H2AFX,HMMR,KIF2C,MELK,NDC80,NUSAP1,PLK1,PRC1,PTTG1,RAN,TTK,UBE2C,UBE2S	msigdb.txt	chrxq23	0.194322	3	AMOT,LHFPL1,SLC6A14	msigdb.txt	GO_POLYOL_METABOLIC_PROCESS	1	1		msigdb.txt	DELACROIX_RAR_TARGETS_DN	1	1		msigdb.txt	GO_ACTOMYOSIN	4.5016e-05	10	ACTC1,ACTN1,CNN2,DBN1,FERMT2,LIMA1,MICALL2,MYLK,TEK,ZYX	msigdb.txt	TGACCTY_V$ERR1_Q2	1.49367e-10	145	ABCC5,ACAT1,AFG3L2,AGPS,AIFM1,AMPH,ANK3,AP1S2,APOPT1,ARF3,ARHGAP18,ARHGEF38,ARL8A,ATP1A3,ATP1B1,ATP5A1,ATP5B,ATP5C1,ATP5F1,ATP5G1,ATP5G3,ATP5J,ATP6AP2,ATP6V1A,BLCAP,BTBD3,BZW2,C14orf2,C15orf41,C1orf21,CACNB2,CALCB,CEND1,CHMP2A,CORO7-PAM16,COX4I1,COX5B,COX7B,COX8A,DAAM1,DCUN1D4,DLAT,DLG2,DMRT2,DNER,EIF4E,ELAVL4,ERGIC1,ESRRG,FABP3,FGF12,FH,GABRA3,GABRG2,GDPD1,GMFG,GOT1,GRIA4,HMGB3,HOXC10,HOXC13,HS6…	msigdb.txt	PID_AVB3_INTEGRIN_PATHWAY	5.36847e-06	11	COL11A1,COL11A2,COL12A1,COL3A1,COL4A1,COL5A1,COL8A1,FN1,ITGAV,TLN1,VCL	msigdb.txt	SMID_BREAST_CANCER_RELAPSE_IN_BRAIN_DN	0.190386	9	AGR2,ALCAM,CDS1,CLGN,DNALI1,MAP9,MLPH,SELENBP1,TFF3	msigdb.txt
RODWELL_AGING_KIDNEY_UP	9.13473e-06	69	ABCC1,ACTN1,AEBP1,AKNA,ALPK2,ANTXR1,ATP8B2,AXL,BIRC3,C1R,CALHM2,CCND2,CMTM3,COL1A1,COL27A1,COL3A1,COL5A1,CXorf38,DDX58,DRAM1,DTX3L,EHBP1L1,EML3,FAM198B,FAS,FDXR,FHOD1,FN1,GRN,HLA-E,IKBKB,LMF2,LUM,LYN,MAN2B1,MFGE8,MICALL2,MVP,MYOF,NLRC5,NT5E,ODF3B,OSMR,PARP12,PARP14,PLOD3,PPM1M,PROM1,PTPRC,RAB34,RBCK1,REEP4,RIN3,RNF213,RUNX2,SYMPK,TAP1,TAPBP,TCF3,TGFBI,TIMP1,TNFAIP2,TNFRSF25,TRIM22,TYMP,VCAN,VWCE,…	msigdb.txt	GO_TUBE_DEVELOPMENT	0.000593385	33	AHI1,ASS1,CAT,CLMP,DAB1,DACT2,DHCR7,EPCAM,FOXA1,FZD1,GATA2,GATA3,IRX1,IRX2,LGR4,MAN2A1,NKX2-1,NPNT,NRP1,OXTR,PDGFC,PHGDH,PITX2,PLXNA2,RBP4,REC8,SFRP1,SHROOM3,SLIT2,SMAD3,THRB,TRPS1,WNT4	msigdb.txt	GSE36476_CTRL_VS_TSST_ACT_40H_MEMORY_CD4_TCELL_OLD_DN	2.86793e-14	44	ACOT7,AURKA,AURKB,BUB1B,CCNB1,CCNB2,CENPA,CEP55,CKS1B,CKS2,DCTPP1,DLGAP5,FEN1,FH,GOT2,HIST1H2BH,HMGB3,HMMR,HN1,KIF2C,KPNA2,LMNB2,MELK,MRPL12,MRPL15,MYL6B,NIT2,NME1,PHB,POLR3K,PSMB6,RANBP1,RBX1,RFC4,RNASEH2A,RPA3,SEPHS2,STIP1,STMN1,TALDO1,TK1,TUBA1B,TUBB,TUBG1	msigdb.txt	V$CRX_Q4	0.195241	11	AMMECR1,CRYGS,ERG,FGF7,GUCY2F,HMGN2,MIP,MYO3B,RAX,TYRP1,UBXN10	msigdb.txt	MODULE_486	1	1		msigdb.txt	GO_BLOOD_VESSEL_ENDOTHELIAL_CELL_MIGRATION	1	1		msigdb.txt	YAO_TEMPORAL_RESPONSE_TO_PROGESTERONE_CLUSTER_16	4.82332e-05	11	ACTC1,ACTN1,COL1A2,COL3A1,COL4A1,COL4A2,COL6A3,CRABP1,DBN1,TP53,VCAN	msigdb.txt	VERHAAK_GLIOBLASTOMA_NEURAL	2.11082e-10	37	ACSL4,ANKRD46,ARRB1,ATP5F1,BASP1,CDC42,COX5B,CRYM,CUTC,EDIL3,FAM49B,FBXO3,GNAI1,GPR22,IMPA1,LYRM1,MAGEH1,MDH1,MGST3,MMD,MORF4L2,MSRB2,MYBPC1,NDRG2,ORC4,PDE6D,PLCL1,PPA1,PPP1R1A,PRPSAP2,SERPINI1,SH3GL3,TCEAL2,TPM3,TTC1,UROS,VIP	msigdb.txt	FARDIN_HYPOXIA_11	5.86661e-06	8	AK4,BNIP3,DDIT4,FAM162A,PGM1,PLOD1,SLC2A3,TNIP1	msigdb.txt	DELYS_THYROID_CANCER_DN	0.220237	17	CCL14,CD36,DCN,ELMO1,FGL2,FOLR1,FXYD1,IGF2,LDB2,NUCB2,NUP62CL,RERGL,TBC1D4,TGFBR3,TOB1,WWOX,ZDHHC11	msigdb.txt
GO_NEGATIVE_REGULATION_OF_TRANSCRIPTION_FROM_RNA_POLYMERASE_II_PROMOTER	9.13473e-06	100	AEBP1,AEBP2,ARID1A,ARID5B,ATF3,ATF7,ATN1,ATXN1L,BHLHE40,BMP6,BPTF,CAV1,CIC,CREBBP,CUX1,DLG1,E2F7,ENG,EP300,ERF,EZR,FLCN,FOXO1,FZD8,GATAD2B,GLI2,GLI3,GLIS2,HDAC7,HDGF,HIST1H1C,HSF1,IRF2,IRF7,JDP2,JUN,KANK2,KCNIP3,KLF16,KLF5,MAF,MAPK15,MDFI,MDM2,MED25,MEN1,MITF,MNT,MXD1,MYPOP,MZF1,NACC2,NCOR2,NFATC3,NFATC4,NFIC,NFKB1,NFKB2,NOTCH3,NR1D1,NR1H2,NR2E1,OTUD7B,PHF12,PPARA,PPP1R13L,PRDM16,PRDM5,PURB,RECQL…	msigdb.txt	SMID_BREAST_CANCER_BASAL_DN	0.000625106	37	AK5,AMIGO2,BCAM,CHN2,CPE,CRY2,EEF1A2,FOXA1,GATA2,GATA3,GRIA2,HPGD,HSPA2,HSPB1,ICA1,IL6ST,KAT6B,KCND3,KCNMA1,KRT18,MAN1A1,MYB,NEBL,NELL2,NOVA1,PCBP2,PLCL1,PRSS23,PTPRN2,PTPRT,RBP4,SLC1A1,SLIT3,SMPD3,SNED1,TRIL,ZSCAN18	msigdb.txt	REACTOME_CELL_CYCLE	3.54873e-14	66	ACTR1A,AURKA,AURKB,BUB1B,BUB3,CCNA2,CCNB1,CCNB2,CDC25C,CDCA8,CDK1,CENPA,CEP41,CKS1B,DBF4,DYNLL1,FEN1,H2AFX,H2AFZ,HDAC1,HIST1H2BH,HIST1H4J,HIST2H2BE,KIF2C,MAD1L1,MAD2L1,MAPRE1,MYBL2,NDC80,NHP2,ORC4,PLK1,PPP2CA,PSMA3,PSMA4,PSMA6,PSMA7,PSMB1,PSMB2,PSMB3,PSMB6,PSMB7,PSMC3,PSMD1,PSMD13,PSMD14,PSMD4,PSMD6,PSMD7,PSMD8,PTTG1,RBBP7,RFC4,RFWD2,RPA3,RUVBL1,RUVBL2,SKP1,SSNA1,TUBA1A,TUBB,TUBB4B,TUBG1,UBE2C,YW…	msigdb.txt	LEE_NEURAL_CREST_STEM_CELL_DN	0.195241	7	CD9,COL4A6,FEZF2,SAT1,SYNE2,WIF1,ZBBX	msigdb.txt	GAVIN_FOXP3_TARGETS_CLUSTER_T7	1	1		msigdb.txt	GO_CELLULAR_RESPONSE_TO_AMINO_ACID_STARVATION	1	1		msigdb.txt	MARCHINI_TRABECTEDIN_RESISTANCE_DN	5.32318e-05	9	ACTA2,CAD,COL3A1,COL4A2,NOTCH3,PYCR1,SLC16A3,SLC1A5,SLC7A5	msigdb.txt	GSE21546_WT_VS_SAP1A_KO_AND_ELK1_KO_ANTI_CD3_STIM_DP_THYMOCYTES_UP	2.49526e-10	46	AIG1,AKAP6,AMN1,ARL6IP5,ATAD1,BEX1,BEX4,CADPS,CALCB,CCNA1,CLASP2,DDC,DNAJB6,DYNC1I2,DYNLRB1,FAM13B,FIG4,GDPD1,HDC,ITFG1,KIDINS220,KIFAP3,LSAMP,MAGEH1,MGST3,MMD,NAP1L2,NAP1L3,NAPB,NCOA4,PDP1,RAB2A,RALB,REEP1,RTN1,RUFY3,SERINC1,SYT1,SYT17,TAGLN3,TSPAN7,VAT1L,WDR47,ZCCHC12,ZNF627,ZNF711	msigdb.txt	GO_ARTERY_DEVELOPMENT	6.08843e-06	11	COL3A1,JAG1,LOX,LRP1,MYLK,NDST1,NOTCH3,PRRX1,PTGER4,SIX1,SRF	msigdb.txt	CRX_DN.V1_UP	0.225717	12	ABCA4,AGR2,AQP1,BUB1B,FAIM,FAM161A,KLKB1,PACRG,PPP1R42,PRPH2,SELENBP1,WDR78	msigdb.txt
KARLSSON_TGFB1_TARGETS_DN	9.3687e-06	40	ACAA2,ACTN1,ARID5B,ARNT,BBX,CCDC80,COPZ2,CTDSP2,CTSA,DAB2,DCAF8,DCN,DENND4C,EZR,FAM57A,GAA,GRN,HBP1,IFITM2,LAMA5,MAN2B1,MLLT6,MSH5,NID2,NLGN2,NOD1,PARD6B,PDGFRA,PLXNB2,PNRC1,POLR2A,PTPRF,RIN2,SHROOM3,SUPT6H,TNIP1,TWSG1,WWTR1,ZFP36L1,ZNF780B	msigdb.txt	TURASHVILI_BREAST_LOBULAR_CARCINOMA_VS_LOBULAR_NORMAL_UP	0.000625106	12	ADAMTS5,ANXA3,CGNL1,CRYZ,DMD,FHOD3,GRIA2,ID4,ITGA2,OXTR,SFRP1,THRB	msigdb.txt	MORI_IMMATURE_B_LYMPHOCYTE_DN	4.27e-14	30	CBX1,CCNA2,CCNB1,CCNB2,CDCA3,CDK1,CDKN3,CENPA,CKS1B,DLGAP5,H2AFV,H2AFX,HMGB2,HMGB3,HMMR,KPNA2,MELK,NUSAP1,PRC1,RAN,SLBP,STMN1,TTK,TUBA1A,TUBB,TUBB4B,TXN,U2AF1,UBE2C,XRCC6	msigdb.txt	MORF_IL4	0.199165	9	AMMECR1,ATP2B2,B4GALT6,C6,FGA,KCNA5,NPAS2,REPS2,SLC15A1	msigdb.txt	GO_PHOSPHOLIPASE_ACTIVITY	1	1		msigdb.txt	GO_POSITIVE_REGULATION_OF_COAGULATION	1	1		msigdb.txt	GO_TUBE_DEVELOPMENT	5.99255e-05	30	CALB1,CER1,CIC,COL3A1,COL4A1,DACT1,DVL3,EDNRA,EIF4EBP1,FOXF2,GBX2,GDF7,GLI2,JAG1,KIF26B,LBX1,LOX,MAPK8IP3,MYC,NRP1,PAX2,PKD1,PTK7,PTN,SEMA3C,SPRY2,SRF,TFAP2B,WNT1,ZIC3	msigdb.txt	SPIELMAN_LYMPHOBLAST_EUROPEAN_VS_ASIAN_DN	2.9218e-10	98	ABT1,ACTR2,ALG6,AP2B1,ARPC5,ATP5B,ATP5O,ATP6V1B2,ATP6V1D,ATP6V1G1,ATXN10,AZIN1,BAG1,BTRC,C12orf4,CAMKK2,CCNH,CCT2,CD28,CD40,CDC123,CNOT8,COPS4,CYB5R4,DCTN3,DDX24,DHX15,DLD,DNAJA1,DRG1,DUSP12,EIF1AX,EIF2B3,G3BP2,GDI2,GHITM,GNAI3,GNB1,GPHN,HSP90AB1,IFITM1,KIFAP3,LAMTOR3,MAP1LC3B,MAPRE1,MEF2C,MFAP3,MICU1,MKKS,MTF2,NDUFAB1,NDUFS4,NOLC1,NSF,NSFL1C,ORC4,PDE4B,PGRMC1,PITPNB,PJA1,PKIA,POLR2B,PPA1,PPP1R2,…	msigdb.txt	WONG_ADULT_TISSUE_STEM_MODULE	6.17085e-06	33	ACTN1,ATF3,CALD1,CAV1,CITED2,COL11A1,COL4A1,COL4A2,DDIT4,ENAH,FERMT2,FN1,IGF2R,ITIH5,ITSN1,KCNK2,LAMC1,LRP4,LTBP2,MYLK,NACC2,NFIX,PEG3,PMEPA1,PTGER4,PTN,RAB11FIP5,SERPINE1,SYNPO,TEK,TNC,TNFAIP6,TUBB6	msigdb.txt	MODULE_19	0.225717	21	AADAC,ALOX15,C7,CCL15,CLEC3B,CRYZ,ENPP2,GMPR,GPD1L,IGF2,IGFBP6,LUM,MTUS1,NQO1,PAPSS2,PCCA,RGS2,SOD3,TCF7,TGFBR3,WRB	msigdb.txt
GO_POSITIVE_REGULATION_OF_GENE_EXPRESSION	9.62835e-06	196	ACTA2,ACTG2,ACVR1,AGRN,AGT,AKAP8L,AKNA,AKT2,ARID1A,ARID5B,ARNT,ATF3,ATOH8,ATXN7,BCL9L,BMP6,BPTF,BRPF1,CALCOCO1,CAMTA2,CAV1,CCNK,CDK2,CDK5RAP3,CDK9,CEBPB,CEBPD,CFLAR,COL1A1,CREB3L2,CREB5,CREBBP,CRTC2,CSF1,CTGF,CYR61,DAB2,DCN,DDX58,DHX33,DVL2,DVL3,DYRK1B,E2F7,EBF4,EDA2R,EGFR,EIF5A2,ELF1,ELF4,ELK3,ELL,ELL3,ENG,EP300,ERBB2,EZR,FHOD1,FLCN,FN1,FOSL1,FOSL2,FOXK1,FOXN4,FOXO1,FZD8,GABPB2,GJA1,GLI2,GLI3,GL…	msigdb.txt	RICKMAN_HEAD_AND_NECK_CANCER_A	0.000625106	12	CLDN3,COL22A1,DMD,FRAS1,HPGD,MAP7D2,MYB,OLFM1,RASGEF1A,SFRP1,SYNPO2,TSPYL5	msigdb.txt	ACEVEDO_LIVER_TUMOR_VS_NORMAL_ADJACENT_TISSUE_UP	4.80806e-14	103	ACBD6,ANKMY2,AP3S1,ARF3,ATP1B1,ATP6V0C,AURKA,BLVRA,BZW2,C11orf74,C12orf57,C6orf226,CCDC167,CCNA2,CCT2,CCT8,CDK5,CHCHD1,CKS1B,CKS2,COX6A1,COX7A2,CUEDC2,DCTPP1,DDAH2,DNAJC19,DRG1,DUSP12,DYNLL1,DYNLRB1,FKBP5,GPC3,GTF2A2,H2AFX,H2AFZ,HIST2H2BE,HLA-B,HMGB2,ILF2,KPNA2,LSM10,LSM3,LSM4,LYPLAL1,MAPRE1,MGST3,MRPL40,MRPL48,MRPS18C,MRPS21,NAA10,NDUFA12,NDUFA8,NDUFAF2,NDUFB3,NDUFB6,NEDD8,NHP2,NOP10,NUSAP1,ODC1…	msigdb.txt	MORF_BNIP1	0.219491	9	AMMECR1,AQP5,CA4,IL16,KCNA5,MSX1,NR1I2,RAP2C,TBX5	msigdb.txt	GO_NEURAL_TUBE_FORMATION	1	1		msigdb.txt	PID_LYMPH_ANGIOGENESIS_PATHWAY	1	1		msigdb.txt	GO_COLLAGEN_FIBRIL_ORGANIZATION	5.99255e-05	8	COL11A1,COL11A2,COL12A1,COL14A1,COL1A2,COL3A1,COL5A1,LOX	msigdb.txt	MORF_EI24	3.60076e-10	40	AFG3L2,ATP5G3,ATP5J,ATP5O,ATXN10,BUB3,CALM1,CALM2,CALM3,CCT5,CYCS,DGUOK,FH,G3BP2,GLO1,GNB1,GOT2,GTF2A2,HDAC2,HSPE1,IFRD1,IMMT,LSM4,LYPLA1,MDH1,METAP1,MRPS18B,NAA10,NDUFB3,PSMB2,PTGES3,RFC4,RHEB,RTN4,SOD1,SSB,VBP1,VDAC1,VDAC3,VPS26A	msigdb.txt	BEGUM_TARGETS_OF_PAX3_FOXO1_FUSION_DN	6.45841e-06	9	COL5A1,ITGB4,KCNG1,SEMA3B,SERPINE1,SOX9,STEAP3,TNC,TNFRSF12A	msigdb.txt	HOSHIDA_LIVER_CANCER_SUBCLASS_S3	0.239254	19	ALDOB,APOA1,BTD,C4A,C4B,CD302,CFH,CTSO,F5,FGB,FGG,KLKB1,PAPSS2,PCCA,PDK4,SELENBP1,SOD1,TGFBR3,TOB1	msigdb.txt
GO_REGULATION_OF_ANATOMICAL_STRUCTURE_MORPHOGENESIS	9.7756e-06	128	ABL1,ACTN4,ADAM9,ADM,AGT,ANAPC2,ARAP1,ARAP3,ARHGEF1,ARHGEF18,BAX,BCL9L,BTBD7,CDC42EP1,CELSR1,CFLAR,COL1A1,COL4A2,COL5A1,CSF1,CUL7,CUX1,CXCL12,DAB2,DCN,DLG1,DVL2,DVL3,ECM1,EHD2,ELL3,ENG,ENPP2,EP300,EPHA2,EPHB3,ERBB2,ERG,EZR,FLNA,FN1,GBP1,GDF15,GNG5,GOLGA4,GPC4,GREM1,HDAC7,HEXB,HSPB1,HTT,ICAM1,INF2,ITGA5,KANK1,KRIT1,LFNG,LIF,LIMD1,LIMS1,LIMS2,LRP4,MAPK7,MED12,MNS1,MYH14,NFATC4,NPHP3,NR2E1,NUMBL,OBS…	msigdb.txt	GO_CENTRAL_NERVOUS_SYSTEM_NEURON_DIFFERENTIATION	0.000740084	16	ARX,DISC1,FZD1,GATA2,GRID2,ID4,LMX1A,MDGA2,NKX2-1,NKX6-1,NRP1,NRXN1,POU4F1,SLIT2,SLIT3,UNC5D	msigdb.txt	GO_ORGANONITROGEN_COMPOUND_METABOLIC_PROCESS	5.07244e-14	173	ABHD12,ACOT7,ALDH7A1,ARG2,ASRGL1,ATP1B1,ATP5A1,ATP5B,ATP5C1,ATP5D,ATP5E,ATP5F1,ATP5G1,ATP5G3,ATP5H,ATP5I,ATP5J,ATP5J2,ATP5O,ATP6V1B1,AURKAIP1,BAD,BLVRA,BLVRB,BPGM,CDC123,CGA,CHCHD1,CHKA,CHST2,CKB,CLIC1,CORIN,COX4I1,COX5A,COX5B,COX6A1,COX6B1,COX6C,COX7B,COX7C,COX8A,CRYM,CYCS,DCXR,DDAH2,DGUOK,DLD,DLG3,DTD1,EEFSEC,EIF1AX,EIF3K,EIF4E,EIF5A,ENPP6,ERH,FXN,GAMT,GLA,GLO1,GOT2,GPC2,GPC3,GPC5,GSTA4,GUCY1A3…	msigdb.txt	STEARMAN_TUMOR_FIELD_EFFECT_UP	0.219491	4	CHI3L1,LY75,PTGS1,SAT1	msigdb.txt	GO_PML_BODY	1	1		msigdb.txt	GO_ACETYL_COA_METABOLIC_PROCESS	1	1		msigdb.txt	GSE37605_TREG_VS_TCONV_NOD_FOXP3_FUSION_GFP_UP	6.16832e-05	14	ACADL,ADORA2B,COL4A2,FERMT2,GFAP,GTPBP2,ITGA5,KCNE4,KDM6B,PI15,SPRY2,TGFB1I1,TNFAIP6,UST	msigdb.txt	GO_NEURON_PROJECTION	6.29389e-10	136	ACADM,ACTN2,ADCYAP1,ANK2,ANK3,AP1S1,AP3M2,AP3S1,ARC,ARRB1,ATF4,ATL1,ATP1A3,ATP2B1,ATP6AP2,ATP6V0D1,ATXN10,BASP1,CADM2,CALM1,CALM2,CALM3,CCR2,CDC42,CDH8,CDK5,CHRNB4,CLASP2,CORO1A,CRHBP,CTNNA2,CXADR,DAB1,DCX,DDC,DLG2,DNER,DNM3,DPYSL2,DTNA,DTNBP1,EPHA5,ERC2,EXOC4,FKBP4,FOS,FRMD7,GABRB1,GABRG2,GAP43,GLRA3,GLRB,GLRX3,GNAQ,GNB1,GOT1,GPHN,GPM6A,GRIA4,GRIK2,GRIN3A,GRM7,HNRNPK,HSP90AA1,HTR3A,IRX3,ITPKA,KC…	msigdb.txt	KINSEY_TARGETS_OF_EWSR1_FLII_FUSION_DN	6.74337e-06	21	CCDC80,COL3A1,COL5A1,FBN1,FMNL2,FN1,FNDC3B,FOXN3,HIST1H2AC,LAMC1,LIMA1,LOX,MLC1,NCOR2,NUAK1,PLAU,SLFN5,TGFB2,TNC,VCL,ZYX	msigdb.txt	GSE4142_NAIVE_VS_MEMORY_BCELL_DN	0.239729	15	AADAC,C21orf58,C4orf22,CCDC153,CFH,CLGN,DYDC2,GAS8,GLB1L,MEST,MORN2,SERPINA1,TMEM190,TSHZ2,ZNF474	msigdb.txt
GO_REGULATION_OF_CELL_DIFFERENTIATION	1.07072e-05	171	ABCA1,ABL1,ACTN4,ACVR1,ADCY6,ADM,AGT,ANAPC2,ARHGEF1,ARNT,ATOH8,AXL,BAX,BCL9L,BMP6,CAV1,CDK5RAP3,CDK9,CEBPB,CERS2,CFLAR,CNOT3,CNTN4,COL1A1,COL3A1,COL5A1,CSF1,CTDSP1,CTGF,CTNNA1,CUL7,CUX1,CXCL12,CYR61,DAB2,DMPK,EFEMP1,EHD2,ELL3,EP300,EPHB3,ERBB2,FAS,FBN2,FLCN,FLNA,FN1,FOXO1,GAS2L1,GBP1,GDF15,GJA1,GLI2,GLI3,GOLGA4,GREM1,GRN,HDAC7,IGFBP5,IKBKB,IL7R,INPP5D,INPP5E,INPP5F,IRF7,ITGAV,ITGB3,ITPKB,JDP2,JUN…	msigdb.txt	VECCHI_GASTRIC_CANCER_ADVANCED_VS_EARLY_UP	0.000740084	16	ADAMTS12,AMIGO2,AUTS2,BCL6,CPE,CPNE8,GUCY1A3,MAFB,NTM,PDGFC,PIK3R5,QKI,SLIT2,ST3GAL1,THBS1,THBS2	msigdb.txt	GO_GENERATION_OF_PRECURSOR_METABOLITES_AND_ENERGY	5.25755e-14	54	ACSM1,ATP5B,ATP5C1,ATP5D,BPGM,CALM2,CALM3,COX4I1,COX5A,COX5B,COX6A1,COX6B1,COX6C,COX7B,COX7C,COX8A,CYB561,CYCS,DLD,ETFB,FH,FXN,NDUFA11,NDUFA12,NDUFA13,NDUFA3,NDUFA4,NDUFA5,NDUFA6,NDUFA8,NDUFAB1,NDUFAF2,NDUFB1,NDUFB10,NDUFB11,NDUFB2,NDUFB3,NDUFB6,NDUFB7,NDUFB8,NDUFB9,NDUFC2,NDUFC2-KCTD14,NDUFS3,NDUFS6,NDUFV2,POMC,PPP1R1A,SDHAF2,SNCA,UBB,UQCR11,UQCRH,UQCRQ	msigdb.txt	GO_PHOSPHOLIPID_TRANSLOCATING_ATPASE_ACTIVITY	0.222342	3	ABCA4,ATP11C,ATP8B4	msigdb.txt	GO_REGULATION_OF_CYTOKINE_BIOSYNTHETIC_PROCESS	1	1		msigdb.txt	ODONNELL_METASTASIS_DN	1	1		msigdb.txt	GO_TRANSCRIPTION_FROM_RNA_POLYMERASE_II_PROMOTER	6.32469e-05	35	CPSF1,DLX2,EBF2,FLNA,FOXF2,GBX2,GLI2,GLIS2,HOXB5,INTS1,ISL1,KLF15,MEIS1,MYC,NEUROD1,NHLH1,NOTCH3,OTX1,PAX2,PAX3,POU3F2,POU4F1,POU4F2,POU4F3,PTF1A,SALL3,SRF,TFAP2A,TFAP2B,TGFB1I1,TLX1,TP53,TRIM28,ZIC1,ZIC3	msigdb.txt	GSE13485_DAY1_VS_DAY21_YF17D_VACCINE_PBMC_DN	6.94165e-10	44	ACADM,ALG6,CACYBP,CCDC90B,CCT5,CISD1,COPS4,COPS5,ECHDC1,EEF1E1,EIF4E,FH,GLRX,GMFG,HMP19,HSPE1,HYLS1,IMPA1,MDH1,METTL5,MKKS,MRPL34,NDUFA8,NDUFB3,NDUFB6,PPA2,RFC4,RFESD,RTN4IP1,SCOC,SKP1,SLC25A12,SNX14,SUCLA2,SUMO2,THOC7,TSPAN5,TSPAN7,TTC1,TXNDC9,UBE2V2,VBP1,VTA1,ZSCAN16	msigdb.txt	AMIT_EGF_RESPONSE_480_HELA	7.09593e-06	15	ACTC1,ACTN1,AGRN,COL4A1,COL4A2,EGFR,HMGXB3,LAMP1,PLAU,PMEPA1,SERPINE1,SLC1A5,TNFRSF12A,TSPAN14,ZYX	msigdb.txt	CREIGHTON_ENDOCRINE_THERAPY_RESISTANCE_3	0.244589	37	ATP8B4,B4GALT6,BBS4,BCAS1,C1orf116,CALML4,CAPS,CCDC30,CDADC1,CDS1,CLDN12,CLGN,DOCK9,ELF5,ELMO1,F5,FBXO6,FGB,GALNT3,GRAMD3,ITM2C,KCNS3,LMBRD1,LRP11,LRRC6,MANSC1,MTUS1,MUC5AC,NANOS1,NCALD,SELENBP1,SGMS2,STEAP4,STIM2,TMEM45B,TSPAN1,UBR3	msigdb.txt
GRAESSMANN_APOPTOSIS_BY_DOXORUBICIN_UP	1.07885e-05	138	ABHD4,ACAD11,ACADVL,AEN,AHNAK,AK4,ANGPTL2,ARAP1,ATF3,BMP1,C1QTNF5,CALHM2,CAPN10,CDKN1A,CEP104,CEP112,COL11A2,CSF1,DAB2,DBT,DCBLD1,DDR1,DMPK,DNAJB2,DPP7,DRAM1,ECE1,ECM1,EIF3B,EPHA2,FAM102A,FAS,FBXL20,FDXR,FLCN,FOSL1,FRMD8,FTSJ3,GDF15,GGA2,GPR146,GRASP,GUSB,HERPUD2,HEXB,HIST1H3D,IDUA,IER5,IFI35,IFIT3,INPP5D,IRF7,ISG20,IVD,KCTD12,KLF5,LIF,LITAF,LRRC14,LTBP2,MAN2B1,MAPKBP1,MARVELD1,MAVS,MDM2,MFGE8,MF…	msigdb.txt	V$GATA1_05	0.000790752	21	CASK,CAST,DIS3L,FAM19A1,FEV,FOXA1,KCNS3,KLF12,LRRTM3,MOGAT2,NR2F2,PCDH9,PITX2,POU4F1,PTPRR,SEMA4D,SFRP1,SMAD3,TMEM47,TPH2,TRPS1	msigdb.txt	MUELLER_PLURINET	6.93256e-14	55	ANP32A,AURKA,AURKB,BUB1B,CCNA2,CCNB1,CCNB2,CDC25C,CDK1,CKS1B,CKS2,COPS3,CXADR,DCTPP1,ERBB3,EXOSC9,FEN1,FKBP3,GOT2,HDAC1,HDAC2,HMMR,HSPE1,KPNA2,LCK,LSM3,LSM4,LSM7,MYBL2,NME1,NOP58,NTHL1,PBX1,PFDN6,PHB,PSMA3,PSMA6,PTMA,RFC4,RPA3,RPP40,RUVBL1,SNRPC,SNRPD1,SNRPF,SNRPN,SNURF,SRSF3,SSB,STIP1,SUMO1,TK1,TNNI3,U2AF1,WDYHV1	msigdb.txt	GO_GAP_JUNCTION_CHANNEL_ACTIVITY	0.222342	3	GJA3,GJA8,MIP	msigdb.txt	GAVIN_FOXP3_TARGETS_CLUSTER_P4	1	1		msigdb.txt	ROYLANCE_BREAST_CANCER_16Q_COPY_NUMBER_DN	1	1		msigdb.txt	GO_MOVEMENT_OF_CELL_OR_SUBCELLULAR_COMPONENT	7.87761e-05	50	ACTC1,CAV1,CER1,COL1A2,COL5A1,CUZD1,DRGX,EFNA5,ENAH,FAP,FLNA,FLT1,FN1,GBX2,GDF7,GLI2,HOXA2,HOXB9,ISL1,ISL2,ITGA11,ITGA5,JAM2,KIF26B,LAMA2,MAPK8IP3,MYO9B,NRP1,PALLD,PLCG1,PLXNA3,POU3F2,POU4F1,POU4F2,POU4F3,PTK7,RHBDF1,ROBO3,SEMA3B,SEMA3C,SEMA5B,SLC16A3,SLC7A5,SPTBN2,SRF,TEK,TLX3,UNC5B,VCAN,WNT3	msigdb.txt	GO_SMALL_MOLECULE_METABOLIC_PROCESS	7.31426e-10	218	AACS,AASDHPPT,ABHD12,ACADM,ACAT1,ACOT7,ACSL3,ACSL4,ACSM1,ADCYAP1,ADH1A,AGPS,AK5,AKR1B1,AKR1C1,AKR1C2,ALDH7A1,AMD1,ARG2,ASRGL1,ATF4,ATP1B1,ATP5A1,ATP5B,ATP5C1,ATP5E,ATP5F1,ATP5G1,ATP5G3,ATP5H,ATP5J,ATP5O,ATP6V1A,ATP6V1B2,AZIN1,B4GALT5,BAD,BPGM,CACNB4,CALM1,CALM2,CALM3,CKMT1B,CMAS,COX4I1,COX5A,COX5B,COX6A1,COX6B1,COX6C,COX7B,COX7C,COX8A,CRYM,CYB5R4,CYCS,CYP2C8,CYP2R1,DCK,DCTPP1,DCXR,DDC,DGUOK,DLAT,…	msigdb.txt	REACTOME_INTEGRIN_CELL_SURFACE_INTERACTIONS	8.70613e-06	11	COL4A1,COL4A2,FBN1,FN1,ITGAV,ITGB1,ITGB4,JAM2,LAMC1,TLN1,TNC	msigdb.txt	SMID_BREAST_CANCER_ERBB2_UP	0.282448	12	ALCAM,C2orf54,CYB561,FGB,FGG,HPX,NQO1,PAPSS2,PEX11A,TSPAN1,UCP2,UGT2B28	msigdb.txt
GSE37532_VISCERAL_ADIPOSE_TISSUE_VS_LN_DERIVED_PPARG_KO_TREG_CD4_TCELL_DN	1.07885e-05	29	ARHGEF1,ARID1A,ATG2A,BUD13,CAMTA2,CNNM3,DOT1L,FAM193B,FLRT3,FOSL2,GGA1,HIST1H1C,IRF2,KREMEN1,LHFPL2,LRP10,MAP3K11,MBD6,MYO9B,NCLN,PNPLA6,PRICKLE3,RANBP10,RNPEPL1,SETD1A,SETD1B,TEF,TMEM150A,UPF1	msigdb.txt	GO_BIOLOGICAL_ADHESION	0.000875004	49	ADAMTS12,AMIGO2,BCAM,CADM2,CASK,CD86,CDH12,CDH23,CDH7,CLDN3,CNTN4,CNTN6,CNTNAP4,CSRP1,CTNND2,DAB1,DCHS2,DSCAM,EPCAM,FOXP1,GATA3,GRID2,HSPB1,IGSF9B,ITGA2,MAFB,NLGN1,NPNT,NPTN,NRXN1,NTM,PARVA,PCDH9,POSTN,PTPRT,RGMB,SCARF2,SEMA4D,SMAD3,SNED1,SRGAP2,THBS1,THBS2,TMEM47,TNIP1,TNR,TPBG,UNC5D,WNT4	msigdb.txt	REACTOME_CELL_CYCLE_MITOTIC	7.64657e-14	56	ACTR1A,AURKA,AURKB,BUB1B,BUB3,CCNA2,CCNB1,CCNB2,CDC25C,CDCA8,CDK1,CENPA,CEP41,CKS1B,DBF4,DYNLL1,FEN1,HDAC1,KIF2C,MAD1L1,MAD2L1,MAPRE1,MYBL2,NDC80,ORC4,PLK1,PPP2CA,PSMA3,PSMA4,PSMA6,PSMA7,PSMB1,PSMB2,PSMB3,PSMB6,PSMB7,PSMC3,PSMD1,PSMD13,PSMD14,PSMD4,PSMD6,PSMD7,PSMD8,PTTG1,RFC4,RPA3,SKP1,SSNA1,TUBA1A,TUBB,TUBB4B,TUBG1,UBE2C,YWHAE,ZWILCH	msigdb.txt	MORF_IL16	0.226837	10	AMMECR1,AMOT,FAM13A,GUCY2F,IL16,KCNA5,NR1I2,RAP2C,SLC15A1,TBX5	msigdb.txt	GO_REGULATION_OF_LEUKOCYTE_CHEMOTAXIS	1	1		msigdb.txt	BIOCARTA_G2_PATHWAY	1	1		msigdb.txt	GO_ARTERY_MORPHOGENESIS	8.69847e-05	9	COL3A1,JAG1,LRP1,MYLK,NOTCH3,NRP1,PRRX1,SRF,TFAP2B	msigdb.txt	BORCZUK_MALIGNANT_MESOTHELIOMA_UP	1.21085e-09	61	ARPC4,ATP5A1,AZIN1,BLVRA,BUB3,C5orf30,CBX3,CCT2,CCT5,CNOT8,COPS5,DCK,DNAJA1,FKBP4,GDI2,GLO1,GTF2A2,HSP90AB1,ILF2,KIFAP3,KPNA2,LDOC1,LYPLA1,MAPK9,MAPRE1,MORF4L2,NHP2,NME1,PARK7,PCMT1,PGRMC1,PIGC,PPP1R2,PRPSAP2,PSMA2,PSMB7,PTGES3,RAB1A,RAD21,RALA,RAN,RAP1B,RFC4,SCCPDH,SKP1,SNRPF,SRD5A1,SRPK1,SRPK2,SRSF3,STIP1,TUBA1A,UBE2D1,UBE2D2,UBE2N,UROS,VBP1,VDAC1,XRCC5,YWHAQ,YWHAZ	msigdb.txt	GO_EMBRYONIC_MORPHOGENESIS	8.70613e-06	28	COL11A1,COL12A1,COL4A2,COL8A1,DLG1,FBN1,FBN2,FN1,GBX2,GLI2,HIF1A,INTU,ITGAV,ITGB1,ITGB4,LRP4,MMP14,NDST1,PAX2,POU4F3,PRRX1,PTK7,SIX1,SOX9,SP8,SRF,TGFB1I1,VEGFC	msigdb.txt	GSE27786_CD8_TCELL_VS_ERYTHROBLAST_DN	0.288084	15	ANKRD54,ELF5,FBXW10,FGF7,HTR2B,IGFBP6,ITIH2,LMLN,MARCH10,MYCBP,OC90,SPATA17,TFF3,TTC16,TTLL9	msigdb.txt
PETROVA_ENDOTHELIUM_LYMPHATIC_VS_BLOOD_DN	1.27709e-05	34	ACTA2,AGRN,AXL,BGN,BMP6,CAP2,CD44,CDKN1A,COL8A1,ECE1,EFEMP1,FAP,ICAM1,ITGA5,ITGAV,ITGB5,JUN,KLHL21,LAMA5,LTBP2,MMP14,MVP,PLAU,PLOD1,PLOD2,SERPINE1,SGSH,SLC6A8,SMURF2,TGFBI,TPM2,TRAM2,TRIM22,VCAN	msigdb.txt	GO_NEGATIVE_REGULATION_OF_CELL_MORPHOGENESIS_INVOLVED_IN_DIFFERENTIATION	0.000875004	13	DAB1,EFNA5,FOXA1,FSTL4,MBP,NKX2-1,NLGN1,NRP1,POSTN,SEMA4D,SFRP1,SLIT2,TNR	msigdb.txt	GNF2_RRM1	8.96192e-14	29	AURKA,AURKB,BUB1B,CCNA2,CCNB2,CDCA8,CDK1,CHCHD3,CKS2,DLGAP5,FEN1,FH,H2AFX,HMGB2,HMMR,MELK,NASP,NDC80,NUSAP1,PRC1,PSMD14,PTGES3,RAN,RFC4,SLBP,SNRPD1,TTK,UBE2C,VRK1	msigdb.txt	MODULE_55	0.226837	23	ACR,AQP1,AQP5,C6,C7,CA4,CLDN10,CRYAA,DEFB1,FGA,FGB,GCG,HP,MAOB,MSX1,PCK1,PCOLCE,PLA2G2A,REN,SFRP1,SOD3,TBX5,TRIM29	msigdb.txt	GO_POSITIVE_REGULATION_OF_CYTOKINE_SECRETION	1	1		msigdb.txt	GO_DEATH_RECEPTOR_ACTIVITY	1	1		msigdb.txt	GO_BLOOD_VESSEL_MORPHOGENESIS	9.5282e-05	23	ADM2,CAV1,COL3A1,COL4A1,COL4A2,EDNRA,FAP,FLT1,FN1,GBX2,HOXB3,ITGA5,JAG1,LRP1,MEIS1,MYLK,NOTCH3,NRP1,PRRX1,SRF,TEK,TFAP2B,UNC5B	msigdb.txt	MODULE_114	1.44178e-09	65	ACADM,ATP5B,ATP5G3,ATP5J,ATP5O,ATP6V0B,BEX1,C14orf2,CCT8,CHMP2A,COX5B,COX6B1,COX6C,COX7A2,COX7B,COX7C,EIF3K,ETFB,FAM103A1,FDPS,GTF2A2,HINT1,HSBP1,IMP3,MDH1,METAP1,MRPL21,MRPS18B,NDUFA13,NDUFA4,NDUFAB1,NDUFB1,NDUFB7,NDUFS4,NDUFV2,OAT,PPA1,PSMA2,PSMA4,PSMA6,PSMB7,PSMD6,PTMA,RAB10,RAB11A,RBX1,SF3B5,SNRPB2,SOD1,SRP9,SRSF7,STMN1,STRAP,TAF7,TPRKB,TRA2B,UQCR11,UQCRC2,UQCRFS1,UQCRH,VBP1,VDAC1,XPNPEP1,YWH…	msigdb.txt	CHANDRAN_METASTASIS_DN	8.70613e-06	20	ATF3,CACHD1,CAV2,CRISPLD2,DPP4,FOXN3,ITIH5,LFNG,MCC,MEGF6,MYLK,PCDH7,PI15,PMEPA1,PRRX1,PTN,SEMA3C,SLC15A2,TNIP1,TUBB6	msigdb.txt	chr12q21	0.299547	6	GLIPR1L2,LRRIQ1,LUM,NTS,POC1B,TSPAN19	msigdb.txt
GOBERT_OLIGODENDROCYTE_DIFFERENTIATION_DN	1.77747e-05	129	ABCA2,ACAA2,ACOX1,AEBP1,ALDH3B1,ARHGAP42,ATF3,ATP6V0A2,AXL,BHLHE40,BMP1,CALCOCO1,CCNG2,CEP192,CHD3,CNKSR3,COL11A1,COL11A2,COL16A1,COL27A1,CRYAB,CSF1,CTSF,DAB2,DDR1,EBF4,EHD2,ELF1,ENPP2,EP400,EZR,FAM102A,FBXO32,FCGRT,FGFRL1,FLNB,FYCO1,FZD8,GAB1,GLIS2,GLTP,GOLGA4,GOLPH3L,GRAMD3,GRASP,HADHB,HBP1,HELZ,HERPUD2,HIST1H1C,HTT,IER5,INPP5E,INPPL1,INTS6,IRS1,JUN,KANK1,KCNIP3,KIAA0430,KIAA1462,KLHL24,KLHL30,…	msigdb.txt	GO_POSITIVE_REGULATION_OF_CELL_DEVELOPMENT	0.000876085	29	AKAP5,BCL6,CRABP2,DAB1,DISC1,DMD,DMRTA2,DSCAM,EFNA5,ENC1,FOXA1,GATA2,GPR68,IL6ST,ISLR2,LPAR1,MAGI2,MAN2A1,NKX6-1,NLGN1,NPTN,NRP1,NTRK3,OLFM1,PPP1R9A,SEMA4D,SLIT2,SMAD3,SYT4	msigdb.txt	GO_MITOCHONDRIAL_RESPIRATORY_CHAIN_COMPLEX_ASSEMBLY	1.08186e-13	25	AIFM1,IMMP1L,NDUFA11,NDUFA12,NDUFA13,NDUFA3,NDUFA5,NDUFA6,NDUFA8,NDUFAB1,NDUFAF2,NDUFAF4,NDUFB1,NDUFB10,NDUFB11,NDUFB2,NDUFB3,NDUFB6,NDUFB7,NDUFB8,NDUFB9,NDUFC2,NDUFS3,NDUFS6,NDUFV2	msigdb.txt	HOUSTIS_ROS	0.230301	4	HP,HPX,PRDX4,SOD3	msigdb.txt	GO_MYELOID_LEUKOCYTE_ACTIVATION	1	1		msigdb.txt	GO_SYNCYTIUM_FORMATION	1	1		msigdb.txt	DEBIASI_APOPTOSIS_BY_REOVIRUS_INFECTION_DN	9.76217e-05	20	AGRN,CAD,COL4A1,COL4A2,DBN1,FGFR3,FLNA,GYS1,HOXB5,INTS1,LRP4,MYC,MYO9B,NOTCH3,PTK7,RENBP,SLC1A5,SLC7A5,SPTBN2,VCAN	msigdb.txt	ALONSO_METASTASIS_UP	1.51143e-09	46	ACADM,ACSL3,ATP6V0B,ATP6V0D1,BZW1,CCT5,CGA,CHCHD2,COX6B1,COX8A,DCK,DUSP12,ENC1,EXOC2,GHITM,GLO1,GSTA4,MAGEA3,MAGEA6,MAPRE1,MDH1,MMGT1,MRPL15,NCOA4,NDUFAB1,NDUFB11,NDUFB3,NHP2,POLR3K,PRDX5,PRKAR1A,RAB1A,RAN,RRAGA,SKP1,SLC25A17,TIMM10,TMEM199,TUBA1A,TUBB3,UBE2D2,VBP1,VDAC1,XRCC5,YWHAQ,ZNHIT3	msigdb.txt	GO_CELLULAR_RESPONSE_TO_OXYGEN_LEVELS	8.99268e-06	14	BNIP3,CA9,CAV1,CITED2,EIF4EBP1,FAM162A,HIF1A,HMOX1,KCNK2,PLAU,PTN,STC2,TP53,UCN2	msigdb.txt	V$EFC_Q6	0.299547	18	ARMC3,CCDC13,CCDC60,CDK20,DNAH9,DPY30,DYDC2,EFNB3,ENKUR,FERD3L,FUZ,GLA,HMGN3,IFT46,INSRR,KLHL1,LDB2,TTC16	msigdb.txt
ROZANOV_MMP14_TARGETS_UP	1.99939e-05	47	ALPK2,ANGPTL2,ARRDC4,CA12,CACNG6,CALD1,CCND2,CHSY1,COL4A1,COL4A2,COL5A1,COLEC12,CTGF,EFEMP1,FN1,FOXN3,GBP3,HEG1,HIST1H2BD,IFITM2,IGFBP2,IGFBP7,IL1R1,ISG20,LRP5,LRRN4CL,MATN2,MMP14,MYLK,N4BP2L1,NUPR1,NXN,PAQR6,PLOD2,PLXND1,PNPLA7,PYROXD2,RCC1,RIN2,SERPINH1,SGPL1,SLC16A4,SPATA18,STK3,TIMP3,TTYH2,UACA	msigdb.txt	ACEVEDO_FGFR1_TARGETS_IN_PROSTATE_CANCER_MODEL_DN	0.000909654	22	ACE,ASNS,CHN2,CLIC5,CSRP1,DCLK3,DNAJA4,FHOD3,GATA3,HPGD,KCNIP1,MAN1A1,MTHFD2,MUM1L1,PNCK,RBFOX1,SIPA1L2,SLC24A3,SLC7A5,SYNPO2,SYT10,TSPAN7	msigdb.txt	DIAZ_CHRONIC_MEYLOGENOUS_LEUKEMIA_UP	1.44329e-13	145	ACOT7,ACTR1A,AIFM1,ANP32A,ARF3,ATP5B,ATP5G3,ATP5J,ATP5J2,ATP5O,B3GALNT1,BLVRB,BSG,BUB3,CACYBP,CAPZB,CBX1,CBX3,CCT2,CCT8,CDC123,CDK8,CHST2,CKB,COPS3,CYCS,DBF4,DGUOK,DLD,DNAJC12,DRAP1,DRG1,DUSP12,ECHS1,EIF1AX,EIF4E,FDPS,FH,FKBP3,FKBP5,FXN,GDI2,GLO1,GNB2,GOT2,GTF2A2,GUCY1B3,H2AFV,HDAC1,HDAC2,HDC,HMBS,HMGB3,HNRNPH2,ILF2,IMMT,KARS,KLRG1,LDHB,LSM4,MAD2L1,MED4,MEST,MFNG,MICU1,MLF2,MRPS15,MTCH2,NAP1L4,ND…	msigdb.txt	GO_POSITIVE_REGULATION_OF_VASOCONSTRICTION	0.230301	4	FGA,FGB,FGG,PTGS1	msigdb.txt	KONG_E2F3_TARGETS	1	1		msigdb.txt	GO_CARBOHYDRATE_TRANSMEMBRANE_TRANSPORT	1	1		msigdb.txt	DURAND_STROMA_S_UP	0.000102443	20	ADAM12,ADAM19,COL1A2,COL3A1,CRABP1,EFNA5,FABP7,FAM129A,MN1,NCKAP5,NPR2,PRUNE2,PTN,SLC4A4,SORCS2,SP8,SPEG,TFAP2A,TMEM121,UST	msigdb.txt	KRAS.KIDNEY_UP.V1_UP	1.57043e-09	38	AK5,ANK2,ANK3,ARPP21,CRYM,DLGAP2,DNM3,DUSP6,ERC2,ESRRG,GABRB1,GAP43,GPM6A,GRIK2,HMP19,ITGBL1,KIF5C,LMO3,MAGEH1,MEF2C,NAP1L2,NDN,NEFL,NME5,PLCL1,PNMA2,RCAN2,RIT2,RTN1,SCG3,SCG5,SCN2A,SERPINI1,SNAP25,SNAP91,SYT1,TCEAL2,TSPAN7	msigdb.txt	GO_RESPONSE_TO_GROWTH_FACTOR	9.2072e-06	26	CAV1,COL3A1,COL4A2,CPNE3,DDIT4,EEF1A1,EGFR,FBN1,FERMT2,FGF5,FN1,HSPB1,ITGB1,LEFTY2,LRP4,LTBP2,NDST1,NOX4,PAX2,PLAU,PLCG1,PTN,SOX9,TGFB2,TNC,ZYX	msigdb.txt	GSE4984_LPS_VS_VEHICLE_CTRL_TREATED_DC_UP	0.301964	14	ABCD2,C22orf15,C6orf203,EFHC2,ENPP2,IQCA1,LMLN,NEK5,NTS,NUCB2,PTGR2,SELL,TCF7,ZNF474	msigdb.txt
GO_TRANSCRIPTION_FACTOR_ACTIVITY_RNA_POLYMERASE_II_CORE_PROMOTER_PROXIMAL_REGION_SEQUENCE_SPECIFIC_BINDING	2.01879e-05	55	AEBP2,AKNA,ATF3,ATF7,BHLHE40,CAMTA2,CEBPB,CEBPD,CREB3L2,CREBBP,EBF4,ELF1,ELF4,ELK3,FOSL1,FOSL2,FOXO1,GLI2,GLI3,GLIS2,HSF1,IRF7,JDP2,JUN,KCNIP3,KLF16,KLF5,MITF,MTF1,MXD1,MYPOP,MZF1,NACC2,NFATC3,NFATC4,NFIC,NFKB2,NR1D1,NR1H2,NR2E1,PLAG1,PLAGL2,POU2F3,PPARA,PRDM5,RELA,REST,RUNX2,SIX4,SP1,SRF,TCF3,ZBTB7A,ZNF217,ZNF219	msigdb.txt	GO_CELL_CELL_ADHESION	0.00096645	34	AMIGO2,CADM2,CD86,CDH12,CDH23,CDH7,CLDN3,CNTN4,CSRP1,CTNND2,DAB1,DCHS2,DSCAM,EPCAM,FOXP1,GATA3,GRID2,HSPB1,IGSF9B,MAFB,NLGN1,NPNT,NPTN,NRXN1,PARVA,PCDH9,PTPRT,SEMA4D,SMAD3,TMEM47,TNIP1,TNR,UNC5D,WNT4	msigdb.txt	GO_MITOCHONDRIAL_ATP_SYNTHESIS_COUPLED_PROTON_TRANSPORT	1.72185e-13	14	ATP5A1,ATP5B,ATP5C1,ATP5D,ATP5E,ATP5F1,ATP5G1,ATP5G3,ATP5H,ATP5I,ATP5J,ATP5J2,ATP5O,STOML2	msigdb.txt	MORF_MDM2	0.230301	11	AMMECR1,ATP2B2,GUCY2F,IL16,KCNA5,MPZL2,NPAS2,NR1I2,RBBP7,SLC15A1,TBX5	msigdb.txt	MODULE_169	1	1		msigdb.txt	GO_OXIDOREDUCTASE_ACTIVITY_ACTING_ON_THE_CH_CH_GROUP_OF_DONORS_NAD_OR_NADP_AS_ACCEPTOR	1	1		msigdb.txt	REACTOME_NCAM1_INTERACTIONS	0.000107784	8	AGRN,COL1A2,COL3A1,COL4A1,COL4A2,COL5A1,COL6A3,GFRA1	msigdb.txt	PENG_LEUCINE_DEPRIVATION_DN	2.06619e-09	45	ACAT2,ACOT7,AMD1,CCT2,CCT5,CCT6A,CSE1L,CYB561,CYCS,DDX1,DHX9,DNAJA1,DNAJB6,EBP,EIF4G2,ERH,FDPS,FKBP4,GLO1,HSP90AA1,HSP90AB1,HSPE1,IDI1,IFITM1,KPNA2,LDHB,MLLT11,NOP56,PIK3R3,PRMT1,PSMA3,PSMA7,PSMB7,PSMD1,PSMD14,PTGES3,SSB,STIP1,TCP1,TIMM17A,UBC,UBE2N,VDAC1,XRCC5,YWHAH	msigdb.txt	BMI1_DN.V1_UP	1.05407e-05	14	ADAM12,AGRN,CHST3,CRISPLD2,JAG1,PDCD1LG2,PIEZO1,PMEPA1,SLC1A5,STC2,TEK,TGFB2,TNFAIP6,VEGFC	msigdb.txt	GO_PROTEIN_ACTIVATION_CASCADE	0.301964	8	C4A,C4B,C6,C7,CFH,FGB,FGG,KLKB1	msigdb.txt
GO_ORGAN_MORPHOGENESIS	2.03661e-05	110	ACTA2,ACTG2,ACVR1,ADM,ARID1A,ARID5B,BAX,BMP1,BMP6,CAV1,CEBPB,CELSR1,CHSY1,COL11A1,COL13A1,COL1A1,COL27A1,COL3A1,COL5A1,COL8A1,CSF1,CTGF,CTNNA1,CYR61,DCN,DDR1,DLG1,DNAAF1,DVL2,DVL3,EFEMP1,EGFR,ENG,EP300,EPHA2,EPHB4,ERG,EZR,FBN2,FGFR3,FGFRL1,FOXN4,FOXO1,GAA,GJA1,GLI2,GLI3,GREM1,HEG1,IGFBP5,INPPL1,JUN,KIF26B,LAMA5,LFNG,LIF,LRP4,LRP5,MDFI,MDM2,MED12,MFRP,MGP,MMP14,MMP2,MYH7,MYLK,NFIC,NOTCH2,NPHP3,PDG…	msigdb.txt	GO_CELL_CELL_SIGNALING	0.000982066	40	ADRA1B,AKAP5,CARTPT,CASK,CD86,CNIH3,FGF12,FGF14,FOXA1,FZD1,GATA3,GJD2,GLRA2,GRIA2,GRID2,GRM4,GRM7,HTR2A,KCNC4,LGR4,MBP,NLGN1,NOVA1,NRP1,NRXN1,PDE7B,PDGFB,PLCB1,PPP1R9A,PTPRN2,SFRP1,SH3KBP1,SLC1A1,SLC29A1,SMPD3,SNAP25,SYT10,SYT4,SYT6,TC2N	msigdb.txt	GRAHAM_CML_DIVIDING_VS_NORMAL_QUIESCENT_UP	1.81173e-13	41	ACOT7,ATP5G3,AURKA,AURKB,BUB1B,CCNA2,CCNB1,CCNB2,CDK1,CDKN3,CENPA,CEP55,CKS1B,DLGAP5,DNAJC12,EIF1AX,FEN1,H2AFX,HDC,HMMR,KIF2C,KPNA2,MAD2L1,MELK,MRPS15,MRPS28,NDC80,NUSAP1,PRC1,PRDX2,RANBP1,RFC4,RNASEH2A,RPA3,SNRPD1,STMN1,TK1,TTK,UBE2C,UBE2S,VRK1	msigdb.txt	MODULE_176	0.234495	10	ACR,C7,CLDN10,DEFB1,KYNU,LUM,MAOB,NMU,TRIM29,TYRP1	msigdb.txt	GO_MITOTIC_DNA_INTEGRITY_CHECKPOINT	1	1		msigdb.txt	GO_NEGATIVE_REGULATION_OF_RNA_SPLICING	1	1		msigdb.txt	GO_REGULATION_OF_TRANSCRIPTION_FROM_RNA_POLYMERASE_II_PROMOTER	0.000118088	63	AGRN,BHLHE22,BMP6,CAV1,CER1,CIC,DACT1,DKK1,DLX2,DMBX1,EBF2,FOXF2,GATAD2A,GBX2,GDF7,GLI2,GLIS2,HOXA2,HOXB3,HOXB5,HOXB9,ISL1,JAG1,KDM6B,KLF15,KLF16,LBX1,LRP4,MAMLD1,MAPK7,MEIS1,MYC,NCOR2,NEUROD1,NHLH1,NOTCH3,OTX1,PAX2,PAX3,PKD1,POU3F2,POU4F1,POU4F2,POU4F3,PPP1R13L,PPRC1,PRRX1,PTF1A,SKOR1,SMYD3,SOX3,SRF,TFAP2A,TFAP2B,TLX1,TP53,TRIM28,VLDLR,WNT1,WWC3,ZIC1,ZIC3,ZNF536	msigdb.txt	STEIN_ESRRA_TARGETS_UP	2.34916e-09	70	ACADM,ACAT1,ACYP1,AFG3L2,AIFM1,APOO,ATP1B1,ATP2A3,ATP5C1,ATP5G1,ATP5G3,ATP5J,ATP5O,B4GALT5,C14orf2,CEP70,CHCHD3,CIAPIN1,CISD1,COX5A,COX5B,COX7B,CYCS,DCTPP1,DLAT,DLD,EBP,EIF3K,ENDOG,FH,GOT1,GOT2,GRPEL1,HK1,HMOX2,IDH3A,IFT27,IMMT,IMPA1,INPP1,ISCA1,MDH1,MGST3,MRPL15,MRPL34,MRPS11,MTX2,NDRG2,NDUFA8,NDUFAF4,NDUFS1,NDUFS4,NFU1,NQO2,OPA1,PDHA1,PLEKHB2,RALA,RNF14,RNF5,SLC25A12,SLC25A4,SOD2,SRPK2,SUCLA2,S…	msigdb.txt	BMI1_DN_MEL18_DN.V1_UP	1.05407e-05	14	ADAM12,ATF3,CHST3,CRISPLD2,JAG1,OGFRL1,PDCD1LG2,PIEZO1,PMEPA1,STC2,TEK,TGFB2,TNFAIP6,VEGFC	msigdb.txt	YAMASHITA_LIVER_CANCER_WITH_EPCAM_DN	0.301964	4	C4A,C4B,GSTA3,UGT2B11	msigdb.txt
MCBRYAN_PUBERTAL_TGFB1_TARGETS_UP	2.21097e-05	35	ACAA2,ACADVL,ACTA2,ACTG2,BHLHE40,BMP1,CALD1,CCNK,CDKN1A,COL16A1,COL8A1,CP,CPD,CYR61,ECM1,FN1,GJA1,GUSB,IER5,ITGAV,MFGE8,MMP14,MMP2,NFIC,PDGFC,PIAS3,PLOD2,PTK2B,PTPN14,SNTB2,TPM2,UTRN,VASN,VCAN,VEGFA	msigdb.txt	CTTTGA_V$LEF1_Q2	0.000982066	54	ADAMTS12,ADAMTSL1,ANKFN1,ANXA3,ARPP21,ARX,ASS1,BCL6,CASK,CHGA,CHN2,CNTN6,CPNE4,DMD,DSCAM,EEPD1,EFNA5,ELMO1,FAM19A1,FGF14,FIGN,FOXA1,GAS7,GRK5,H1F0,HS6ST3,ICA1,KHDRBS2,LRRTM1,LRRTM3,MBP,MED12L,MEIS2,NCALD,NKX6-1,NPNT,NR2F2,NRXN1,OSBPL6,PALM2,PITX2,PPARGC1A,RFX4,SERTM1,SESN3,SMARCA2,SNAP25,TF,TMEM164,TSPAN7,VSTM2L,XK,YARS,ZMAT4	msigdb.txt	GO_HYDROGEN_ION_TRANSMEMBRANE_TRANSPORTER_ACTIVITY	2.09417e-13	30	ATP5A1,ATP5B,ATP5C1,ATP5D,ATP5E,ATP5F1,ATP5G1,ATP5G3,ATP5H,ATP5I,ATP5J,ATP5O,ATP6V0B,ATP6V0C,ATP6V1B1,COX11,COX4I1,COX5A,COX5B,COX6A1,COX6B1,COX6C,COX7A2,COX7B,COX7C,COX8A,NDUFA4,UQCR11,UQCRH,UQCRQ	msigdb.txt	GSE2770_IL12_AND_TGFB_VS_IL4_TREATED_ACT_CD4_TCELL_6H_DN	0.236182	9	CAPSL,CCR9,FGF7,LRCH2,LRTM1,SCARA5,SLC16A11,SLC6A14,UPK3A	msigdb.txt	GO_MYELOID_LEUKOCYTE_MIGRATION	1	1		msigdb.txt	REACTOME_TGF_BETA_RECEPTOR_SIGNALING_ACTIVATES_SMADS	1	1		msigdb.txt	GO_RETINAL_GANGLION_CELL_AXON_GUIDANCE	0.000119082	6	EFNA5,ISL1,ISL2,NRP1,POU4F2,POU4F3	msigdb.txt	PENG_RAPAMYCIN_RESPONSE_DN	2.5073e-09	52	ACAT2,AMD1,ATP1B3,ATP5G1,ATP5G3,C1QBP,CCT2,CCT5,CCT6A,COX11,COX7B,CSE1L,CYB561,CYCS,DNAJA1,EBP,EEF1E1,EIF4G2,FKBP4,GLO1,GOT2,GTF2A2,HSP90AA1,HSP90AB1,HSPE1,ID2,IDH3A,IDI1,LDHB,MLLT11,MORF4L2,MRPS11,NAA10,NME1,NOP56,PHB,PITPNB,POLR2B,PRMT1,PSMA3,PSMD14,PTDSS1,PTGES3,RAB1A,RABEPK,RPS26,RTN4,STIP1,TIMM17A,TXNL4A,UBE2L3,UCHL1	msigdb.txt	GO_CARDIAC_CHAMBER_DEVELOPMENT	1.25237e-05	14	CITED2,COL11A1,FHL2,HIF1A,JAG1,KCNK2,NDST1,PKP2,PTK7,SEMA3C,SRF,TEK,TNNT2,ZFPM2	msigdb.txt	GO_REGULATION_OF_MICROTUBULE_BASED_MOVEMENT	0.301964	4	BBS4,CCDC39,DNAAF1,DNAH11	msigdb.txt
VERRECCHIA_DELAYED_RESPONSE_TO_TGFB1	2.26462e-05	15	COL16A1,COL8A1,CTNNA1,DDR1,DVL3,EPHA2,EPHB4,ITGA5,ITGB3,MMP2,MTA1,NOTCH2,SMO,THBS1,TNFRSF1A	msigdb.txt	GO_CEREBRAL_CORTEX_CELL_MIGRATION	0.00105227	8	ARX,DAB1,DISC1,DIXDC1,NKX2-1,NRP1,SLIT2,SRGAP2	msigdb.txt	HORIUCHI_WTAP_TARGETS_DN	3.69358e-13	54	ASF1B,AURKA,AURKB,BUB1B,BUB3,C12orf57,CCNA2,CCNB1,CCNB2,CCT7,CDCA3,CDCA8,CDK1,CDKN3,CENPA,CEP55,CKS1B,CKS2,COX7B,CRIP2,CXADR,DCXR,DLGAP5,EBPL,ENY2,FDPS,FSD1,GLO1,H2AFV,H2AFX,HMGB2,HMMR,KIF2C,LDHB,LMNB2,LRRC8C,LSM4,MAD2L1,MELK,MRPL48,MYBL2,NDC80,NUSAP1,ODC1,PHB,PLK1,PPIA,PRC1,PTTG1,TK1,TTK,UBE2C,UBE2S,VRK1	msigdb.txt	SABATES_COLORECTAL_ADENOMA_DN	0.237667	11	BEST4,C7,CA4,CR2,CRYBA2,GCG,PCK1,SCARA5,SFRP1,SLC15A1,STAP1	msigdb.txt	GO_RNA_3_END_PROCESSING	1	1		msigdb.txt	GO_STEROID_CATABOLIC_PROCESS	1	1		msigdb.txt	GO_CELL_PROJECTION_ORGANIZATION	0.000119082	39	ASAP1,COL25A1,CPNE1,DRGX,EFNA5,ENAH,FLNA,GBX2,GDF7,GFAP,GLI2,HOXA2,ISL1,ISL2,KIF26B,KLK8,LAMA2,LIMA1,LRP4,MAPK8IP3,MICALL2,MYLK,NRP1,PAX2,PLP1,PLXNA3,POU4F1,POU4F2,POU4F3,PTPN23,ROBO3,SEMA3B,SEMA3C,SEMA5B,SPTBN2,SRF,UNC5B,VLDLR,WNT3	msigdb.txt	MORF_PPP2CA	2.60776e-09	36	AFG3L2,AP3S1,BZW1,CCT2,COX7C,DNAJC7,DNAJC8,DRG1,EIF1AX,G3BP2,GDI2,HDAC2,HNRNPH2,HNRNPK,HTATSF1,IFRD1,IK,ILF2,KARS,LYPLA1,MDH1,METAP1,NAP1L4,PCMT1,PPP2CA,PSMA4,PSMB7,PWP1,RAD21,RAP1B,RTN4,SSB,SUMO2,UBE2L3,YWHAQ,ZC3H15	msigdb.txt	GNF2_PTX3	1.40276e-05	8	COL3A1,COL5A1,FBN1,LAMC1,LOX,LOXL2,PLOD1,SERPINE1	msigdb.txt	chr6q22	0.301964	7	C6orf58,ECHDC1,FAM184A,MAK,NT5DC1,RSPH4A,TRDN	msigdb.txt
AMUNDSON_POOR_SURVIVAL_AFTER_GAMMA_RADIATION_2G	2.30071e-05	34	ADCY6,AGRN,ANXA5,ATN1,CALD1,CRTAP,DDX51,DOCK1,ELF1,ELL,ENAH,INPP5D,ITGAV,KANK2,KIF1C,LAMB2,LAMC1,LMNA,MXD1,MYOF,NXN,OTUD4,PPP6R1,PTK2B,PTPRC,REXO4,RHBDF1,S100A10,SCAF11,SYDE1,TJP1,TMEM184B,TRIM14,WWTR1	msigdb.txt	PEREZ_TP53_TARGETS	0.00106933	51	ADAMTS5,AMOTL1,ARHGEF17,ARX,AUTS2,B3GNT7,CAST,CFLAR,CGNL1,CHAC1,CLIC5,CNGA3,COL22A1,CPE,DUSP22,DZIP1,EEF2,EML6,FAM43B,FNIP2,FOXP4,FZD1,GATA2,GATA3,GCH1,GRK5,HES6,HPGD,ID4,JPH3,KCNC4,KIAA1644,LOXL1,LRRTM1,LYNX1,LZTS1,MAFB,MAN1A1,MAP7D2,MTSS1L,MYB,NPNT,RASGEF1A,RIPK4,SEMA4D,SIPA1L2,SMAD3,TSPYL5,TUSC1,WNT4,ZNF283	msigdb.txt	GNF2_CCNA2	3.74444e-13	25	ASF1B,AURKA,AURKB,BUB1B,CCNA2,CCNB2,CDCA3,CDCA8,CDK1,CENPA,CKS1B,CKS2,DLGAP5,FEN1,H2AFX,HMGB2,HMMR,MELK,NDC80,NUSAP1,PLK1,PRC1,RFC4,TTK,UBE2C	msigdb.txt	GO_EXTRACELLULAR_SPACE	0.239483	32	AGR2,ANXA13,APOO,BPIFB1,C4A,C4B,CBLN4,CD9,CEACAM16,CHI3L1,DCN,DEFB1,FGA,FGB,FGF7,FGG,GCG,HP,HPX,IL16,LUM,MUC13,MYOC,PCOLCE,PLA2G2A,PRDX4,PZP,REN,SCGB2A1,SELENBP1,SFRP1,SOD3	msigdb.txt	MORF_PTPRR	1	1		msigdb.txt	GO_REGULATION_OF_ANOIKIS	1	1		msigdb.txt	MEISSNER_BRAIN_HCP_WITH_H3K27ME3	0.000132345	19	DMBX1,DRGX,GBX2,GDF7,GLP1R,HMX2,HOXB5,HOXB9,IRX4,LBX1,NOTCH3,PAX2,POU4F2,POU4F3,PTF1A,TLX1,TLX3,WNT2B,WNT3	msigdb.txt	GO_MITOCHONDRIAL_RESPIRATORY_CHAIN_COMPLEX_I_ASSEMBLY	2.61839e-09	22	AIFM1,NDUFA12,NDUFA13,NDUFA5,NDUFA6,NDUFA8,NDUFAB1,NDUFAF2,NDUFAF4,NDUFB1,NDUFB11,NDUFB2,NDUFB3,NDUFB6,NDUFB7,NDUFB8,NDUFB9,NDUFC2,NDUFS1,NDUFS4,NDUFS6,NDUFV2	msigdb.txt	CLASPER_LYMPHATIC_VESSELS_DURING_METASTASIS_DN	1.40276e-05	8	COL3A1,COL5A1,FBN1,JAM2,LOX,LTBP2,SEMA3C,VCAN	msigdb.txt	BOYLAN_MULTIPLE_MYELOMA_C_CLUSTER_DN	0.305687	5	AK7,B4GALT6,RAB20,RGS1,TRIM34	msigdb.txt
NABA_ECM_GLYCOPROTEINS	2.3282e-05	38	AEBP1,AGRN,CTGF,CYR61,ECM1,ECM2,EFEMP1,FBLN5,FBN2,FN1,IGFBP2,IGFBP5,IGFBP7,LAMA5,LAMB2,LAMC1,LTBP1,LTBP2,LTBP3,MATN2,MFAP4,MFAP5,MFGE8,MGP,MXRA5,NDNF,NID2,SMOC2,SPARC,SSPO,TGFBI,THBS1,THBS3,TNXB,TSKU,VWA3A,VWA5B1,VWCE	msigdb.txt	V$GATA4_Q3	0.00107871	19	ALK,ARPP21,ATP2B4,AUTS2,BCL6,CHN2,DMD,EBF1,LRRTM3,MEIS2,MYB,NKX2-1,NOS1,NR2F2,NRP1,PLXNA2,PPARGC1A,SOX2,TMEM164	msigdb.txt	GNF2_CCNB2	3.74444e-13	23	AURKA,BUB1B,CCNA2,CCNB2,CDCA3,CDCA8,CDK1,CKS2,DLGAP5,FEN1,H2AFX,HMGB2,HMMR,KIF2C,MELK,NDC80,NUSAP1,PRC1,PTTG1,RFC4,TTK,UBE2C,UBE2S	msigdb.txt	chr3p14	0.244074	4	DNAH12,LRTM1,MITF,SNTN	msigdb.txt	GO_REGULATION_OF_TRANSCRIPTION_FACTOR_IMPORT_INTO_NUCLEUS	1	1		msigdb.txt	GO_CHEMOATTRACTANT_ACTIVITY	1	1		msigdb.txt	GSE21360_NAIVE_VS_PRIMARY_MEMORY_CD8_TCELL_UP	0.000141258	15	ATRNL1,CD38,EDNRA,EMILIN2,GAL3ST4,HK2,HOXA2,IL21R,LAMA2,LFNG,PFKL,PLOD1,PMEPA1,PRUNE2,SLC16A3	msigdb.txt	GO_MITOCHONDRIAL_RESPIRATORY_CHAIN_COMPLEX_I_BIOGENESIS	2.61839e-09	22	AIFM1,NDUFA12,NDUFA13,NDUFA5,NDUFA6,NDUFA8,NDUFAB1,NDUFAF2,NDUFAF4,NDUFB1,NDUFB11,NDUFB2,NDUFB3,NDUFB6,NDUFB7,NDUFB8,NDUFB9,NDUFC2,NDUFS1,NDUFS4,NDUFS6,NDUFV2	msigdb.txt	SMID_BREAST_CANCER_BASAL_UP	1.5471e-05	30	ACTN1,CA9,CALD1,CDC42EP1,CHST3,COL11A2,COL4A2,COTL1,DDIT4,EGFR,FAT1,FAT2,FLNA,FNDC3B,KCNG1,LEFTY2,LOX,MLC1,MMP14,MYLK,NDUFA4L2,NFIX,OGFRL1,PDPN,PEG3,PTK7,PTPN14,SLC2A3,SOX9,TP53	msigdb.txt	GO_REGULATION_OF_HETEROTYPIC_CELL_CELL_ADHESION	0.366587	4	ALOX15,APOA1,FGB,FGG	msigdb.txt
BLALOCK_ALZHEIMERS_DISEASE_INCIPIENT_UP	2.32927e-05	61	ABCA1,ANGPTL2,ARFGAP1,ARHGAP17,ARID1A,BGN,CALD1,CD44,CFLAR,CPSF1,CSF1,CSNK2A2,CTDSP1,CTDSP2,DCN,DIP2A,EFEMP1,ENAH,EP300,ERF,FBN2,FGFR3,FLNC,FZR1,GBP1,GJA1,GLI2,GOLGA4,ITGB5,LAMC1,MATN2,NCAPD2,NCOA3,NFIC,NUMA1,PABPC3,PLAG1,PLD2,PLOD2,PLXNB2,POLH,PPP1R13L,QARS,RBCK1,RHOQ,RUNX2,SEMA3B,SPAG1,SSH3,SYNC,TAX1BP3,TCF3,TNS3,TSC22D4,TUBD1,USP19,VCAN,WWTR1,ZFP36L2,ZNF160,ZNF350	msigdb.txt	TATTATA,MIR-374	0.00107871	21	C11orf87,CADM2,CNTN4,DMD,FOXO1,FOXP1,FRMPD4,GATA3,LRP1B,MED12L,NLGN1,NOVA1,NR2F2,NTM,PDE7B,PITX2,PPARGC1A,QKI,RFX4,TMEM161B,TMEM47	msigdb.txt	MOOTHA_PGC	4.02781e-13	65	ACOT7,AES,AIFM1,ATP1B1,ATP2A3,ATP5A1,ATP5C1,ATP5O,AURKAIP1,BSG,C14orf2,CA4,CDC34,CKS2,COPS3,COX5B,COX6A1,COX7A2,COX7B,COX7C,COX8A,CYCS,DLD,ETFB,FH,GLRX5,HMGB3,HSPBP1,HSPE1,ID2,KCNN1,LDHB,MRPL13,MRPL15,MRPL20,MRPL34,MRPL40,MTCH2,NDUFA5,NDUFA6,NDUFA8,NDUFAB1,NDUFB3,NDUFB6,NDUFS3,NDUFV2,NME7,NOP10,NR0B2,PHYH,POLR2F,PRDX2,PSMA6,PSMB7,RANGRF,RNF5,RPA3,RUVBL2,SGTA,SUMO1,TIMM17A,TIMM23,TNNI3,TOMM40,VDAC3	msigdb.txt	HOWLIN_CITED1_TARGETS_2_DN	0.244074	3	FGG,MPZL2,TMEM45B	msigdb.txt	GO_NEGATIVE_REGULATION_OF_INFLAMMATORY_RESPONSE	1	1		msigdb.txt	GO_POSITIVE_REGULATION_OF_INTERLEUKIN_1_SECRETION	1	1		msigdb.txt	V$IPF1_Q4	0.000144158	18	BHLHE22,DPF3,EBF2,FOXN3,GDF7,HOXB5,HOXB8,LOX,NRP1,OTX1,PMEPA1,PRDM8,RNF212,SALL3,SP8,TLX3,ZIC1,ZIC3	msigdb.txt	GO_NADH_DEHYDROGENASE_COMPLEX_ASSEMBLY	2.61839e-09	22	AIFM1,NDUFA12,NDUFA13,NDUFA5,NDUFA6,NDUFA8,NDUFAB1,NDUFAF2,NDUFAF4,NDUFB1,NDUFB11,NDUFB2,NDUFB3,NDUFB6,NDUFB7,NDUFB8,NDUFB9,NDUFC2,NDUFS1,NDUFS4,NDUFS6,NDUFV2	msigdb.txt	GNF2_CDH11	1.57995e-05	7	COL3A1,COL5A1,FBN1,FN1,LAMC1,LOXL2,SERPINE1	msigdb.txt	GO_RESPONSE_TO_OXYGEN_RADICAL	0.366587	4	NQO1,SOD1,SOD3,UCP2	msigdb.txt
GO_CELL_DEVELOPMENT	2.35416e-05	164	ABL1,ACRBP,ACTA2,ACTN1,ACVR1,ADM,AGRN,AGT,AKT2,ANTXR1,ARID5B,ATM,AXL,BAX,BMP1,BMP6,CAV2,CDKN1A,CFLAR,CHL1,CHST3,CHSY1,CNTN4,COL11A1,COL27A1,CRYAB,CTF1,CTNNA1,CUL7,CXCL12,CYR61,ECM2,ENAH,ENG,EP300,EPHA2,EPHB3,ERBB2,ERG,EZR,FAS,FGFRL1,FLNB,FLNC,FLRT3,FN1,FOSL2,GDF15,GJA1,GLI2,GLI3,GREM1,HEG1,HEXB,ICAM1,IKBKB,ITGAV,ITGB3,JUN,KIAA0430,KIAA1161,KIF26B,KLF5,LAMA5,LAMB2,LAMC1,LATS1,LEFTY2,LIF,LIMD1,LIMS…	msigdb.txt	GO_POSTSYNAPSE	0.00111929	25	AKAP5,ATP1A3,CNIH3,CTNND2,DAB1,DISC1,DMD,FRMPD4,GLRA2,GRIA2,GRID1,GRID2,GRM7,KCTD16,LPAR1,LRRTM1,LRRTM3,LZTS1,MAGI2,NLGN1,NOS1,NPTN,PPP1R9A,SLC29A1,SRGAP2	msigdb.txt	GSE3982_MEMORY_CD4_TCELL_VS_TH2_DN	4.67649e-13	42	ACOT7,ARL3,CCNA2,CCT2,CCT7,CDCA8,CDK1,CKS1B,CKS2,DCTPP1,ELMO1,ENY2,FEN1,FH,FSD1,GTF2A2,H2AFX,HSPE1,MAD2L1,MRPL12,MRPL15,MT1H,NASP,NDC80,NUSAP1,NUTF2,PAPSS1,PARL,PFDN2,POLR2K,PSMB2,PSMB6,PSMD14,PSMD8,RNASEH2A,RRP7A,SNRPD1,STAP1,STIP1,TTK,VDAC1,XRCC6	msigdb.txt	V$BRN2_01	0.246581	10	AIFM1,DNAI1,ERG,MYO3B,NPAS2,NTF3,PPP1R1B,RPE65,SAT1,TOB1	msigdb.txt	CAHOY_OLIGODENDROCUTIC	1	1		msigdb.txt	GO_PROTEIN_DEPOLYMERIZATION	1	1		msigdb.txt	LIU_PROSTATE_CANCER_DN	0.000155151	26	ACTA2,ARHGEF40,CAV1,CAV2,COL14A1,COL1A2,COL4A1,COL4A2,COL5A1,CRABP1,ENAH,FERMT2,FLNA,GATM,LGALS1,MEIS1,MYLK,NAV2,NPR2,PALLD,PRRX1,SALL3,SH3PXD2A,SPEG,TGFB1I1,UNC5B	msigdb.txt	MORF_CTBP1	2.74147e-09	42	ACP1,AP3S1,CBX3,CCT2,CCT7,COPS5,COX4I1,COX5B,COX6B1,COX7C,DNAJC8,DRG1,EIF1AX,EIF3K,EIF4G2,GDI2,GNB1,HMGN1,HNRNPK,HSP90AA1,KARS,LYPLA1,MDH1,NDUFS4,PARK7,PCMT1,PPP1R7,PSMA4,PSMB7,RAN,RHEB,SRP9,SUMO1,SUMO2,SUMO3,UBE2L3,UQCRFS1,XRCC5,XRCC6,YWHAB,YWHAQ,YWHAZ	msigdb.txt	GO_MUSCLE_STRUCTURE_DEVELOPMENT	1.67414e-05	24	ACTC1,ADAM12,ATF3,CAV1,CAV2,COL11A1,COL3A1,FHL2,FLNC,ITGB1,JAG1,KIAA1161,MKX,MYLK,NOX4,NR2F2,PKP2,SGCG,SIX1,SOX9,SRF,TMOD3,TNNT2,ZFPM2	msigdb.txt	LIEN_BREAST_CARCINOMA_METAPLASTIC_VS_DUCTAL_DN	0.379136	10	AGR2,AGR3,AP1M2,DNALI1,DYNLRB2,NME5,PTGER3,RSPH1,TFF3,ZDHHC11	msigdb.txt
SENESE_HDAC1_TARGETS_DN	2.35416e-05	43	AHNAK,ARHGEF40,ARID5B,CCNG2,COL11A1,COL16A1,COL1A1,COL3A1,COL5A1,CYTH2,DAB2,DNAJB2,ENAH,GLI2,GLIS2,GPC4,GXYLT2,IGFBP5,IRS1,LAMA5,LAMB2,LOXL4,LRRN1,MAF,MRC2,MYLK,NOTCH3,NXN,OBSL1,PTRF,RASA4,RHOBTB3,RUNX2,S100A10,SAMD1,SLC15A4,SSH3,SYNC,TGFB2,TGFBI,TMEM120B,UTRN,ZNF260	msigdb.txt	PLASARI_TGFB1_TARGETS_10HR_DN	0.00112969	19	ADAMTS5,AUTS2,CBX6,DIXDC1,DZIP1,HERC6,IFIT2,IL6ST,LGR4,MAN1A1,MED12L,MEIS2,MUM1L1,PCDH9,PLCB1,SESN3,SLC24A3,SMARCA2,TRPS1	msigdb.txt	HALLMARK_E2F_TARGETS	5.26203e-13	43	ASF1B,AURKA,AURKB,BUB1B,CCNB2,CDCA3,CDCA8,CDK1,CDKN3,CKS1B,CKS2,DCTPP1,DLGAP5,H2AFX,H2AFZ,HMGB2,HMGB3,HMMR,HN1,KIF2C,KPNA2,MAD2L1,MELK,MYBL2,NASP,NME1,PLK1,PTTG1,RAN,RANBP1,RBBP7,RNASEH2A,RPA3,SLBP,STMN1,TACC3,TK1,TRA2B,TUBB,TUBG1,UBE2S,UBE2T,XRCC6	msigdb.txt	MIKKELSEN_MEF_ICP_WITH_H3K27ME3	0.249234	9	CA14,GAS2L2,PDE8B,REN,SLC28A3,TMEM232,TMEM45B,TYMP,UPK3A	msigdb.txt	chr22q12	1	1		msigdb.txt	GO_POSITIVE_REGULATION_OF_CELL_JUNCTION_ASSEMBLY	1	1		msigdb.txt	FARMER_BREAST_CANCER_CLUSTER_4	0.00016454	6	ADAM12,COL1A2,COL3A1,COL5A1,DACT1,FAP	msigdb.txt	YAO_TEMPORAL_RESPONSE_TO_PROGESTERONE_CLUSTER_13	2.74147e-09	42	ANAPC13,ATP5E,ATP5F1,ATP5J,ATP5O,C14orf2,C19orf60,CHMP2A,CKAP5,COX5B,COX6A1,COX7B,CSRP2,CYB5B,DYNLRB1,EBP,ETFB,FAM49B,FIBP,FKBP3,GTF2A2,HNRNPH2,NDUFA13,NDUFA5,NDUFAB1,NDUFB11,NDUFB8,NEDD8,PAFAH1B3,PARK7,PDCD5,POLR3K,PPP1R7,PRDX2,PRPSAP2,PSMA6,SF3B5,SNX10,SUMO3,UQCR11,UQCRC2,VPS29	msigdb.txt	SUNG_METASTASIS_STROMA_UP	1.73903e-05	12	AGRN,COL12A1,COL3A1,COL5A1,HIST1H2AC,HSPG2,P4HA1,PLOD1,TNC,UACA,VCAN,XYLT1	msigdb.txt	SMID_BREAST_CANCER_LUMINAL_B_UP	0.379136	13	AGR2,BAIAP3,C9orf116,CASC1,DNALI1,GLRB,MLPH,SPAG16,TFF3,TPPP3,TTC12,ZDHHC11,ZMYND10	msigdb.txt
HALLMARK_TNFA_SIGNALING_VIA_NFKB	2.37523e-05	39	ABCA1,ATF3,BHLHE40,BIRC3,CD44,CDKN1A,CEBPB,CEBPD,CFLAR,CSF1,CYR61,DDX58,DRAM1,FOSL1,FOSL2,ICAM1,ICOSLG,IER5,IL7R,IRS2,JUN,KDM6B,LIF,LITAF,MXD1,NFKB1,NFKB2,PDLIM5,PLAU,PMEPA1,PNRC1,RELA,SERPINE1,SPHK1,TAP1,TNFAIP2,TNIP1,TRIP10,VEGFA	msigdb.txt	YOSHIMURA_MAPK8_TARGETS_UP	0.00120538	58	ACE,AKAP12,ASS1,ATP1A3,BOK,CAMK2N2,CARTPT,CLDN3,CNGA3,CTNND2,DACT2,EEF1A2,EEF2,EFNA5,EPCAM,FGF14,GAS7,GCH1,GLP1R,GRID1,HPGD,HSPB1,HTR2A,KCNA4,KCND3,KLF6,KRT18,MAFB,NALCN,NELL2,NKX2-1,NLGN1,NOS1,NTRK3,OLFM1,OXTR,PACS1,PDGFB,PHKG1,PLD2,PNCK,PPP1R9A,QPCT,RBP4,SH3KBP1,SHISA4,SLC1A1,SLC24A2,SLC4A3,SNAP25,ST6GALNAC3,STX7,TF,TNNI1,TNNI3,TNR,UNC5A,VIM	msigdb.txt	GCM_APEX1	5.62654e-13	32	ATP5B,ATP5C1,ATP5F1,CCT7,CDC123,CFL1,CLIC1,ERH,GDI2,H2AFZ,HDAC1,HMGN1,HNRNPA1,ILF2,LMNB2,NASP,NDUFA12,POLR2G,POLR2K,PPIA,PRMT1,PSMB2,PSMD8,PTMA,SLBP,SNRPD2,SNRPF,SRSF3,SRSF9,SUMO2,TRA2B,YWHAZ	msigdb.txt	GO_MICROTUBULE_BASED_PROCESS	0.249234	16	CCDC39,DNAH12,DNAH6,DNAH9,DNAI1,DNAI2,DYNLRB2,GAS2L2,KIF27,ROPN1L,RPGR,SPAG17,SPEF2,TPPP3,TRDN,XIAP	msigdb.txt	MATTIOLI_MGUS_VS_PCL	1	1		msigdb.txt	chr2p12	1	1		msigdb.txt	GO_DOUBLE_STRANDED_DNA_BINDING	0.000167507	35	DLX2,DMBX1,EBF2,FOXF2,GATAD2A,GBX2,GLI2,HOXA2,HOXB3,HOXB5,ISL1,KLF16,MEIS1,MYC,NEUROD1,NHLH1,OTX1,PAX2,POU3F2,POU4F1,POU4F2,POU4F3,PTF1A,SMYD3,SOX3,SRF,TFAP2A,TFAP2B,TLX1,TP53,ZIC1,ZIC3,ZNF536,ZNF714,ZNF736	msigdb.txt	MODULE_151	2.90393e-09	62	ACADM,ACTR2,ATP5B,ATP5E,ATP5G3,ATP5J,ATP6V0B,BEX1,C14orf2,CCT8,CHMP2A,COX5B,COX6B1,COX6C,COX7A2,COX7B,COX7C,EIF3K,ETFB,FDPS,GTF2A2,HINT1,HSBP1,IMP3,MDH1,METAP1,MRPL21,MRPS18B,NDUFA13,NDUFA4,NDUFAB1,NDUFB1,NDUFB7,NDUFS4,NDUFV2,OAT,PPA1,PSMA2,PSMA4,PSMA6,PSMD6,PTMA,RAB10,RBX1,SF3B5,SNRPB2,SOD1,SRP9,SRSF7,STMN1,STRAP,TAF7,TPRKB,TRA2B,UQCRC2,UQCRFS1,UQCRH,VBP1,VDAC1,XPNPEP1,YWHAG,ZFAND6	msigdb.txt	GO_ARTERY_MORPHOGENESIS	1.76771e-05	9	COL3A1,JAG1,LRP1,MYLK,NOTCH3,PRRX1,PTGER4,SIX1,SRF	msigdb.txt	GO_SECRETORY_GRANULE	0.382738	22	APOA1,CD36,CLEC3B,CYB5R1,ENKUR,F13A1,F5,FGB,FGG,HCRT,IGF2,IQUB,PLA2G1B,SERPINA1,SFTPC,SOD1,SPAG8,SYTL4,TCTEX1D4,TMEM190,TSKS,VAMP8	msigdb.txt
GO_SEQUENCE_SPECIFIC_DNA_BINDING	2.48733e-05	126	ACTN4,AEBP1,AEBP2,AKNA,ARID5B,ARNT,ATF3,ATF7,BAZ2A,BPTF,CALCOCO1,CAMTA2,CDK9,CEBPB,CEBPD,CREB3L2,CREB5,CREBBP,CTC1,CUX1,DHX33,E2F7,ELF1,ELF4,ELK3,EP300,ERF,ERG,FOSL1,FOSL2,FOXK1,FOXN3,FOXN4,FOXO1,GATAD1,GATAD2B,GLI2,GLI3,HSF1,IRF2,IRF7,JDP2,JUN,KCNIP3,KDM6B,KLF16,KLF5,MAF,MED12,MITF,MKX,MNT,MTA1,MTF1,MUC1,MXD1,MYBBP1A,MYPOP,MZF1,NACC2,NFATC1,NFATC3,NFATC4,NFIC,NFKB1,NFKB2,NLRC5,NR1D1,NR1H2,NR2E1,…	msigdb.txt	ENK_UV_RESPONSE_EPIDERMIS_DN	0.0013585	30	ALDH2,ASS1,DIAPH2,EEF1A2,ELL2,FILIP1L,GATA3,HPGD,HSPB1,ID4,ITGA2,KAT6B,NEBL,NELL2,PCBP2,PDGFC,PHGDH,PLXNA2,POSTN,PRSS23,RCAN1,RIPK4,RPS6KA3,SEMA4D,SH3GLB2,SHB,SLC7A5,SSBP2,TRPS1,WNT4	msigdb.txt	GO_PROTON_TRANSPORTING_ATP_SYNTHASE_COMPLEX	5.86894e-13	15	ATP5A1,ATP5B,ATP5C1,ATP5D,ATP5E,ATP5F1,ATP5G1,ATP5G3,ATP5H,ATP5I,ATP5J,ATP5J2,ATP5O,C14orf2,USMG5	msigdb.txt	SANSOM_APC_TARGETS_DN	0.260199	13	AGR2,C4A,C4B,CA4,CCR9,CD2,CD302,GCG,LY75,PCOLCE,SLC4A5,SOD3,TOB1	msigdb.txt	KAYO_CALORIE_RESTRICTION_MUSCLE_UP	1	1		msigdb.txt	KEGG_DORSO_VENTRAL_AXIS_FORMATION	1	1		msigdb.txt	ESC_V6.5_UP_EARLY.V1_DN	0.000170571	15	BCAN,CAV1,CDC42EP1,COL11A1,COL1A2,COL3A1,COL4A1,COL4A2,FAP,GBX2,GYS1,INHBB,LAMA1,LOX,TGFB1I1	msigdb.txt	KRIEG_KDM3A_TARGETS_NOT_HYPOXIA	3.4647e-09	45	AASDHPPT,ACOT7,ACTR6,ANKRD39,AP1S1,ATP6AP2,BTBD10,C6orf1,CD40,CDC42,COX7C,CXorf57,DPH3,EIF2B3,FANCL,GLO1,HDHD2,HSDL1,IL7,MRPS18C,NDUFA12,NDUFA5,PAQR3,PDCD2L,PDP1,PFDN6,PFN2,PGRMC1,PSMA4,RABEPK,RBM12,RIOK1,SEC11C,SLC25A12,SLC25A14,SRSF7,STAT4,STOML1,TCTEX1D2,TMEM128,TPM3,TSPAN13,UPP1,USMG5,VBP1	msigdb.txt	GO_RESPIRATORY_SYSTEM_DEVELOPMENT	1.77419e-05	16	CRISPLD2,EIF4EBP1,FSTL3,GLI2,HHIP,LOX,MMP14,PDPN,PTK7,PTN,SIX1,SOX9,SRF,TNC,TNS3,ZFPM2	msigdb.txt	GSE16385_MONOCYTE_VS_MACROPHAGE_DN	0.388256	14	ABCA5,ART3,ASB14,C6,CD302,CPA2,DNAH12,DZANK1,EFCAB1,NQO1,PEX11A,RASGRP3,SERPINI2,SYTL4	msigdb.txt
GSE45365_WT_VS_IFNAR_KO_CD11B_DC_MCMV_INFECTION_UP	2.60713e-05	36	ANKRD30B,ARHGEF18,BCL9L,CCDC142,CIC,CLCN7,DPP9,DUSP14,EIF3B,EZR,IDUA,IVD,KRI1,MAP3K6,MYBBP1A,MYO1E,NT5E,PGAP3,POFUT1,POLG,PRR12,RIN1,TAF1C,TMEM129,TMEM150A,UAP1L1,UBTF,USP36,WIZ,XPC,ZBTB40,ZBTB7A,ZNF175,ZNF543,ZNF707,ZNF79	msigdb.txt	CUI_TCF21_TARGETS_2_DN	0.00139684	41	ADAMTS5,AMOTL1,ARHGAP24,CAST,CFLAR,CLIC5,CPEB2,CPNE8,DIAPH2,EBF1,ELL2,GATA3,GRK5,GRM7,GUCY1A3,IL6ST,INF2,IRF2BP2,LRCH1,MAFB,MAGI2,MAN1A1,MED12L,NEBL,NES,NRP1,PAG1,PARVA,PDGFB,PITPNC1,PLCL1,PPM1K,QKI,RCAN1,SHROOM3,SSBP2,ST6GALNAC3,THBS1,TMEM65,TRIB2,VIM	msigdb.txt	MORF_EI24	6.6833e-13	36	AP2S1,ATP5G3,ATP5J,ATP5O,BCAP31,BUB3,CALM2,CALM3,CCNB1,CYCS,DGUOK,DYNLL1,FH,GLO1,GOT2,GTF2A2,H2AFZ,HDAC2,HDDC2,HNRNPA2B1,HSPE1,IMMT,LSM4,NAA10,NDUFB3,POLR2I,PSMB2,PTGES3,RAC1,RFC4,RUVBL2,SOD1,SSB,UBE2S,VDAC1,VDAC3	msigdb.txt	GSE22886_IGG_IGA_MEMORY_BCELL_VS_BLOOD_PLASMA_CELL_UP	0.263641	9	CD83,CLMN,CR2,IRF8,KYNU,MAOB,MYOC,PDE8B,PTGS1	msigdb.txt	HALLMARK_INTERFERON_ALPHA_RESPONSE	1	1		msigdb.txt	HOFMANN_MYELODYSPLASTIC_SYNDROM_RISK_UP	1	1		msigdb.txt	GO_AUTONOMIC_NERVOUS_SYSTEM_DEVELOPMENT	0.000176063	8	EDNRA,GBX2,HOXB2,NAV2,NRP1,PLXNA3,TFAP2A,TFAP2B	msigdb.txt	MORF_XRCC5	3.91461e-09	51	ACP1,ACTR2,AFG3L2,ATP5G1,ATP5G3,ATP5O,ATXN10,BUB3,CAMKK2,CCT2,CCT7,COX5B,DHX9,DNAJC8,EIF1AX,FH,FIBP,G3BP2,GNB1,GTF2A2,HDAC2,IFRD1,ILF2,IMMT,LSM7,LYPLA1,MAPRE1,MDH1,NAE1,NAP1L4,NDUFS4,PAPSS1,PARK7,PCMT1,PSMB7,PTDSS1,PTGES3,SSB,STMN1,SUMO2,TCP1,TIMM17A,TRA2B,TXNL4A,UBE2D2,UBE2L3,UQCRH,VDAC3,XRCC5,XRCC6,YWHAQ	msigdb.txt	SENESE_HDAC3_TARGETS_DN	1.91482e-05	26	AHNAK,AIF1L,ANTXR1,ARAP2,COL11A1,COL3A1,COL8A1,EIF4EBP1,FGF11,LFNG,NACC2,NCOR2,NDST1,NOTCH3,PABPC4L,PCDH7,PKP2,PTK7,SEMA3B,SYNPO,TGFB1I1,TGFB2,TNNT2,TNS3,TSPAN14,VGLL3	msigdb.txt	GSE6674_CPG_VS_PL2_3_STIM_BCELL_UP	0.388256	14	CBY1,CD1D,KIAA0895,MORN2,MRPS33,MS4A6A,NPHP1,NUDT7,RILPL2,ROPN1L,RPGR,SMPD2,TCF7,TRPM1	msigdb.txt
GO_PLATELET_DERIVED_GROWTH_FACTOR_RECEPTOR_BINDING	2.74189e-05	9	IL1R1,ITGA5,ITGB3,LYN,PDGFC,PDGFRA,PDGFRB,TYMP,VEGFA	msigdb.txt	V$TAL1BETAITF2_01	0.00139779	19	CADM2,CDH23,CPE,DMD,ELL2,ELMO1,FAM19A1,FIBCD1,FOXP1,GRID2,HIVEP3,MAP1A,MAP7,PDGFB,PLCB1,SCARF2,SH3KBP1,SMAD3,TPH2	msigdb.txt	GSE36476_CTRL_VS_TSST_ACT_40H_MEMORY_CD4_TCELL_YOUNG_DN	8.12621e-13	42	ACOT7,AURKB,CCNB1,CCNB2,CDC25C,CDCA3,CDCA8,CDKN3,CENPA,CEP55,CKS1B,CKS2,DCTPP1,DNAJB6,FEN1,FH,FIBP,GALE,HMBS,HMMR,IMMT,KIF2C,LMNB2,MRPL20,MYL6B,NME1,NQO1,NUSAP1,PXMP2,RFC4,RPA3,STIP1,STMN1,TALDO1,TK1,TUBA1B,TUBB,TUBG1,TXN,UBE2C,VDAC3,ZWILCH	msigdb.txt	GO_EPITHELIAL_CILIUM_MOVEMENT	0.268523	3	CCDC39,KIF27,ROPN1L	msigdb.txt	KRIGE_RESPONSE_TO_TOSEDOSTAT_6HR_UP	1	1		msigdb.txt	NOJIMA_SFRP2_TARGETS_DN	1	1		msigdb.txt	GO_CELL_FATE_DETERMINATION	0.000176063	8	EBF2,HOXA2,ISL1,JAG1,LBX1,PAX2,PRRX1,WNT1	msigdb.txt	GSE21546_UNSTIM_VS_ANTI_CD3_STIM_DP_THYMOCYTES_UP	3.91461e-09	44	AKAP6,ARL6IP5,ATAD1,ATP6V1G1,BLCAP,CADPS,CALCB,DAAM1,EXOC6B,FAM13B,GDPD1,HTN1,ITFG1,KIDINS220,KIF21A,KIFAP3,KLC1,LSAMP,MAGEH1,MAP1LC3B,MAP2,MGST3,NAP1L2,NAPB,NCOA4,PHACTR3,RAB2A,RAB4B,RAB6A,RUFY3,SERINC1,SERP2,SLC25A14,SYT1,SYT17,TGFBR1,TUBB2A,ULBP2,WDR44,WDR47,ZCCHC12,ZFAND2A,ZNF627,ZNF711	msigdb.txt	GO_COLLAGEN_TRIMER	2.16206e-05	11	COL11A1,COL11A2,COL12A1,COL24A1,COL27A1,COL3A1,COL4A1,COL4A2,COL5A1,COL8A1,LOX	msigdb.txt	GO_TUBULIN_BINDING	0.389955	18	B9D2,BBS4,C9orf24,CETN2,GAS2L2,IFT74,KATNAL2,KIF12,KIF19,KIF27,KIF6,KIF9,NCALD,PACRG,PPP1R42,RGS2,SPAG8,TPPP3	msigdb.txt
GO_TISSUE_MORPHOGENESIS	2.85074e-05	77	ACTA2,ACTG2,ACVR1,ADM,ARID1A,BAX,CELSR1,COL11A1,COL3A1,COL4A1,COL5A1,CSF1,CYR61,DDR1,DLG1,DNAAF1,DVL2,DVL3,EGFR,ENG,EPHA2,EZR,FLNA,FLRT3,FOXN4,FREM2,GJA1,GLI2,GLI3,GREM1,HEG1,IGFBP5,INTU,ITGA5,ITGB3,KAT2A,KDM6B,KIF26B,KRT17,LAMA5,LRP5,MDM2,MED12,MMP14,MPP5,MYH7,MYLK,NFATC4,NPHP3,PHACTR4,PKD1,PLOD3,PLXNB2,PLXND1,POFUT2,PROM1,PTK7,SCRIB,SDK2,SHROOM3,SIX4,SKI,SMAD7,SMO,SRF,STARD13,STK3,TGFB1I1,TGFB2…	msigdb.txt	V$CEBP_C	0.00144766	17	CGNL1,DIS3L,DMD,FAM19A1,FGF12,FGF14,FOXP1,GLRA2,KCNMA1,LRRTM1,LRRTM3,NPTN,OSBPL6,RBFOX1,RFX4,TSPAN7,ZMAT4	msigdb.txt	MARSON_BOUND_BY_E2F4_UNSTIMULATED	8.27111e-13	90	APOO,ASF1B,ATP5H,AURKA,AURKB,BORA,BUB1B,CBX1,CBX3,CCDC25,CCNA2,CCNB2,CDC25C,CDCA3,CDCA8,CDK1,CENPA,CEP55,CKS1B,CLIC1,COMMD9,COX8A,DEPDC1B,DHRS7B,DLGAP5,ENY2,FAM72A,FANCL,FEN1,FH,FKBP3,H2AFX,H2AFZ,HIST1H2BH,HIST1H4J,HIST2H2BE,HMBS,HMGB3,HMMR,HNRNPA2B1,IFT27,IMP3,INTS12,KIF2C,KPNA2,LSM3,MAD2L1,MELK,MND1,MRPL13,MRPS18C,MYBL2,NASP,NDC80,NET1,NHP2,NME7,NOP58,NRM,NTAN1,NTNG1,NUSAP1,NUTF2,PDZD11,PIF1,PI…	msigdb.txt	GO_REGULATION_OF_HETEROTYPIC_CELL_CELL_ADHESION	0.268523	3	FGA,FGB,FGG	msigdb.txt	GO_REGULATION_OF_PEPTIDASE_ACTIVITY	1	1		msigdb.txt	GO_POSITIVE_REGULATION_OF_SMOOTHENED_SIGNALING_PATHWAY	1	1		msigdb.txt	TURASHVILI_BREAST_DUCTAL_CARCINOMA_VS_DUCTAL_NORMAL_UP	0.000176063	8	COL11A1,COL1A2,COL3A1,COL4A1,FN1,PNP,UNC5B,VCAN	msigdb.txt	GO_SYNAPSE_PART	4.44811e-09	97	ACTN2,ADCYAP1,AMPH,ANK2,ANK3,AP1S1,ARC,ARRB1,ATAD1,ATP1A3,ATP2B1,ATP6V0D1,CADPS,CDH8,CDK5,CHRNB4,COPS4,COPS5,CTNNA2,DAB1,DCLK1,DDC,DLG2,DLGAP2,DNM3,DPYSL2,DTNBP1,ERC2,FAIM2,GABRA3,GABRB1,GABRB3,GABRG2,GAP43,GLRA2,GLRA3,GLRB,GPHN,GPM6A,GRIA4,GRIK2,GRIN3A,GRM7,HNRNPK,HTR3A,HTR3B,ITPKA,KCTD16,KCTD8,LIN7C,LRFN2,LRRTM1,LRRTM3,LRRTM4,MAGEE1,MEF2C,MOB4,NMU,NPAS4,NSF,OLFM2,OXT,PARK2,PARK7,PDE4B,PDZD11,PF…	msigdb.txt	CERVERA_SDHB_TARGETS_2	2.27216e-05	12	FBN2,FMO1,FSTL3,HS3ST3B1,LTBP2,METTL7B,NOTCH3,NUAK1,PEG3,PRRX1,TGFB2,VGLL3	msigdb.txt	WANG_IMMORTALIZED_BY_HOXA9_AND_MEIS1_UP	0.391301	5	B4GALT6,MTUS1,RNF128,TFEC,TGFBR3	msigdb.txt
KANNAN_TP53_TARGETS_UP	2.97891e-05	18	ACTA2,ATF3,BBC3,CDKN1A,CTDSP2,DDB2,DMPK,ENG,FAS,GDF15,HIST1H2AC,LCAT,MAN2B1,SCRIB,SMAD7,SPAG1,TAX1BP3,VCAN	msigdb.txt	GO_ACTIN_BINDING	0.00153702	25	ACE,AKAP5,DIAPH2,DIXDC1,DMD,EEF2,ENC1,EPB41L2,FHOD3,INF2,KCNMA1,MAP1A,MTSS1L,MYO18B,NCALD,NEBL,PACRG,PARVA,PPP1R9A,SHROOM3,SPTB,SYNPO2,TNNI1,TNNI3,WASF3	msigdb.txt	GSE22886_UNSTIM_VS_IL15_STIM_NKCELL_DN	9.7198e-13	42	APOO,CCT2,CCT7,CCT8,CKS1B,CKS2,COPS3,DCTPP1,FEN1,FH,GLRX3,H2AFX,HDAC2,KPNA2,LMNB2,MAD2L1,MRPL15,MRPS15,MTCH2,NASP,NDUFA6,NME1,NUTF2,PGRMC1,POLR3K,PRC1,PSMB6,PSMC3,PSMD14,PSMD6,RAN,RANBP1,RFC4,RPA3,STIP1,STOML2,TUBA1B,TUBB4B,TUBG1,UBE2N,UBE2S,VDAC1	msigdb.txt	GO_AXONEMAL_DYNEIN_COMPLEX_ASSEMBLY	0.268523	3	CCDC39,DNAI1,DNAI2	msigdb.txt	YAUCH_HEDGEHOG_SIGNALING_PARACRINE_UP	1	1		msigdb.txt	GO_POLYSACCHARIDE_CATABOLIC_PROCESS	1	1		msigdb.txt	GO_CELLULAR_AMINO_ACID_BIOSYNTHETIC_PROCESS	0.000176063	11	ADI1,BCAT1,CAD,CBS,GATM,GGT1,MTHFD2,PLOD1,PYCR1,SHMT2,THNSL2	msigdb.txt	DODD_NASOPHARYNGEAL_CARCINOMA_DN	5.58085e-09	169	ACSL4,AGK,ALG6,AMOTL1,ANGPT2,AP3M2,ARF3,ARMC1,ARPP19,ASB9,ATF4,ATP2C1,ATP5G3,ATP6V1B2,AZIN1,BUB3,BZW2,C1QBP,CACNA2D1,CACYBP,CAMKK2,CBX1,CBX3,CCT2,CCT6A,CCT8,CD200,CDC7,CEP170,CHAF1B,CHCHD3,CISD2,CKAP5,COPZ1,CSE1L,CYCS,DHX15,DNAJB6,DPYSL2,DUSP12,EEF1E1,EIF1AX,ENY2,EPHA5,FAM49B,FANCL,FIGNL1,FKBP4,FXN,GCA,GRPEL1,GTF2F2,GUCY1B3,HDAC2,HSPE1,ID2,IDH1,IFRD1,ILF2,IMMT,INTS12,KLHL5,KPNA2,L3MBTL4,LRRC40,LS…	msigdb.txt	HALLMARK_GLYCOLYSIS	2.27216e-05	16	AGRN,AK4,CITED2,COL5A1,DDIT4,EGFR,FAM162A,HK2,P4HA1,PKP2,PLOD1,SLC16A3,SOX9,STC2,TKTL1,VCAN	msigdb.txt	GO_PLATELET_ALPHA_GRANULE	0.395475	8	CD36,CYB5R1,F13A1,F5,FGB,FGG,IGF2,SERPINA1	msigdb.txt
GSE16266_CTRL_VS_LPS_STIM_MEF_UP	3.12414e-05	37	ARAP3,ARHGEF40,BRPF3,C15orf52,CALHM2,DCBLD1,ELF4,ELK3,ENG,FHOD1,ICOSLG,ITGA5,ITGAV,ITPKB,LFNG,LHFPL2,LIMS1,MMP2,NCOR2,PLEKHA7,PMEPA1,RCC2,REST,RFX2,RIN3,RUNX2,S100A10,SAMD1,SERPINE1,SKI,SMAD6,SMAD7,SMURF2,SWAP70,THBS1,TSKU,ZBTB4	msigdb.txt	GO_ANCHORING_JUNCTION	0.00153915	29	AHI1,AKAP12,ARHGAP24,CADM2,CAPN2,CASK,CAT,CSRP1,CTNND2,DIXDC1,EPB41L2,FZD1,GRK5,HSPB1,ITGA2,NRP1,OXTR,PABPC1,PARVA,PCBP2,PPL,RPL4,RPLP0,SCARF2,SH3KBP1,SHROOM3,SYNPO2,TLE2,VIM	msigdb.txt	GO_MITOCHONDRIAL_TRANSMEMBRANE_TRANSPORT	1.04282e-12	22	ATP5A1,ATP5B,ATP5C1,ATP5D,ATP5E,ATP5F1,ATP5G1,ATP5G3,ATP5H,ATP5I,ATP5J,ATP5J2,ATP5O,DNLZ,MICU1,NDUFA13,PAM16,STOML2,TIMM17A,TIMM17B,TIMM23,TOMM40	msigdb.txt	MORF_NOS2A	0.268523	11	AMMECR1,AQP5,ATP2B2,B4GALT6,IL16,KCNA5,MPZL2,MSX1,NR1I2,SLC15A1,TBX5	msigdb.txt	GSE40274_CTRL_VS_FOXP3_AND_GATA1_TRANSDUCED_ACTIVATED_CD4_TCELL_DN	1	1		msigdb.txt	GO_NUCLEOTIDE_EXCISION_REPAIR_DNA_GAP_FILLING	1	1		msigdb.txt	GO_MULTICELLULAR_ORGANISMAL_MACROMOLECULE_METABOLIC_PROCESS	0.000177179	10	COL11A1,COL11A2,COL12A1,COL1A2,COL25A1,COL3A1,COL4A1,COL4A2,COL5A1,COL6A3	msigdb.txt	MORF_PSMC2	6.60714e-09	33	ARF5,ATP6AP2,ATP6V1H,BZW1,CFDP1,COPS5,COX4I1,COX5A,DLD,DRG1,ENSA,HSBP1,HTATSF1,IK,KARS,METAP1,MORF4L2,NEDD8,PGRMC1,PIGC,PITPNB,PPP1R7,PRMT1,PSMA3,PSMC6,PSMD7,RAB11A,RAB1A,RAD21,SKP1,SRP9,SUMO1,YWHAB	msigdb.txt	SMID_BREAST_CANCER_LUMINAL_B_DN	2.27216e-05	27	ACADL,CA9,CALD1,CAV1,CAV2,CHST3,CHST7,COL4A2,COTL1,DOCK2,EGFR,FAT1,FBLN5,FERMT2,FLNA,FNDC3B,GLIPR1,KCNG1,MMP14,MYLK,PDPN,PTGER4,PTK7,PTN,SLC2A3,TNC,VCAN	msigdb.txt	GSE21927_SPLEEN_MONOCYTE_VS_GMCSF_GCSF_BONE_MARROW_UP	0.398567	13	ALS2CR12,B9D2,BBS12,BBS4,C21orf62,CCDC30,CLGN,COA5,KIF27,KLHDC8B,MANSC1,SERPINA1,SLC40A1	msigdb.txt
HUMMERICH_SKIN_CANCER_PROGRESSION_DN	3.60358e-05	25	AEBP1,BMP1,COL16A1,COL3A1,CUX1,DSG2,DUSP14,EPHB3,GAA,GGT1,GJA1,HADHB,LAMB2,LTBP3,MAPK7,MFAP4,MYL9,PDGFRA,PDLIM3,PKD1,PTPRF,RAB34,RECQL5,TPM2,ZYX	msigdb.txt	LEE_NEURAL_CREST_STEM_CELL_UP	0.00155926	14	CHGA,CHN2,CRABP2,CRYZ,EEF1A2,ENC1,LZTS1,NR2F2,NRXN1,PITX2,POSTN,POU4F1,SNAP25,TRIL	msigdb.txt	MORF_MAP2K2	1.05857e-12	34	AP2S1,AP3S1,ATP5D,ATP5G3,ATP5O,BCAP31,BUB3,CCT7,COX5B,COX8A,CYCS,DRG1,EIF3K,FIBP,GNB2,H2AFZ,HDAC2,KARS,LSM4,NDUFS3,PARK7,PCMT1,POLR2I,PSMB2,PSMB7,PSMD8,PTDSS1,RAC1,RUVBL2,SOD1,SRSF9,U2AF1,UBE2S,VDAC3	msigdb.txt	MORF_CAMK4	0.268523	11	AMMECR1,ATP2B2,B4GALT6,FAM13A,FGA,GUCY2F,IL16,KCNA5,NPAS2,NR1I2,SLC15A1	msigdb.txt	GO_CELLULAR_RESPIRATION	1	1		msigdb.txt	GO_PHOTOPERIODISM	1	1		msigdb.txt	GO_POSITIVE_REGULATION_OF_TRANSCRIPTION_FROM_RNA_POLYMERASE_II_PROMOTER	0.000191082	42	AGRN,BMP6,DLX2,EBF2,FOXF2,GBX2,GLI2,GLIS2,HOXA2,HOXB5,HOXB9,ISL1,JAG1,KDM6B,KLF15,MAPK7,MEIS1,MYC,NEUROD1,NHLH1,NOTCH3,OTX1,PAX2,PAX3,PKD1,POU3F2,POU4F1,POU4F2,POU4F3,PPRC1,PRRX1,PTF1A,SMYD3,SRF,TFAP2A,TFAP2B,TLX1,TP53,TRIM28,WNT1,ZIC1,ZIC3	msigdb.txt	CTTTGT_V$LEF1_Q2	7.94878e-09	229	ABCC5,ACTR1A,ADCYAP1,AGK,AGPAT4,AMOTL1,ANGPT2,ANK2,ANK3,ANKMY2,AP2B1,ARHGAP36,ARPP21,ASB12,ATF4,ATOH7,ATP1A3,ATP1B1,ATP1B3,ATP2C1,ATP5G3,BASP1,BTBD3,BTRC,BZW1,BZW2,C15orf41,CACNA2D1,CALM1,CALM2,CALM3,CBX3,CCDC50,CCDC90B,CCDC91,CCT2,CDC42,CDH12,CEP41,CERS6,CHMP2B,CHN2,CLVS1,COX11,CRMP1,CTNNA2,CYB5D2,DCTN3,DCUN1D4,DCX,DDC,DGKB,DHX9,DLL3,DNAJA1,DNAJC7,DPYSL2,DTNA,DUSP4,DYNC1I2,DYNC1LI1,DYNLT1,EGFLAM…	msigdb.txt	GO_REGULATION_OF_EPITHELIAL_CELL_PROLIFERATION	2.28437e-05	19	CAV1,CAV2,CD109,DLG1,EGFR,HIF1A,INTU,LAMC1,MARVELD3,MCC,NR2F2,PAX2,PLAU,PTN,SIX1,SOX9,TEK,TGFB2,VEGFC	msigdb.txt	BIOCARTA_COMP_PATHWAY	0.419159	4	C4A,C4B,C6,C7	msigdb.txt
RUIZ_TNC_TARGETS_UP	3.70598e-05	32	ARID5B,BTN3A2,BTN3A3,COL3A1,CTDSP2,CTSA,CXCL12,ENPP2,FCGRT,GDF15,GRN,HBP1,HNMT,IGFBP7,IL1R1,KCTD12,KIAA1462,KLHL24,KRIT1,LTBP3,NUMA1,OLFML2B,PDGFRA,PDGFRB,PNRC1,SIDT2,SLC16A4,SLC2A10,SLC35E2B,SLC5A3,STON1,ZCCHC24	msigdb.txt	MEL18_DN.V1_DN	0.00155926	14	CHN2,CRABP2,DIRAS3,DMD,EEF1A2,GAS7,ID4,IFIT2,MAP7,PDE7B,PLCB1,PPARGC1A,RBP4,SOX2	msigdb.txt	HSIAO_HOUSEKEEPING_GENES	1.07943e-12	62	AES,AP3S1,ARF3,ARL6IP1,ATP5A1,ATP5B,ATP5C1,ATP5F1,ATP5G1,ATP5G3,ATP5O,BCAP31,CFL1,CLIC1,COX4I1,COX6A1,COX6B1,COX6C,COX7A2,COX7C,COX8A,DYNLL1,ECHS1,ERH,GDI2,H2AFZ,H3F3A,H3F3B,HDAC1,HINT1,HLA-DOA,HNRNPA1,KARS,LDHB,MLF2,NDUFA12,NDUFA4,NDUFV2,NEDD8,NEFL,PEBP1,PPIA,PSMB2,PSMB3,PSMB6,PSMD7,PSMD8,PTDSS1,PTMA,RAC1,RPS26,SNRPD2,SOD1,SSB,STMN1,TUBB,TXN,UBB,UBE2C,UQCRH,YBX1,YWHAZ	msigdb.txt	GO_REGULATION_OF_SUBSTRATE_ADHESION_DEPENDENT_CELL_SPREADING	0.303197	4	FGA,FGB,FGG,MYOC	msigdb.txt	WILCOX_RESPONSE_TO_PROGESTERONE_UP	1	1		msigdb.txt	GO_NEGATIVE_REGULATION_OF_OSTEOCLAST_DIFFERENTIATION	1	1		msigdb.txt	VANHARANTA_UTERINE_FIBROID_UP	0.000208016	8	COL3A1,COL4A1,COL4A2,EDNRA,FN1,HSD17B6,NAV2,PLP1	msigdb.txt	MORF_GNB1	8.67867e-09	60	ACP1,ACTR2,AFG3L2,AP3S1,ATF4,ATP5G3,ATP5O,ATXN10,BUB3,CALM1,CALM2,CALM3,CAMKK2,CBX3,CCT7,DGUOK,DNAJC8,EIF1AX,EIF3K,FH,G3BP2,GNB1,GOT2,GTF2A2,HDAC2,IFRD1,ILF2,IMMT,LSM7,LYPLA1,MAPRE1,MDH1,NDUFS4,PAPSS1,PARK7,PCMT1,PSMB2,PSMB7,PTDSS1,PTGES3,RHEB,RTN4,SH3BGRL,SRP72,SSB,STMN1,SUMO2,TCP1,TIMM17A,TRA2B,TXNL4A,UBE2D2,UBE2L3,UQCRFS1,UQCRH,VDAC1,VDAC3,VPS26A,XRCC5,YWHAQ	msigdb.txt	GO_CELL_JUNCTION_ORGANIZATION	2.91793e-05	15	ACTN1,DLG1,FERMT2,FLNA,FLNC,FN1,ITGB1,ITGB4,LAMC1,MARVELD3,PKP2,SRF,TGFB2,TLN1,VCL	msigdb.txt	GNF2_CD1D	0.424317	6	CD1D,CD302,FGL2,MS4A6A,RGS2,TYMP	msigdb.txt
HALLMARK_UV_RESPONSE_DN	3.82885e-05	31	ABCC1,BHLHE40,CAP2,CAV1,COL11A1,COL1A1,COL3A1,CYR61,DAB2,DLG1,EFEMP1,ERBB2,FBLN5,GJA1,IGFBP5,IRS1,ITGB3,LAMC1,LTBP1,MTA1,NFKB1,NOTCH2,PDGFRB,PDLIM5,PIAS3,PMP22,PTPN21,SERPINE1,SMAD7,TJP1,VLDLR	msigdb.txt	GO_NEURON_PROJECTION_GUIDANCE	0.00159517	17	ARX,CNTN4,EFNA5,EPHA5,GATA3,LMX1A,NKX2-1,NRP1,NRXN1,PLXNA2,SIAH2,SLIT2,SLIT3,SPTB,TNR,UNC5A,UNC5D	msigdb.txt	REACTOME_FORMATION_OF_ATP_BY_CHEMIOSMOTIC_COUPLING	1.08437e-12	12	ATP5A1,ATP5B,ATP5C1,ATP5D,ATP5E,ATP5F1,ATP5G1,ATP5H,ATP5I,ATP5J,ATP5J2,ATP5O	msigdb.txt	HSIAO_LIVER_SPECIFIC_GENES	0.306661	10	BHMT,FGA,FGB,FGG,HP,HPX,KYNU,PCK1,PRDX4,PZP	msigdb.txt	V$MEF2_01	1	1		msigdb.txt	GO_POSITIVE_REGULATION_OF_CELLULAR_RESPONSE_TO_TRANSFORMING_GROWTH_FACTOR_BETA_STIMULUS	1	1		msigdb.txt	NAKAMURA_TUMOR_ZONE_PERIPHERAL_VS_CENTRAL_UP	0.000221855	19	ADAM19,CAV1,CAV2,COL12A1,COL1A2,COL3A1,COL4A1,FAM129A,FN1,GLIPR1,HOXB9,LRP4,MFAP5,MGST1,PALLD,PMEPA1,PNP,TUBA1C,VCAN	msigdb.txt	GCM_ACTG1	1.37912e-08	34	ATP1B3,ATP5B,ATP5C1,ATP5F1,ATP5G3,BCLAF1,CFL1,COPS5,COX6A1,DHX9,EBP,EIF4G2,HMGN1,HNRNPK,HSP90AA1,HSP90AB1,IK,ILF2,NDUFA12,POLR2G,PPIA,PRMT1,PSMD6,PTMA,SNRPF,SUMO2,TBCB,TCP1,TRA2B,UQCRC2,UQCRH,YWHAQ,YWHAZ,ZNHIT3	msigdb.txt	GU_PDEF_TARGETS_UP	3.00451e-05	10	COL4A1,COL4A2,COL5A1,FN1,HIF1A,LAMC1,PLCE1,PLCG1,SERPINE1,TNC	msigdb.txt	chr16q23	0.437558	5	CHST5,CLEC3A,DYNLRB2,NUDT7,WWOX	msigdb.txt
MODULE_128	3.98785e-05	24	CCND2,CEBPD,CXCL12,CYP27A1,CYR61,DAB2,FAP,FN1,GBP1,IFITM2,IFITM3,IL1R1,ITGB5,KCTD12,MMP2,MYLK,PDGFRA,PDGFRB,SPARC,SRRM2,TBC1D8B,THBS1,TIMP1,TIMP3	msigdb.txt	ACCAAAG,MIR-9	0.00161862	29	ADAMTS5,ARHGAP24,ARHGEF17,ARPP21,ATP11A,BCL6,CBX6,CCNG1,CNTN4,CPEB2,DIXDC1,DNAJA4,FGF12,FOXP1,FOXP4,GCH1,ID4,KCNMA1,KLF12,MAP1A,MAP7,MDGA2,MTHFD2,MUM1L1,PDE7B,PDGFC,QKI,SYT10,WNT4	msigdb.txt	MODULE_17	1.61361e-12	59	ACOT7,APOC1,AURKB,BLVRB,CBX3,CCNA2,CCNB1,CCNB2,CDC34,CDK1,CKS2,COPS3,COX7B,CYB5B,EBP,FDPS,FEN1,FKBP8,GTF2A2,H2AFX,HIST2H2BE,HMMR,IMMT,KIF2C,LMNB2,LSM3,LSM7,MAPRE1,MLLT11,MRPL12,MRPL40,MRPL47,NDUFS6,NHP2,NMU,PIGC,PLK1,PSMA3,PSMA4,PSMB7,PSMD14,PSMD4,PTTG1,RAC3,RBBP7,RFC4,RNASEH2A,RPA3,SMS,SNRPB2,SNRPC,SNRPF,STMN1,TIMM17B,TK1,TOMM40,TTK,VRK1,WRB	msigdb.txt	GO_CELLULAR_RESPONSE_TO_REACTIVE_NITROGEN_SPECIES	0.306661	3	AIFM1,AQP1,STAT6	msigdb.txt	GSE12003_4D_VS_8D_CULTURE_MIR223_KO_BM_PROGENITOR_UP	1	1		msigdb.txt	GO_REGULATION_OF_HISTONE_H3_K4_METHYLATION	1	1		msigdb.txt	V$NKX25_02	0.000222527	18	APCDD1L,CER1,COL12A1,DPF3,FLNA,FLT1,FOXN3,LRP1,MAB21L2,PAX2,PAX3,PRRX1,RCC2,ROBO3,SEMA5B,SLC4A4,SLC6A5,VLDLR	msigdb.txt	ROME_INSULIN_TARGETS_IN_MUSCLE_UP	1.37912e-08	74	AAGAB,AKAP6,AKR1C1,AKR1C2,ANKRD39,ARPP19,ASB12,ATP6V0B,C1orf21,CBX3,CCDC91,CCT6A,CCT8,CHCHD2,CMAS,COPS3,COPS5,COX7A2,CUTC,DDX1,DNAJB6,DTNA,DYNLT1,EID1,ENSA,GDI2,GLOD4,GLRX,GOT2,GSTA4,GTF2A2,HSF2,KARS,KIFAP3,LDHB,MKKS,MORF4L2,MTCH2,NDUFC2,NDUFS4,OXCT1,PAIP2,PHYH,PITHD1,PKIA,PPP1R2,PSMA4,PSMA6,PSMB2,PSMD13,PSMD14,PTMA,RBX1,RHEB,SCCPDH,SCOC,SEPHS2,SLC25A12,SNRPB2,SUB1,SUMO1,TAF7,TRA2B,TSG101,TSPAN7,…	msigdb.txt	GO_REGULATION_OF_CELL_ADHESION	3.00451e-05	29	CAV1,CCDC80,CITED2,COL8A1,DLG1,DPP4,FLNA,FN1,FSTL3,GLI2,ICOSLG,ITGAV,ITGB1,JAM2,KIF26B,MMP14,NUAK1,PDCD1LG2,PIEZO1,PLAU,PTGER4,PTN,SERPINE1,SOX9,SRF,TEK,TGFB2,TNC,VEGFC	msigdb.txt	GSE13229_IMM_VS_INTMATURE_NKCELL_UP	0.469449	14	ABCA5,C11orf16,C2orf73,CMTM7,CYB561,DCDC2B,GAS8,INSRR,KIF9,LGI3,MS4A6A,NFATC2,TRDN,TSHZ2	msigdb.txt
ROZANOV_MMP14_TARGETS_SUBSET	4.04827e-05	13	ANGPTL2,CALD1,CHSY1,COL4A1,COL4A2,COL5A1,EFEMP1,FN1,MATN2,PLOD2,PLXND1,SERPINH1,TIMP3	msigdb.txt	GO_CELL_MORPHOGENESIS_INVOLVED_IN_DIFFERENTIATION	0.0016552	30	ARX,CLDN3,CLIC5,CNTN4,CTNND2,DACT2,DSCAM,EFNA5,EPHA5,GATA3,LMX1A,LRRC70,NKX2-1,NRP1,NRXN1,OLFM1,PARVA,PLXNA2,POU4F1,S100A6,SFRP1,SIAH2,SLIT2,SLIT3,SPTB,SRGAP2,TNR,UNC5A,UNC5D,WNT4	msigdb.txt	GO_MEMBRANE_PROTEIN_COMPLEX	1.76017e-12	113	ABHD12,ABHD6,AP1M2,AP2S1,AP3M2,AP3S1,APOO,ARL6IP1,ATP1A3,ATP1B1,ATP5A1,ATP5B,ATP5C1,ATP5D,ATP5E,ATP5F1,ATP5G1,ATP5G3,ATP5H,ATP5I,ATP5J,ATP5J2,ATP5O,ATP6V0B,ATP6V0C,ATP6V1B1,AZGP1,BCAP31,C14orf2,CACNA2D1,CALM2,CALM3,CD40,CHCHD3,CHCHD6,CHMP2A,CHRNA5,CLIC1,CNIH2,COPZ1,COX4I1,COX5A,COX6A1,COX7B,COX8A,DLG3,FAF1,GJB2,GLRB,GRIK2,HLA-B,HLA-DMA,HLA-DOA,HLA-DPB1,HLA-DRB1,HLA-DRB5,IMMP1L,IMMT,KCNIP1,KCNN1,K…	msigdb.txt	GO_COMPLEMENT_BINDING	0.306661	3	C4A,C4B,CR2	msigdb.txt	MORF_RAP1A	1	1		msigdb.txt	YANG_BREAST_CANCER_ESR1_DN	1	1		msigdb.txt	PID_AVB3_INTEGRIN_PATHWAY	0.000222527	10	COL11A1,COL11A2,COL12A1,COL14A1,COL1A2,COL3A1,COL4A1,COL5A1,COL6A3,FN1	msigdb.txt	GO_PROTON_TRANSPORTING_TWO_SECTOR_ATPASE_COMPLEX	1.64013e-08	20	ATP5A1,ATP5B,ATP5C1,ATP5E,ATP5F1,ATP5G1,ATP5G3,ATP5H,ATP5J,ATP5O,ATP6V0B,ATP6V0D1,ATP6V1A,ATP6V1B2,ATP6V1C1,ATP6V1D,ATP6V1G1,ATP6V1H,C14orf2,USMG5	msigdb.txt	BRUECKNER_TARGETS_OF_MIRLET7A3_DN	3.39048e-05	10	CALD1,COL11A1,COL4A2,COL5A1,COTL1,DCBLD1,FN1,LOXL2,PMEPA1,TGFB2	msigdb.txt	GO_CENTRIOLE	0.482028	9	AGBL2,BBS4,CCDC146,CCDC78,CETN2,CETN3,IFT88,POC1B,TSKS	msigdb.txt
MODULE_45	4.04827e-05	81	ABCA1,ACTN1,ADAM19,ADM,ARAP1,ARHGEF1,ATM,BCKDHA,BIRC3,BMP1,BTN3A2,CCDC9,CCND2,CD302,CD44,CNTN6,CPD,DENND4B,DLEC1,DPH2,EDC4,EFS,ELF4,FBN2,FCGRT,FDXR,FLNA,FOSL2,GBP1,GRN,HEG1,HIST1H2AC,HIST1H2BK,IFI35,IFIT3,IL7R,INPP5D,ISG20,ITGA5,IVD,KDM5C,KIAA0430,LIF,LRCH4,LYN,MAN2B1,MEGF9,MUC1,MVP,N4BP2L1,NFKB2,NMI,NR1D1,OLFML2B,PDGFRA,PIM2,PNRC1,PTK2B,PTPRC,RHOG,S100A11,SERPINE1,SLC16A3,SNX1,SP100,SRCAP,STAT2,…	msigdb.txt	WU_CELL_MIGRATION	0.00169521	16	AKAP12,CLU,EEF1A2,EPB41L2,EPCAM,GATA3,GLIPR1,KRT18,LPAR1,NR2F2,PDGFC,PPL,RHOBTB3,S100A6,THBS1,VIM	msigdb.txt	REACTOME_APC_C_CDC20_MEDIATED_DEGRADATION_OF_MITOTIC_PROTEINS	2.35486e-12	24	BUB1B,BUB3,CCNB1,CDK1,MAD2L1,PSMA3,PSMA4,PSMA6,PSMA7,PSMB1,PSMB2,PSMB3,PSMB6,PSMB7,PSMC3,PSMD1,PSMD13,PSMD14,PSMD4,PSMD6,PSMD7,PSMD8,PTTG1,UBE2C	msigdb.txt	GO_ION_TRANSPORT	0.308879	30	ABCA4,AQP1,AQP5,ATP11C,ATP2B2,ATP8B4,BEST4,CA14,CA4,CLDN10,GABRP,KCNA5,KCNE2,KCNS3,LRRC8C,MIP,ORAI1,P2RY4,SCARA5,SLC15A1,SLC16A11,SLC17A8,SLC4A5,SLC5A3,SLC6A14,SLCO1B3,SLCO6A1,STEAP4,TMC5,TRDN	msigdb.txt	MORF_PRKAR1A	1	1		msigdb.txt	GO_REGULATION_OF_VOLTAGE_GATED_CALCIUM_CHANNEL_ACTIVITY	1	1		msigdb.txt	REACTOME_DEVELOPMENTAL_BIOLOGY	0.000231962	23	AGRN,CER1,COL1A2,COL3A1,COL4A1,COL4A2,COL5A1,COL6A3,ENAH,GFRA1,IAPP,ITGA5,LAMA1,NCOR2,NEUROD1,NRP1,PLCG1,PLXNA3,PTF1A,ROBO3,SPTBN2,UNC5B,WNT1	msigdb.txt	GO_FC_RECEPTOR_SIGNALING_PATHWAY	1.64434e-08	43	ACTR2,ARPC1A,ARPC4,ARPC5,BTRC,CALM1,CALM2,CALM3,CD247,CDC42,ELMO1,FOS,HSP90AA1,HSP90AB1,KRAS,MAP2K4,MAPK10,MAPK8,MAPK9,PAK1,PRKCE,PRKCQ,PSMA2,PSMA3,PSMA4,PSMA6,PSMA7,PSMB2,PSMB7,PSMC6,PSMD1,PSMD12,PSMD13,PSMD14,PSMD6,PSMD7,SKP1,UBB,UBC,UBE2D1,UBE2D2,UBE2N,VAV3	msigdb.txt	GO_MULTICELLULAR_ORGANISMAL_MACROMOLECULE_METABOLIC_PROCESS	3.39048e-05	10	COL11A1,COL11A2,COL12A1,COL3A1,COL4A1,COL4A2,COL5A1,COL8A1,HIF1A,MMP14	msigdb.txt	chr6q14	0.482028	5	FILIP1,HMGN3,LCA5,MRAP2,TBX18	msigdb.txt
GO_COLLAGEN_FIBRIL_ORGANIZATION	4.33833e-05	14	ADAMTS14,COL11A1,COL11A2,COL1A1,COL3A1,COL5A1,GREM1,LOX,LUM,P4HA1,PLOD3,SERPINH1,TGFB2,TNXB	msigdb.txt	V$AREB6_03	0.00174815	19	CHAC1,DMD,DSCAM,EBF1,ELMO1,EPCAM,FOXA1,KHDRBS2,MEIS2,NPNT,NTRK3,PNCK,POU4F1,RIPK4,SIK2,SLC24A3,SNAP25,TNNI1,ZNF503	msigdb.txt	MORF_AP3D1	2.39411e-12	33	AP3S1,ATP5G3,ATP5J,ATP5O,CAPZB,CCT7,COX5B,COX7C,DNAJC8,DYNLL1,HDAC1,HNRNPA2B1,ILF2,IMMT,KARS,NDUFB3,PIN1,POLR2I,PPP2CA,PSMA4,PSMB1,PSMB2,PSMB7,PSMD1,RUVBL2,SRSF9,SSB,SUMO2,TXNL4A,UBE2L3,UQCRH,VDAC3,XRCC6	msigdb.txt	MORF_CDH4	0.308879	7	AMMECR1,B4GALT6,FGA,KCNA5,NPAS2,NR1I2,SLC15A1	msigdb.txt	GSE10211_UV_INACT_SENDAI_VS_LIVE_SENDAI_VIRUS_TRACHEAL_EPITHELIAL_CELLS_UP	1	1		msigdb.txt	GO_MACROMOLECULAR_COMPLEX_REMODELING	1	1		msigdb.txt	GO_DISTAL_TUBULE_DEVELOPMENT	0.000242964	5	CALB1,JAG1,PAX2,PKD1,TFAP2B	msigdb.txt	GSE45837_WT_VS_GFI1_KO_PDC_DN	2.07739e-08	45	AP2B1,ARF5,ARL6IP5,ATP5E,ATP5G1,ATP5H,ATP5O,CCT7,COPZ1,COX5A,COX6B1,COX8A,DYNLRB1,EIF3K,ENSA,ETFB,GMFG,LAMTOR2,LSM7,MRPL40,MRPS11,NDUFB11,NDUFB8,NDUFS6,NME1,NTHL1,PDCD5,PIN4,PRMT1,PSMD13,R3HCC1,RAN,RANGRF,SAE1,SNRNP35,SNRPF,SOD1,SRPK2,STOML2,TBCA,UBE2K,UQCR11,UQCRH,XRCC6,ZNF32	msigdb.txt	WU_CELL_MIGRATION	3.50867e-05	15	COL4A1,COL4A2,FN1,GLIPR1,ITGB4,JAG1,LIMA1,LOXL2,NR2F2,PTGER4,RHOBTB3,SERPINE1,SOX9,TUBB6,VCAN	msigdb.txt	REACTOME_FORMATION_OF_FIBRIN_CLOT_CLOTTING_CASCADE	0.482028	5	F13A1,F5,FGB,FGG,KLKB1	msigdb.txt
GO_CELLULAR_COMPONENT_MORPHOGENESIS	4.4329e-05	112	ABL1,ACTN1,ANTXR1,ARMC4,AXL,BAX,BBS1,CAP2,CFLAR,CHL1,CNTN4,CUL7,CXCL12,DNAAF1,DNAH1,DZIP1L,ECM2,EGFR,ENAH,EP300,EPHA2,EPHB3,ERBB2,ERG,EZR,FBF1,FGFRL1,FLNA,FLNB,FLRT3,FN1,GJA1,GLI2,GLI3,GREM1,HEG1,IL7R,INTU,ITGAV,ITGB3,KIF24,KIF26B,LAMA5,LAMB2,LAMC1,LATS1,LIMS1,LRP4,LRRN1,LUM,MATN2,MERTK,MICALL2,MINK1,MPP5,MYH14,NBEAL2,NPHP3,NR2E1,NUMBL,OBSCN,OBSL1,OMG,PALLD,PARD6B,PDGFRA,PDGFRB,PDPN,PEAK1,PLOD3,P…	msigdb.txt	GO_REGULATION_OF_ANATOMICAL_STRUCTURE_SIZE	0.00174992	28	ACE,ADRA1B,CHGA,CRABP2,DISC1,DSCAM,EFNA5,FHOD3,FSTL4,GCH1,GUCY1A3,HTR2A,ISLR2,KCNMA1,NKX6-1,NOS1,NRP1,NTRK3,OLFM1,OXTR,PLXNA2,PPP1R9A,SEMA4D,SERPINF2,SLIT2,SPTB,TNR,XK	msigdb.txt	MORF_HDAC2	2.46563e-12	50	ANP32A,AP3S1,ATP5G3,ATP5J,ATP5O,BUB1B,BUB3,CAMKK2,CCT2,CYCS,DGUOK,DLD,DNAJC8,DRG1,EIF1AX,EIF4E,FH,FIBP,GOT2,GTF2A2,H2AFZ,HDAC1,HDAC2,HDDC2,HNRNPA2B1,HSPE1,ILF2,IMMT,KARS,NAE1,NDUFB3,PAPSS1,POLR2I,PPP2CA,PSMB2,PTDSS1,PTGES3,RANBP1,RFC4,RUVBL2,SGTA,SLBP,SOD1,SRP9,SSB,SUMO1,TXNL4A,U2AF1,VDAC1,VDAC3	msigdb.txt	GO_REGULATION_OF_VASOCONSTRICTION	0.308879	5	FGA,FGB,FGG,KCNA5,PTGS1	msigdb.txt	RAAGNYNNCTTY_UNKNOWN	1	1		msigdb.txt	GO_POSITIVE_REGULATION_OF_TRANSFORMING_GROWTH_FACTOR_BETA_RECEPTOR_SIGNALING_PATHWAY	1	1		msigdb.txt	GO_BANDED_COLLAGEN_FIBRIL	0.000242964	5	COL11A1,COL11A2,COL1A2,COL3A1,COL5A1	msigdb.txt	WANG_SMARCE1_TARGETS_DN	2.07817e-08	66	AASDHPPT,AKR1B1,AP2B1,APOO,ARGLU1,ATP2B1,B3GALNT1,C1QBP,CACYBP,CASD1,CDC42,CENPV,COX5A,COX7B,CSE1L,CYB5B,DCK,DLAT,DUSP4,DUSP6,EBP,EIF1AX,EIF4E,ELOVL6,FAM26F,FGF12,FH,GLA,GLRX3,GRPEL1,GTF2A2,IDH3A,KIAA0895,LYPLA1,MAGEA12,MAGEA3,MAGEA6,MAPK6,MIOS,NDUFAB1,NDUFV2,PDCD5,PDHA1,PLCB4,PPA2,PRDX2,PWP1,QDPR,SCG2,SGK1,SHOC2,SMS,SOD2,SPCS3,SRPK1,STAM,SUCLA2,TBC1D4,TM4SF1,TMEFF1,TSPAN13,TSTD1,TXNL4A,UBE2V2,UC…	msigdb.txt	GO_POSITIVE_REGULATION_OF_CELL_PROLIFERATION	3.52664e-05	34	ATF3,CAV1,CAV2,DLG1,DPP4,EGFR,FGF5,FN1,FOSL2,GFAP,GLI2,HIF1A,HMOX1,ICOSLG,ITGAV,ITGB1,LAMC1,NACC2,NOTCH3,PAX2,PDCD1LG2,PLAU,PRRX1,PTGER4,PTN,SHMT2,SIX1,SOX9,TEK,TGFB2,TLR4,TNC,TNS3,VEGFC	msigdb.txt	GSE24634_TEFF_VS_TCONV_DAY3_IN_CULTURE_DN	0.482028	14	CALCR,CD1D,CD302,CTSO,FGL2,GLB1L,HIST1H1C,NUCB2,SAMHD1,SELL,SERPINA1,SLC38A6,TCF7,TYMP	msigdb.txt
GSE15750_DAY6_VS_DAY10_EFF_CD8_TCELL_DN	4.891e-05	36	ARHGAP31,C1orf109,CUL9,DCAF8,DDB2,DDX58,DHX33,DNAJB2,ELL,FYCO1,HLA-E,IER5,IL7R,JMY,KCNJ8,MAN2C1,MGRN1,OTUD1,PIM2,PLXNB2,PPFIA1,RNF213,RREB1,SEC16A,SGSH,TAB2,TEF,TNFRSF25,TOB2,TRMT1,UBA7,USP19,ZBTB4,ZBTB7A,ZCCHC24,ZNF217	msigdb.txt	LIU_PROSTATE_CANCER_DN	0.00174992	28	ADAMTS5,AKAP12,ALDH2,ATP2B4,CLU,CRABP2,CSRP1,DMD,FHOD3,GATA3,GRK5,HSPB1,ICA1L,ID4,ITGA2,KCNMA1,LPAR1,NELL2,PCDH9,PDGFC,PLCL1,PRSS23,RBP4,S100A6,SLC24A3,SYNPO2,TLE2,TSPAN18	msigdb.txt	MORF_CTBP1	2.47996e-12	38	AP3S1,CAPZB,CBX3,CCT2,CCT7,COX4I1,COX5B,COX6B1,COX7C,DNAJC8,DRG1,DYNLL1,EIF1AX,EIF3K,GDI2,GNB2,H2AFV,HDAC1,HMGN1,KARS,NDUFS3,PARK7,PCMT1,PIN1,POLR2I,PPP1R7,PSMA4,PSMB1,PSMB7,RAN,SRP9,SRSF9,SUMO1,SUMO2,U2AF1,UBE2L3,XRCC6,YWHAZ	msigdb.txt	REACTOME_TRANSMEMBRANE_TRANSPORT_OF_SMALL_MOLECULES	0.314133	14	ABCA4,AQP1,AQP5,ATP11C,ATP2B2,ATP8B4,MIP,SLC15A1,SLC17A8,SLC28A3,SLC4A5,SLC5A3,SLC6A14,SLCO1B3	msigdb.txt	GSE12003_MIR223_KO_VS_WT_BM_PROGENITOR_8D_CULTURE_DN	1	1		msigdb.txt	KYNG_ENVIRONMENTAL_STRESS_RESPONSE_NOT_BY_UV_IN_OLD	1	1		msigdb.txt	GO_ALPHA_AMINO_ACID_BIOSYNTHETIC_PROCESS	0.000242964	10	ADI1,CAD,CBS,GATM,GGT1,MTHFD2,PLOD1,PYCR1,SHMT2,THNSL2	msigdb.txt	RODRIGUES_THYROID_CARCINOMA_POORLY_DIFFERENTIATED_UP	2.10246e-08	95	ACOT7,ACP1,ACTR2,AGPS,ARL6,ATP1B3,ATP6V1C1,BUB3,C4orf48,CACYBP,CBX3,CCT6A,CCT8,CDC123,CHCHD3,COPS8,CSE1L,CYCS,DCUN1D4,DHX9,DKK3,DNTTIP2,EIF4G2,EIF5A,ELOVL6,ENC1,ENO2,FAF1,FH,FIGNL1,GALE,GDI2,GLRX,GLRX3,GNAI1,GNAI3,GNL2,GOT1,HLTF,HMGB3,HN1,HSPA13,HYLS1,KLHL7,KPNA2,LEPROTL1,LRIF1,MATR3,MICU1,MKKS,MRPL47,NME1,NOLC1,NOP58,ODF2L,PAM16,PAQR3,PDCD5,PFDN4,PHF14,PPAT,PSMA2,PSMA3,PSMD14,RAN,RFC4,RPAP3,RPRD…	msigdb.txt	GO_AORTA_DEVELOPMENT	3.5553e-05	8	COL3A1,JAG1,LOX,LRP1,MYLK,NDST1,SIX1,SRF	msigdb.txt	GSE16450_CTRL_VS_IFNA_12H_STIM_MATURE_NEURON_CELL_LINE_UP	0.482028	14	ASB14,B4GALT6,CCDC39,DNALI1,DUSP18,IGFBP6,ODF3B,PACRG,PPP1R1B,PTGER3,SLC16A11,TMEM200A,TYRP1,WDR64	msigdb.txt
DANG_REGULATED_BY_MYC_DN	4.91048e-05	44	ADM,AKT2,CALD1,CAV1,CCNG2,CDKN1A,COL1A1,COL3A1,COL5A1,CPD,CRYAB,CTGF,DDB2,ERBB2,FAS,FBLN5,FCGRT,FN1,FOSL2,FOXN3,GAA,HSPB1,IFI35,IRF7,JPH2,LAMC1,LIMS1,LOX,MAN2B1,MDM2,MGP,NXN,PDGFRA,PDGFRB,PDLIM7,PMP22,POM121C,ROCK1,SERPINE1,SPARC,THBS1,VEGFA,VLDLR,ZFP36L1	msigdb.txt	MODULE_342	0.00174992	17	CLU,CRABP2,DNAJA4,EPCAM,FOXA1,GATA3,HPGD,KRT18,LIPG,LRRC61,MAL2,MAP7,NEBL,PPARGC1A,PPL,PRSS23,TRPS1	msigdb.txt	MORF_GNB1	2.63391e-12	53	ANP32A,AP3S1,ATP5G3,ATP5O,BUB3,CALM2,CALM3,CAMKK2,CBX3,CCT7,DGUOK,DNAJC8,DYNLL1,EIF1AX,EIF3K,FH,GNB2,GOT2,GTF2A2,H2AFV,H2AFZ,HDAC1,HDAC2,HNRNPA2B1,ILF2,IMMT,LSM7,MAPRE1,PAPSS1,PARK7,PCMT1,PIN1,PSMB2,PSMB7,PTDSS1,PTGES3,RUVBL2,SH3BGRL,SLBP,SRSF9,SSB,STMN1,SUMO2,TIMM17A,TRA2B,TXNL4A,U2AF1,UBE2D2,UBE2L3,UBE2S,UQCRH,VDAC1,VDAC3	msigdb.txt	SABATES_COLORECTAL_ADENOMA_UP	0.317574	7	CHI3L1,GABRP,MSX1,NMU,SLC6A14,SLCO1B3,TRIM29	msigdb.txt	BMI1_DN_MEL18_DN.V1_DN	1	1		msigdb.txt	WONG_ENDMETRIUM_CANCER_UP	1	1		msigdb.txt	GO_ARTERY_DEVELOPMENT	0.000242964	10	COL3A1,JAG1,LOX,LRP1,MYLK,NOTCH3,NRP1,PRRX1,SRF,TFAP2B	msigdb.txt	GCM_PPP1CC	2.10246e-08	22	ATP5A1,ATP5B,ATP5F1,CCT7,CFL1,EIF4G2,ERH,HMGN1,IK,ILF2,NAE1,NDUFA12,PPIA,PRMT1,PWP1,SUMO2,TBCB,TCP1,TRA2B,VBP1,YWHAQ,ZNHIT3	msigdb.txt	JOHNSTONE_PARVB_TARGETS_3_UP	3.57312e-05	23	AGRN,AHNAK,CALD1,CITED2,CMTM3,CRISPLD2,DDIT4,FLNA,FN1,HMOX1,IGF2R,ITGB4,JAG1,LOXL2,LOXL4,LRP1,NR2F2,PLAU,STEAP3,THBD,TLR4,TNIP1,UACA	msigdb.txt	MODULE_213	0.482028	8	CD2,PTPRC,SELENBP1,SOD3,TFF3,TOB1,TYRP1,UCP2	msigdb.txt
GO_POSITIVE_REGULATION_OF_BIOSYNTHETIC_PROCESS	5.02369e-05	198	ABCA1,ACVR1,ADCY6,ADM,AGRN,AGT,AKAP8L,AKNA,AKT2,ARID1A,ARID5B,ARNT,ATF3,ATM,ATOH8,ATXN7,BCL9L,BMP6,BPTF,BRPF1,CALCOCO1,CAMTA2,CAP2,CCNK,CDK2,CDK5RAP3,CDK9,CEBPB,CEBPD,CFLAR,CHTF18,COL1A1,CREB3L2,CREB5,CREBBP,CRTC2,CTC1,CTGF,CYR61,DAB2,DCN,DDX58,DHX33,DVL2,DVL3,DYRK1B,E2F7,EBF4,ECE1,EDA2R,EGFR,EIF5A2,ELF1,ELF4,ELK3,ELL,ELL3,ENG,EP300,ERBB2,FHOD1,FLCN,FOSL1,FOSL2,FOXK1,FOXN4,FOXO1,FZD8,GABPB2,GLI2,…	msigdb.txt	V$TEF_Q6	0.00180244	19	ARPP21,CADM2,CAST,CBX6,CNTN6,DPP10,FGF12,FOXP1,HIVEP3,KAT6B,KCNS3,KLF12,MAL2,NKX2-1,NRP1,RIPK4,SYT6,TNR,ZFHX3	msigdb.txt	REACTOME_CELL_CYCLE_CHECKPOINTS	2.67583e-12	31	BUB1B,BUB3,CCNB1,CCNB2,CDC25C,CDK1,DBF4,MAD1L1,MAD2L1,ORC4,PSMA3,PSMA4,PSMA6,PSMA7,PSMB1,PSMB2,PSMB3,PSMB6,PSMB7,PSMC3,PSMD1,PSMD13,PSMD14,PSMD4,PSMD6,PSMD7,PSMD8,RFC4,RFWD2,RPA3,UBE2C	msigdb.txt	ZWANG_TRANSIENTLY_UP_BY_2ND_EGF_PULSE_ONLY	0.325133	34	CCDC60,CD2,CD302,CD83,CRYAA,CRYBA4,CRYBB3,CRYGC,CYSLTR2,DNAH6,FERD3L,FEZF2,GAS2L2,GCG,GJA8,GUCY2F,IRF8,KCNE2,LIM2,LRRC71,NTF3,P2RY4,PCK1,PTGS1,SLC28A3,SLC5A3,SPAG6,TCEAL3,TCTEX1D4,TEX15,TPPP3,TYMP,UBXN10,WFIKKN2	msigdb.txt	DARWICHE_PAPILLOMA_RISK_HIGH_UP	1	1		msigdb.txt	SHI_SPARC_TARGETS_UP	1	1		msigdb.txt	GO_REGULATION_OF_ANATOMICAL_STRUCTURE_MORPHOGENESIS	0.00024956	42	ADM2,BNIP3,CDC42EP1,COL4A2,COL5A1,DACT1,DKK1,DVL3,EDNRA,EFNA5,FERMT2,FLNA,FLT1,FN1,GDF7,ISL1,ITGA5,LFNG,LRP4,MAPK7,MYC,NRP1,PAX2,PLCG1,PLXNA3,POU3F2,PTK7,PTN,RCC2,SEMA3B,SEMA3C,SEMA5B,SPINK5,SRF,TEK,TFAP2A,TGFB1I1,UST,WNT1,WNT2B,WNT3,ZNF703	msigdb.txt	GNF2_RAN	2.88278e-08	27	BUB3,C1QBP,CCT2,CCT5,CCT6A,CCT7,CCT8,CSE1L,IMMT,LSM4,MRPL15,NAE1,NME1,OLA1,PSMA2,PSMA3,PSMA4,PSMD14,PTGES3,RAN,RANBP1,RFC4,SLIRP,SNRPD1,SNRPF,TCP1,XRCC5	msigdb.txt	GO_SMOOTH_MUSCLE_TISSUE_DEVELOPMENT	3.57312e-05	6	COL3A1,DLG1,MYLK,SIX1,SOX9,SRF	msigdb.txt	NOUSHMEHR_GBM_SILENCED_BY_METHYLATION	0.49961	6	ARMC3,C10orf107,C11orf63,CCNA1,TCTEX1D1,TTC12	msigdb.txt
GSE11924_TFH_VS_TH2_CD4_TCELL_UP	5.02369e-05	37	ARAP1,BAX,BCL9L,BRPF1,CCDC88B,CNOT3,FAM160B2,FAS,FBRS,FBXL20,FUK,HDAC7,HERPUD2,HSF1,LNX2,MAN1C1,MAP3K11,MAPKBP1,NBEAL1,NCLN,NFATC2IP,NMI,PDCD7,PTBP1,SCRIB,SP1,SRRM2,TBC1D20,TMEM106A,TTLL3,UNC45A,UNKL,ZBED6,ZBTB40,ZC3H18,ZNF646,ZNF687	msigdb.txt	GO_KIDNEY_EPITHELIUM_DEVELOPMENT	0.00192588	13	AHI1,CAT,EPCAM,GATA3,IRX1,IRX2,LGR4,MAGI2,NPNT,SFRP1,SLIT2,SMAD3,WNT4	msigdb.txt	GCM_PSME1	2.79558e-12	27	ATP5B,ATP5C1,ATP5F1,ATP5G3,CFL1,CLIC1,H2AFZ,HDAC1,HMGN1,HNRNPA1,ILF2,NASP,NDUFA12,POLR2G,POLR2K,PPIA,PRMT1,PSMA6,PSMB3,PTMA,SLBP,SNRPD2,SNRPF,SRSF9,SUMO2,TRA2B,YWHAZ	msigdb.txt	GO_ORGANIC_ANION_TRANSPORT	0.330679	13	ABCA4,AQP1,ATP11C,ATP8B4,CA14,CA4,MIP,SLC16A11,SLC17A8,SLC4A5,SLC6A14,SLCO1B3,SLCO6A1	msigdb.txt	GSE40274_FOXP3_VS_FOXP3_AND_HELIOS_TRANSDUCED_ACTIVATED_CD4_TCELL_UP	1	1		msigdb.txt	RAMPON_ENRICHED_LEARNING_ENVIRONMENT_LATE_UP	1	1		msigdb.txt	GO_TAXIS	0.000259912	25	DRGX,EFNA5,ENAH,FLT1,GBX2,GDF7,GLI2,HOXA2,HOXB9,ISL1,ISL2,KIF26B,LAMA2,MAPK8IP3,NRP1,PLXNA3,POU4F2,POU4F3,ROBO3,SEMA3B,SEMA3C,SEMA5B,SPTBN2,UNC5B,WNT3	msigdb.txt	GO_MITOCHONDRIAL_TRANSMEMBRANE_TRANSPORT	2.90112e-08	21	AFG3L2,ATP5A1,ATP5B,ATP5C1,ATP5E,ATP5F1,ATP5G1,ATP5G3,ATP5H,ATP5J,ATP5O,HSP90AA1,MICU1,NDUFA13,PAM16,STOML2,TIMM10,TIMM17A,TIMM17B,TIMM23,TOMM40L	msigdb.txt	V$SRF_Q5_01	3.58945e-05	16	ACTC1,ACTN1,ATF3,CALD1,CITED2,FLNA,FLNC,MYL7,MYLK,MYO1E,NR2F2,PCDH7,PLN,SRF,TGFB1I1,VCL	msigdb.txt	GSE27786_BCELL_VS_ERYTHROBLAST_DN	0.53757	14	ARRDC4,C11orf63,CRYGS,KIF27,MRPL50,ROPN1L,SFTPC,SPAG16,SPATA17,SPATA4,TFF3,TTLL9,UBXN10,VWA3A	msigdb.txt
GGGAGGRR_V$MAZ_Q6	5.08557e-05	236	ABCA1,ABL1,ACOT11,ACVR1,ADAM19,AEBP2,AHNAK,ARAP1,ARAP3,ARID1A,ARNT,ARRDC4,ATF7,ATXN2L,BAZ1A,BAZ2A,BCL9L,BHLHE40,BMP1,C4B,C9orf24,CALCOCO1,CALD1,CAMTA2,CASKIN2,CCDC81,CCND2,CCNG2,CD44,CDC42EP1,CDK9,CDKN1A,CHL1,CHST14,CHST6,CIC,CNOT3,CNTN4,COL11A1,COL11A2,COL1A1,COL27A1,CPSF7,CPT1B,CRTC2,CSAD,CTGF,CUL7,CYBRD1,DMPK,DSC1,DUSP14,EFS,ELF4,ELK3,EP300,EPHA2,ERF,ERG,EVC,FBRS,FBXL20,FGF11,FGFRL1,FLNC,FOSL1…	msigdb.txt	GO_CALCIUM_ION_BINDING	0.00192736	36	ANXA3,CAPN2,CDH12,CDH23,CDH7,DCHS2,DGKG,FSTL4,GCH1,GRM7,KCNIP1,LRP1B,MAN1A1,MMP1,NCALD,NECAB1,NECAB2,NELL2,NPNT,NRXN1,PCDH9,PLCB1,PLCH1,RAB11FIP4,S100A6,SLC24A2,SLC24A3,SLIT2,SLIT3,SNED1,SYT10,SYT4,SYT6,TC2N,THBS1,THBS2	msigdb.txt	PENG_LEUCINE_DEPRIVATION_DN	3.28458e-12	40	ACOT7,ADRM1,AURKA,CCNA2,CCNB1,CCT2,CYB561,CYCS,DNAJA1,DNAJB6,DYNLL1,EBP,ERH,FDPS,GLO1,HSPE1,KPNA2,LDHB,MLF2,MLLT11,MRPL12,MRPL28,NUTF2,PRMT1,PSMA3,PSMA7,PSMB7,PSMD1,PSMD14,PTGES3,SSB,STIP1,TIMM17A,TK1,TOMM40,TUBB4B,UBE2N,UBE2S,VDAC1,VRK1	msigdb.txt	GO_AMINE_CATABOLIC_PROCESS	0.333175	3	BHMT,KYNU,SAT1	msigdb.txt	GAGCCAG,MIR-149	1	1		msigdb.txt	GO_GLYCOSPHINGOLIPID_BIOSYNTHETIC_PROCESS	1	1		msigdb.txt	V$SMAD3_Q6	0.000262796	17	ASAP1,C1orf61,CCDC140,COL11A2,FAP,FGF11,LOX,MEIS1,MN1,NLGN2,NXPH4,PAX2,PAX3,POU4F1,R3HDML,SPECC1,TLX1	msigdb.txt	WANG_TUMOR_INVASIVENESS_UP	2.95844e-08	67	ACAT2,AGPS,AMD1,ARPC5,ARPP19,ATP5A1,ATP5F1,ATP6V1C1,B4GALT5,BAG1,BTRC,CCT2,CCT5,CDC42,CEND1,COX7A2,COX8A,DDX1,EID1,EIF2B3,EIF4G2,ENY2,FAF1,FKBP3,FKBP4,GTF3A,GUCY1A3,H3F3C,HINT1,HSP90AA1,HSPE1,IFITM1,KIFAP3,KPNA2,MAP1LC3B,MAPRE2,NCOA4,NDUFB7,NDUFC2,NDUFS4,NDUFS6,NEDD8,NHP2,PAK1,PIGF,PITPNB,PPIA,PRDX5,PRKAR1A,PSMA2,PSMA4,PSMA7,RAB7A,RBX1,SRSF3,SRSF7,STIP1,STRAP,STX7,SUB1,TUBA1B,TUBB,TXNDC9,UBE2K,VD…	msigdb.txt	GO_NEUROGENESIS	3.81374e-05	48	AGRN,ASAP1,CAV1,CHST3,COL3A1,CUX1,DDIT4,ENAH,FGF5,FN1,FOXB1,GBX2,GFAP,GLI2,HHIP,HIF1A,ITGB1,JAG1,KCNJ10,KIF26B,LRP1,LRP4,LRRN1,MMP14,NOTCH3,NR2F2,OMG,PAX2,POU4F3,PRRX1,PTK7,PTN,S1PR5,SEMA3B,SEMA3C,SIPA1L1,SIX1,SOX9,SPTBN5,SRF,TGFB2,TLR4,TNC,TNFRSF12A,UST,VCAN,VCL,VEGFC	msigdb.txt	GSE26030_UNSTIM_VS_RESTIM_TH1_DAY5_POST_POLARIZATION_DN	0.559495	14	CD302,CDS1,FAM63A,GRAMD3,KIF9,LZTFL1,NIT2,PAPSS2,RNASEL,SELL,SPTSSA,TCP11L2,TCTEX1D2,TMEM107	msigdb.txt
HALLMARK_APOPTOSIS	5.15587e-05	33	ATF3,BAX,BGN,BIRC3,CASP7,CAV1,CCND2,CD44,CDK2,CDKN1A,CFLAR,CREBBP,DCN,ERBB2,FAS,FDXR,HSPB1,IFITM3,ISG20,JUN,LMNA,LUM,MMP2,NEDD9,PDGFRB,RELA,RHOT2,ROCK1,SMAD7,TAP1,TGFB2,TIMP1,TIMP3	msigdb.txt	MODULE_176	0.00204422	18	CHGA,EFNA5,GATA2,GLRA2,GRK5,HPGD,NOS1,NOVA1,NTRK3,OLFM1,POU2F2,PTPRR,QPCT,RBP4,RXRG,TF,THBS2,WASF3	msigdb.txt	BENPORATH_PROLIFERATION	4.17288e-12	34	AURKA,CCNB2,CDC123,CDK1,CDKN3,CENPA,CHAF1B,CKS1B,CKS2,COX5A,DBF4,FAM49B,GDI2,H2AFV,H2AFZ,HDAC2,HRASLS,ILF2,KPNA2,MAD2L1,MND1,MYBL2,NDC80,PDCD5,PFDN2,PRC1,PSMA3,PTTG1,RANBP1,RFC4,SNRPD1,STMN1,TTK,UBE2T	msigdb.txt	MODULE_58	0.333175	3	C6,C7,CR2	msigdb.txt	KEGG_INSULIN_SIGNALING_PATHWAY	1	1		msigdb.txt	GARGALOVIC_RESPONSE_TO_OXIDIZED_PHOSPHOLIPIDS_RED_DN	1	1		msigdb.txt	GO_CELL_SUBSTRATE_ADHESION	0.000293763	14	ACTN1,COL3A1,CUZD1,FERMT2,FN1,ITGA11,ITGA5,MICALL2,PKD1,PPFIA1,RCC2,SRF,TEK,ZYX	msigdb.txt	GSE2405_0H_VS_9H_A_PHAGOCYTOPHILUM_STIM_NEUTROPHIL_DN	3.32813e-08	44	ARL6IP1,ATP5C1,ATP5F1,ATP5G3,ATP5O,ATP6V1G1,C1QBP,CCT5,CD247,CDC123,CHCHD2,COX5A,COX6A1,COX6B1,CWC15,DYNLT1,EIF4G2,GDI2,HINT1,HSP90AA1,KPNA2,LDHB,LIMD2,MRFAP1L1,NDUFB6,PAM16,PPIA,PRKAR1A,PSMA6,RAB2A,RAN,RAP1B,RBMXL1,RPS26,SRSF3,STMN1,TBCA,TPM3,TUBA1B,TUBB,TXN,UBE2L3,YBX1,YWHAZ	msigdb.txt	PID_UPA_UPAR_PATHWAY	4.1853e-05	8	EGFR,FN1,FPR3,ITGAV,ITGB1,LRP1,PLAU,SERPINE1	msigdb.txt	WANG_NEOPLASTIC_TRANSFORMATION_BY_CCND1_MYC	0.560588	4	ARHGAP6,EREG,IGSF5,RGS2	msigdb.txt
BRUINS_UVC_RESPONSE_VIA_TP53_GROUP_B	5.19963e-05	75	ABHD4,AEBP1,AEN,AGRN,AHNAK,AKT1S1,ALDH3B1,ANGPTL2,ANTXR1,ARAF,ATXN7,BAG3,BHLHE40,BMP1,CAV2,CD44,CHST14,CISH,COL4A1,COL4A2,COPZ2,CTGF,CTSA,CTSF,DRAM1,DUSP14,ECHDC3,ELOVL1,EPHA2,FAM198B,FAS,FBRS,GPC4,HERPUD2,HIST1H1C,IL5RA,INF2,JPH2,KLF16,KLHL21,LATS1,LIF,LRP1,LTBP3,MFGE8,MGP,MMP14,MVP,MXRA8,NFKB2,NMI,PDGFRA,PIGM,PKD1,PMEPA1,PNMT,PRR5L,PTK7,RASA4,RELA,RIN1,RYR1,SERPINE1,SIDT2,SLC12A4,SMAD7,SPARC,SY…	msigdb.txt	GO_CELL_BODY	0.00205001	29	AKAP5,ANXA3,ASS1,CNGA3,CPE,CTNND2,DAB1,DISC1,EEF1A2,ENC1,EPHA5,HTR2A,IGSF9B,IL6ST,KCND3,LPAR1,LZTS1,MAPK8IP1,MBP,NELL2,NGB,NRP1,NRXN1,OLFM1,PACRG,PPARGC1A,PPP1R9A,SIAH2,UNC5A	msigdb.txt	GSE24634_TREG_VS_TCONV_POST_DAY7_IL4_CONVERSION_UP	4.73658e-12	40	AURKA,AURKB,CCNA2,CCNB1,CCNB2,CDCA8,CDKN3,CENPA,CEP55,CKS1B,CKS2,CORO1A,DLGAP5,DUSP4,FEN1,FIBP,H2AFX,HN1,KIF2C,MELK,MRPS11,MYBL2,NUSAP1,PRC1,PTTG1,PXMP2,RFC4,RNASEH2A,RPA3,RPL39L,SLBP,SNF8,TK1,TRPA1,TUBB3,TUBB4B,UBE2C,UBE2S,UQCRQ,ZWILCH	msigdb.txt	GO_CELLULAR_BIOGENIC_AMINE_CATABOLIC_PROCESS	0.333175	3	BHMT,KYNU,SAT1	msigdb.txt	GOZGIT_ESR1_TARGETS_UP	1	1		msigdb.txt	MARCINIAK_ER_STRESS_RESPONSE_VIA_CHOP	1	1		msigdb.txt	GO_ANCHORING_JUNCTION	0.000293763	26	ACTC1,ACTN1,AIF1L,CAV1,CAV2,CDC42EP1,CNN2,ENAH,FAP,FERMT2,FGFR3,FLNA,FLT1,HSPA1A,ITGA11,ITGA5,JAG1,LIMA1,LRP1,NRP1,PALLD,PPFIA1,PTK7,TEK,TGFB1I1,ZYX	msigdb.txt	GO_ORGANONITROGEN_COMPOUND_METABOLIC_PROCESS	3.32813e-08	212	AASDHPPT,ABCC5,ABHD12,ACADM,ACAT1,ACOT7,ADCYAP1,AGK,AK5,AKR1B1,ALDH7A1,AMD1,ARG2,ASRGL1,ATF4,ATP1B1,ATP5A1,ATP5B,ATP5C1,ATP5E,ATP5F1,ATP5G1,ATP5G3,ATP5H,ATP5J,ATP5O,ATP6AP2,ATP6V1A,ATP6V1B2,AZIN1,B4GALT5,BAD,BLVRA,BPGM,CACNB4,CDC123,CERS6,CGA,CKMT1B,COPS5,COX4I1,COX5A,COX5B,COX6A1,COX6B1,COX6C,COX7B,COX7C,COX8A,CRYM,CYB5R4,CYCS,DCK,DCXR,DDC,DGUOK,DLD,DLG2,DSEL,DTD1,EEF1E1,EEFSEC,EGFLAM,EIF1AX,EIF…	msigdb.txt	ESC_J1_UP_LATE.V1_UP	4.42377e-05	15	ARAP2,ATF3,CDC42EP1,CITED2,COL4A1,COL4A2,DPP4,FGF5,FHL2,GLIPR1,LOXL2,P4HA1,PEG3,RAB11FIP5,TNFRSF12A	msigdb.txt	KORKOLA_CHORIOCARCINOMA_DN	0.573731	3	CASC1,H2AFJ,LRRC23	msigdb.txt
ZHANG_TLX_TARGETS_60HR_UP	5.25181e-05	49	ABHD4,ACAD11,ACTN1,AEN,AGT,BAX,BCKDHA,BMP1,CDKN1A,CFLAR,CP,CRYAB,CSF1,CTSF,DPP7,ELF1,ELK3,FBXO32,FCGRT,GPC4,GRN,HEXB,HIST1H1C,IGDCC4,IGFBP7,ITGB5,LRP1,LTBP3,MDM2,MXRA8,NACC2,PDGFC,PGPEP1,PKD1,PNRC1,S100A10,S100A11,SESN2,SPARC,SPHK1,TAP1,TAX1BP3,TGFB3,TP53INP1,TSLP,USP19,USP2,WWTR1,ZMAT3	msigdb.txt	GO_CELLULAR_COMPONENT_MORPHOGENESIS	0.00217415	43	AHI1,ARX,BCL6,CFLAR,CLDN3,CLIC5,CLU,CNTN4,CTNND2,DACT2,DISC1,DMD,DSCAM,DZIP1,EFNA5,EPHA5,FHOD3,GATA3,LMX1A,LRRC70,NEBL,NES,NKX2-1,NRP1,NRXN1,OLFM1,PARVA,PLXNA2,POSTN,POU4F1,RFX4,S100A6,SFRP1,SHROOM3,SIAH2,SLIT2,SLIT3,SPTB,SRGAP2,TNR,UNC5A,UNC5D,WNT4	msigdb.txt	PENG_GLUTAMINE_DEPRIVATION_DN	4.73658e-12	55	ADRM1,ATP5G3,BCAP31,CBX3,CCNB1,CCT2,CDC123,CLIC1,COPS3,CYB561,CYCS,DNAJA1,DNAJB6,EBP,EIF1AX,ERH,HNRNPA2B1,HRAS,HSPE1,ILF2,KARS,KPNA2,LDHB,MLF2,MLLT11,MRPL12,MRPL28,NDUFS6,NME1,ODC1,PHB,PRMT1,PSMA3,PSMA6,PSMB3,PSMB6,PSMD1,PSMD6,PSMD8,PTDSS1,RPS26,RUVBL2,SGTA,SNRPB2,SNRPF,SSB,STIP1,TIMM17A,TOMM40,TUBB,TUBB4B,TUBG1,TXNL4A,UBE2N,VDAC1	msigdb.txt	MORF_BCL2L11	0.345609	8	AMMECR1,AMOT,ATP2B2,GUCY2F,IL16,KCNA5,NR1I2,SLC15A1	msigdb.txt	GO_CELLULAR_RESPONSE_TO_OXYGEN_LEVELS	1	1		msigdb.txt	ONO_AML1_TARGETS_UP	1	1		msigdb.txt	GO_DIENCEPHALON_DEVELOPMENT	0.000297336	10	GBX2,GLI2,ISL1,NRP1,OTX1,POU3F2,POU4F1,PTN,SOX3,WNT1	msigdb.txt	MORF_PTPN11	3.61584e-08	31	ACOT7,ATP5G3,ATP5J,ATP5O,BUB3,CCT5,CCT8,CDC123,CYCS,DDX1,EID1,G3BP2,IFRD1,KIDINS220,LSM4,MAPRE1,MRFAP1L1,NAA10,NDUFB3,NDUFS4,NDUFS6,NDUFV2,NHP2,PARK7,PTGES3,SOD1,UBE2N,UCHL3,VBP1,VDAC1,VPS26A	msigdb.txt	SENESE_HDAC2_TARGETS_DN	4.53895e-05	12	ALPK2,CAP2,COL11A1,COL3A1,FGF11,JAG1,LOX,PKP2,PLCE1,SEMA3B,TNNT2,TNS3	msigdb.txt	REACTOME_IONOTROPIC_ACTIVITY_OF_KAINATE_RECEPTORS	0.573731	3	CALM1,GRIK4,NCALD	msigdb.txt
EGFR_UP.V1_UP	5.33435e-05	36	ACTG2,ADM,ARID5B,ATF3,CASP7,CEBPD,CTGF,CYR61,DRAM1,EGFR,ELK3,FGFR3,FHOD1,FNDC3B,GBP1,GCLM,GJA1,GRAMD3,ICAM1,IFIT3,IL1R1,ISG20,KRT81,LHFPL2,LIF,NFKB2,PDLIM7,PLAGL1,RHOQ,SAMD4A,SNAPC1,SPAG1,SQRDL,TAP1,TGFB2,TNS3	msigdb.txt	GO_POSITIVE_REGULATION_OF_NEURON_PROJECTION_DEVELOPMENT	0.0022596	18	AKAP5,CRABP2,DISC1,DMD,DSCAM,EFNA5,ENC1,ISLR2,LPAR1,MAGI2,NLGN1,NPTN,NRP1,NTRK3,PPP1R9A,SEMA4D,SLIT2,SYT4	msigdb.txt	GO_HYDROGEN_TRANSPORT	6.00242e-12	33	ATP1A3,ATP5A1,ATP5B,ATP5C1,ATP5D,ATP5E,ATP5F1,ATP5G1,ATP5G3,ATP5H,ATP5I,ATP5J,ATP5J2,ATP5O,ATP6V0B,ATP6V0C,ATP6V1B1,COX11,COX4I1,COX5A,COX5B,COX6A1,COX6B1,COX6C,COX7A2,COX7B,COX7C,COX8A,NDUFA4,STOML2,UQCR11,UQCRH,UQCRQ	msigdb.txt	GO_B_CELL_MEDIATED_IMMUNITY	0.345609	5	C4A,C4B,C6,C7,CR2	msigdb.txt	GO_REGULATION_OF_NERVOUS_SYSTEM_DEVELOPMENT	1	1		msigdb.txt	GO_ADENYLYLTRANSFERASE_ACTIVITY	1	1		msigdb.txt	GSE21360_SECONDARY_VS_QUATERNARY_MEMORY_CD8_TCELL_DN	0.000312738	14	ATRNL1,BNIP3,CD38,CD3EAP,EIF4EBP1,EMILIN2,GGT1,GYS1,HK2,HOXA2,KDM4B,PFKL,PPP1R13L,SLC16A3	msigdb.txt	GSE3982_MAST_CELL_VS_CENT_MEMORY_CD4_TCELL_UP	4.64165e-08	43	ACSL4,AGPAT4,AP4S1,ATP5B,ATP6V0D1,BASP1,BLVRA,C1orf216,CCT5,CHN2,CORO1C,COX7A2,COX8A,DUSP6,ENSA,ENY2,FLOT1,HSP90AB1,IDI1,ILF2,KLHL2,MRPL15,MRPL40,MS4A6A,MSRB2,MTCH2,NDRG2,NDUFA4,NDUFS6,NME1,NPL,NQO2,PAPSS1,PPIP5K2,PSMC6,SMYD3,SOCS5,SPP1,TMEM53,TUBB3,UQCRFS1,VDAC1,XPNPEP1	msigdb.txt	VERRECCHIA_EARLY_RESPONSE_TO_TGFB1	4.75336e-05	9	COL3A1,FN1,HSPG2,IGF2R,LRP1,MMP14,SERPINE1,VCAN,ZYX	msigdb.txt	GO_SET1C_COMPASS_COMPLEX	0.573731	3	DPY30,DYDC1,DYDC2	msigdb.txt
GO_REGULATION_OF_CELL_MORPHOGENESIS	5.36208e-05	77	ABL1,ACTN4,ANAPC2,ARAP1,ARAP3,ARHGEF1,ARHGEF18,BCL9L,CDC42EP1,COL1A1,CUL7,CUX1,CXCL12,DAB2,DLG1,ELL3,ENPP2,EP300,EPHB3,EZR,FLNA,FN1,GBP1,GOLGA4,GREM1,HEXB,HTT,ICAM1,KANK1,LIF,LIMD1,LIMS1,LRP4,MNS1,MYH14,NFATC4,NR2E1,NUMBL,OBSL1,OMG,PALMD,PDLIM5,PDPN,PLXNA3,PLXNB1,PLXNB2,PLXNB3,PLXNC1,PLXND1,POFUT2,PTK2B,RCC2,RHOQ,RREB1,S100A10,SEMA3B,SHANK3,SHROOM3,SMAD7,SPARC,SPG20,SRF,SSH3,STK11,SYNGAP1,TBC1D17…	msigdb.txt	V$CART1_01	0.00226546	17	ARPP21,BCL6,C5orf38,CADM2,CNTNAP4,FAM19A1,IRX2,JPH3,MAL2,MEIS2,NOS1,PDGFC,RBFOX1,RCAN1,SMARCA2,SPTB,YARS	msigdb.txt	MORF_RRM1	6.01752e-12	29	ANP32A,ATP5G3,ATP5J,ATP5O,BUB3,DLGAP5,FEN1,FH,GOT2,GTF2A2,H2AFZ,HDAC2,HDDC2,HNRNPA2B1,HSPE1,IMMT,LMNB2,MAPRE1,NAE1,NASP,NDUFB3,PTGES3,RFC4,RUVBL2,SLBP,STMN1,TRA2B,TXNL4A,VDAC1	msigdb.txt	SMID_BREAST_CANCER_RELAPSE_IN_LIVER_UP	0.345609	2	FGB,KYNU	msigdb.txt	V$GATA1_03	1	1		msigdb.txt	GO_CEREBELLAR_PURKINJE_CELL_LAYER_DEVELOPMENT	1	1		msigdb.txt	KHETCHOUMIAN_TRIM24_TARGETS_UP	0.000318654	8	AFP,CD38,COL1A2,COL4A1,COL4A2,LGALS1,SAMD4A,TP53	msigdb.txt	GO_MITOCHONDRIAL_TRANSPORT	5.79665e-08	39	AFG3L2,ATF2,ATP5A1,ATP5B,ATP5C1,ATP5E,ATP5F1,ATP5G1,ATP5G3,ATP5H,ATP5J,ATP5O,BAD,DYNLL2,GDAP1,HSP90AA1,MAPK8,MAPK9,MICU1,MOAP1,MTCH2,MTX2,NDUFA13,PAM16,SLC25A12,SLC25A14,STOML2,TIMM10,TIMM17A,TIMM17B,TIMM23,TOMM40L,VDAC1,YWHAB,YWHAE,YWHAG,YWHAH,YWHAQ,YWHAZ	msigdb.txt	GO_HEART_MORPHOGENESIS	4.7818e-05	16	ACTC1,CITED2,COL11A1,COL5A1,FHL2,HIF1A,JAG1,PKP2,SEMA3C,SIX1,SOX9,SRF,TEK,TGFB2,TNNT2,ZFPM2	msigdb.txt	KORKOLA_SEMINOMA_DN	0.573731	3	CASC1,H2AFJ,LRRC23	msigdb.txt
REACTOME_EXTRACELLULAR_MATRIX_ORGANIZATION	5.47749e-05	22	ADAMTS14,BMP1,COL11A1,COL11A2,COL13A1,COL16A1,COL1A1,COL27A1,COL3A1,COL4A1,COL4A2,COL5A1,COL8A1,CRTAP,MMP14,MMP2,PLOD1,PLOD2,PLOD3,SERPINH1,TIMP1,TLL1	msigdb.txt	RNGTGGGC_UNKNOWN	0.00228071	38	AKAP12,ARHGEF17,ATP2B4,B3GNT7,CADM2,CD86,CPNE4,CPNE8,DAB1,DMD,DUSP22,EFNA5,FAM19A1,FGF12,FOXA1,FOXP1,GRB14,KCND3,KLF12,KLF6,MAP1A,MEIS2,OR2L13,PACS1,PDGFB,PITX2,PPL,RPS6KA3,SH3GLB2,SH3KBP1,SIK3,SLC1A1,SLC24A3,SLIT3,SYNGR3,TNFSF12,TPBG,XK	msigdb.txt	GSE22886_NEUTROPHIL_VS_DC_DN	6.13192e-12	41	AIFM1,ATP1B1,ATP5A1,ATP5B,ATP5G3,ATP5H,CACYBP,CCT8,CHCHD3,ECHS1,FAF1,GLO1,GOT2,GTF2A2,HLA-DMA,HSPE1,MGST3,MRPL15,MRPL34,MRPL40,MRPS15,MTCH2,NDUFAB1,NDUFB8,NDUFV2,PEBP1,PFDN1,PSMA3,PSMD1,PSMD14,RAN,RBBP7,RBX1,SRSF3,STIP1,TRA2B,TXN,UQCRH,VDAC3,XRCC6,YBX1	msigdb.txt	WEBER_METHYLATED_HCP_IN_FIBROBLAST_UP	0.345609	2	SPAG6,SPATA4	msigdb.txt	V$ICSBP_Q6	1	1		msigdb.txt	GO_PLASMA_LIPOPROTEIN_PARTICLE_REMODELING	1	1		msigdb.txt	GO_CAMERA_TYPE_EYE_MORPHOGENESIS	0.000324116	11	CALB1,FOXF2,JAG1,MEIS1,PAX2,PTF1A,PTN,SDK2,TFAP2A,TFAP2B,WNT2B	msigdb.txt	MORF_PCNA	6.00327e-08	26	ATP5G1,ATP5J,BUB3,C1QBP,CBX3,CCT2,COPS5,CYCS,EEF1E1,ERH,HMGN1,HSPE1,KARS,PARK7,PRMT1,PSMB2,PSMB7,RAD21,RAN,SOD1,SRP9,SRSF3,SUMO1,UBE2L3,XRCC6,YWHAQ	msigdb.txt	GO_LAMELLIPODIUM_MEMBRANE	4.87918e-05	6	ANTXR1,DPP4,FERMT2,ITGAV,PDPN,PIEZO1	msigdb.txt	GSE26488_CTRL_VS_PEPTIDE_INJECTION_OT2_THYMOCYTE_UP	0.573731	12	B9D2,CBY1,CD36,CHST5,GALNTL6,GPHB5,IFT88,MEST,MRPS21,RGS1,RSPH4A,SPEF1	msigdb.txt
MODULE_79	5.47749e-05	24	CCND2,CEBPD,CXCL12,CYP27A1,CYR61,DAB2,FAP,FN1,GBP1,IFITM2,IFITM3,IL1R1,ITGB5,KCTD12,MMP2,MYLK,PDGFRA,PDGFRB,SPARC,SRRM2,TBC1D8B,THBS1,TIMP1,TIMP3	msigdb.txt	GO_REGULATION_OF_BLOOD_PRESSURE	0.00233885	15	ACE,ADRA1B,CARTPT,CHGA,GCH1,GLP1R,GUCY1A3,NCALD,NKX2-1,NOS1,OXTR,PDGFB,POSTN,SERPINF2,TNNI3	msigdb.txt	ZHOU_CELL_CYCLE_GENES_IN_IR_RESPONSE_24HR	6.65871e-12	32	BORA,CACYBP,CCNA2,CCNB1,CCNB2,CDCA8,CDK1,CDKN3,CENPA,CEP55,DCTPP1,DLGAP5,H2AFV,H2AFX,HMGB2,HMGB3,HMMR,HN1,KPNA2,MAD2L1,MELK,MYBL2,NASP,NUSAP1,PRC1,PTTG1,PTTG2,RANBP1,RFC4,TTK,UBE2C,UBE2T	msigdb.txt	GO_ORGANONITROGEN_COMPOUND_CATABOLIC_PROCESS	0.350148	12	APOBEC3G,BHMT,CHI3L1,DCN,GDA,KYNU,LUM,MAOB,NUDT7,PDE8B,SAT1,TYMP	msigdb.txt	HOSHIDA_LIVER_CANCER_SUBCLASS_S1	1	1		msigdb.txt	LIAN_NEUTROPHIL_GRANULE_CONSTITUENTS	1	1		msigdb.txt	GO_REGULATION_OF_CELL_PROJECTION_ORGANIZATION	0.000343888	28	AGRN,ASAP1,CAV1,CDC42EP1,DBN1,EFNA5,FN1,GFAP,KLK8,LGALS1,LRP1,LRP4,NRP1,PLXNA3,POU3F2,PRRX1,PTK7,PTN,RCC2,SEMA3B,SEMA3C,SEMA5B,SPRY2,SRF,UST,VLDLR,WNT1,WNT3	msigdb.txt	MORF_ATOX1	6.97965e-08	25	ARF5,ATP6V1H,CFDP1,COPS5,COX5A,DYNC1I2,ENSA,HSBP1,KARS,MORF4L2,NEDD8,PGRMC1,PPP1R7,PRKAR1A,PRMT1,PSMA3,PSMB2,PSMD7,RAB1A,SEPHS2,SOD1,SUMO1,TBCA,VTI1B,YWHAB	msigdb.txt	LINDVALL_IMMORTALIZED_BY_TERT_DN	5.18458e-05	10	ADAM12,ANTXR1,CCDC80,COL3A1,FN1,HSPG2,LTBP2,PDPN,PTK7,VCAN	msigdb.txt	NABA_ECM_GLYCOPROTEINS	0.573731	14	CILP,COLQ,FGB,FGG,FGL2,IGFBP6,IGSF10,LGI3,OTOL1,SNED1,VWA3A,VWA3B,VWA5B1,ZPLD1	msigdb.txt
GO_TRANSCRIPTIONAL_REPRESSOR_ACTIVITY_RNA_POLYMERASE_II_CORE_PROMOTER_PROXIMAL_REGION_SEQUENCE_SPECIFIC_BINDING	5.76245e-05	25	AEBP2,ATF3,ATF7,BHLHE40,CREBBP,FOXO1,HSF1,JDP2,KCNIP3,KLF16,MXD1,MYPOP,MZF1,NACC2,NFATC4,NR1D1,NR2E1,PPARA,PRDM5,RELA,REST,TCF3,ZBTB7A,ZNF217,ZNF219	msigdb.txt	MCLACHLAN_DENTAL_CARIES_DN	0.0024026	10	CDH12,CPE,CRYZ,LGR4,MAGI2,NEBL,NRXN1,PCDH9,PLCL1,SLIT2	msigdb.txt	GO_POSITIVE_REGULATION_OF_LIGASE_ACTIVITY	7.71018e-12	30	BUB1B,BUB3,CCNB1,CDK1,MAD2L1,PIN1,PLK1,PSMA3,PSMA4,PSMA6,PSMA7,PSMB1,PSMB2,PSMB3,PSMB6,PSMB7,PSMC3,PSMD1,PSMD13,PSMD14,PSMD4,PSMD6,PSMD7,PSMD8,SKP1,UBB,UBE2C,UBE2L3,UBE2N,UBE2S	msigdb.txt	WGTTNNNNNAAA_UNKNOWN	0.350148	16	AMMECR1,C2orf73,DCN,ERG,FEZF2,FGF7,MITF,NPAS2,NTF3,PRDX4,RBBP7,SYNE2,TPPP3,TRDN,UBXN10,WDR93	msigdb.txt	V$TAL1ALPHAE47_01	1	1		msigdb.txt	GAZDA_DIAMOND_BLACKFAN_ANEMIA_ERYTHROID_UP	1	1		msigdb.txt	GO_AORTA_MORPHOGENESIS	0.000353715	6	COL3A1,JAG1,LRP1,MYLK,SRF,TFAP2B	msigdb.txt	GO_OXIDOREDUCTASE_COMPLEX	7.14025e-08	28	DLAT,DLD,MRPS36,NDUFA12,NDUFA13,NDUFA4,NDUFA5,NDUFA6,NDUFA8,NDUFAB1,NDUFB1,NDUFB11,NDUFB2,NDUFB3,NDUFB6,NDUFB7,NDUFB8,NDUFB9,NDUFC2,NDUFS1,NDUFS4,NDUFS6,NDUFV2,PARK7,PDHA1,SNCA,UQCRC2,UQCRFS1	msigdb.txt	GO_CELL_DEVELOPMENT	5.32312e-05	48	ACTC1,ACTN1,AGRN,ANTXR1,CAV2,CHST3,COL11A1,COL27A1,ENAH,FERMT2,FHL2,FLNC,FN1,FOSL2,FOXB1,GBX2,GFAP,GLI2,HIF1A,ITGAV,ITGB1,JAG1,KCNJ10,KIAA1161,KIF26B,LAMC1,LEFTY2,LOXL2,LRP4,LRRN1,MYO1E,OMG,PALLD,PAX2,PEAK1,POU4F3,SEMA3B,SEMA3C,SGCG,SOX9,SPTBN5,SRF,TEK,TGFB2,TLR4,TMOD3,TNC,VCL	msigdb.txt	chr3p24	0.580527	5	EFHB,HACL1,KIF9,NEK10,THRB	msigdb.txt
FRIDMAN_SENESCENCE_UP	5.76919e-05	21	CD44,CDKN1A,CRYAB,CTGF,FILIP1L,FN1,HPS5,IGFBP2,IGFBP5,IGFBP7,IRF7,MDM2,S100A11,SERPINE1,SMURF2,SPARC,TGFB1I1,THBS1,TNFAIP2,TP53,TSPYL5	msigdb.txt	GO_POSITIVE_REGULATION_OF_GENE_EXPRESSION	0.00240697	70	AHI1,ALK,ANXA3,ARX,AUTS2,CASK,CAT,CD86,CFLAR,CHCHD2,CLU,EBF1,EBF4,EEF2,EPCAM,EPHA5,FEV,FOXA1,FOXO1,FZD1,GATA2,GATA3,HIVEP3,HSF1,ID4,ITGA2,KAT6B,KLF12,KLF6,LGR4,LMX1A,MAFB,MED12L,MEIS2,MYB,NKX2-1,NKX6-1,NOS1,NPNT,NR2F2,NTRK3,OLFM1,PABPC1,PCBD1,PDGFB,PITX2,PLCB1,POU2F2,POU4F1,PPARGC1A,QKI,RFX4,RGMB,RIPK4,RPS6KA3,RXRG,SERPINF2,SFRP1,SMAD3,SMARCA2,SOX2,TEAD1,THBS1,THRB,TNIP1,TRAF1,TRPS1,VIM,WNT4,ZFHX3	msigdb.txt	GSE15750_DAY6_VS_DAY10_EFF_CD8_TCELL_UP	7.98925e-12	40	ALDH7A1,ASF1B,AURKA,AURKB,BUB1B,CCNB2,CDC25C,CDCA8,CDK1,CDKN3,CENPA,CEP55,CKS1B,CKS2,DBF4,DYNLT1,FEN1,HMMR,HYLS1,KIF2C,KPNA2,MAD2L1,MELK,MYBL2,NDC80,NUSAP1,PAFAH1B2,PLK1,PRC1,PSMD1,RPA3,SLIRP,STMN1,STMN2,TK1,TTK,TUBA1B,TXN,UBE2C,VDAC3	msigdb.txt	MIKKELSEN_MEF_HCP_WITH_H3K27ME3	0.350148	17	AQP5,ATP2B2,CA4,CALCR,CBLN4,ECEL1,FERD3L,FEZF2,KCNA5,MPZL2,NMU,ODF3B,PLEKHG6,RAX,SLC15A1,SLC16A11,TEKT4	msigdb.txt	V$LFA1_Q6	1	1		msigdb.txt	GO_ASPARTIC_TYPE_PEPTIDASE_ACTIVITY	1	1		msigdb.txt	SWEET_KRAS_TARGETS_UP	0.000362838	10	ADAM19,COL4A1,COL4A2,COL5A1,ECE1,FERMT2,GLIPR1,NUAK1,PALLD,PMEPA1	msigdb.txt	ZHU_CMV_24_HR_UP	7.14025e-08	28	ATP6V1C1,CSE1L,EIF1AX,EIF4E,EIF5A,ENO2,FKBP4,GCH1,GRPEL1,HSPE1,IDH3A,IFITM1,IMPA1,MLLT11,NR4A1,PDP1,PENK,POLR2K,PSMA2,PSMA3,PSMA6,PSMB2,PSMD6,RANBP1,SNRPB2,SRSF7,STIP1,TUBB2A	msigdb.txt	GO_RESPONSE_TO_ENDOGENOUS_STIMULUS	5.32804e-05	49	ATP1A2,CA9,CAV1,CAV2,CITED2,COL3A1,COL4A1,COL4A2,EEF1A1,EGFR,EIF4EBP1,FBN1,FERMT2,FGF5,FHL2,FN1,GAB1,HIF1A,HMOX1,ITGB1,JAG1,LEFTY2,LOX,LRP4,LTBP2,MMP14,NDST1,NOX4,NR2F2,PAX2,PLAU,PLCG1,PLN,PLOD1,PMEPA1,PTGER4,PTN,SMPD1,SOX9,SRF,STC2,TEK,TGFB1I1,TGFB2,THBD,TNC,TRIM16,UCN2,ZYX	msigdb.txt	GO_REGULATION_OF_PROTEIN_ACTIVATION_CASCADE	0.580527	5	C4A,C4B,C6,C7,CFH	msigdb.txt
WINTER_HYPOXIA_METAGENE	5.76919e-05	42	ADM,ANXA5,BHLHE40,CA12,CALD1,CCNG2,CDKN1A,COL5A1,CP,ENG,FN1,HBP1,ICAM1,IGFBP2,IGFBP5,ITGA5,JUN,LOX,LRP1,MMP2,MUC1,NFKB1,NFKB2,NT5E,P4HA1,PFKL,PGM1,PIM2,PLAU,PLOD2,POLM,PPARA,RELA,SERPINE1,SLC6A16,SLC6A8,STC2,TGFB3,TGFBI,THBS1,TP53,VEGFA	msigdb.txt	CHARAFE_BREAST_CANCER_LUMINAL_VS_MESENCHYMAL_DN	0.00240697	27	ADAMTS12,ADAMTS5,AK5,AKAP12,CLMP,DMD,DZIP1,EPB41L2,FHOD3,GLIPR1,GNG12,GRK5,IGFBPL1,LOXL1,LPAR1,NRP1,PARVA,PDE7B,PDGFC,PFKP,QKI,SFRP1,SH3KBP1,SLIT2,SMAD3,TEAD1,VIM	msigdb.txt	AMUNDSON_GAMMA_RADIATION_RESPONSE	7.98925e-12	19	AURKA,AURKB,BUB1B,CCNA2,CCNB1,CCNB2,CDC25C,CDK1,CENPA,CKS2,H2AFX,KIF2C,MAD2L1,PLK1,PRC1,PTTG1,TACC3,TTK,UBE2C	msigdb.txt	BENPORATH_EED_TARGETS	0.350148	26	AMOT,APOO,AQP5,B4GALT6,C1orf194,CALCR,CBLN4,COL4A6,CRYBA2,ECEL1,FERD3L,FEZF2,FOXE1,FOXF1,GDA,LRCH2,LRRC71,MSX1,RAX,REPS2,SFRP1,SOD3,SPAG6,STEAP4,TBX5,TPPP3	msigdb.txt	V$NFY_C	1	1		msigdb.txt	chryq11	1	1		msigdb.txt	GGGAGGRR_V$MAZ_Q6	0.000377003	72	ACTC1,ADAM19,ATXN2L,C1orf61,CD3EAP,CDC42EP1,CIC,COL11A1,COL11A2,COL12A1,COL1A2,COL25A1,DKK1,EFNA5,EIF4G1,FERMT2,FGF11,GAL3ST4,GBX2,GTPBP2,HOXA2,HOXA9,HOXB2,HOXB5,HOXB9,INHBE,ITGA11,ITGA5,JAG1,KCNE4,KLF15,KLHL4,LAMA1,LBX1,LGALS1,LRP1,MAPK7,MEIS1,MYC,NAV2,NCKAP5,NLGN2,NOTCH3,NRP1,NXPH4,OTX1,PAX2,PI15,PLCB3,POU3F2,POU4F1,PPRC1,PRDM8,PTF1A,PTK7,R3HDML,ROBO3,SOCS2,SP8,SPEG,SRF,STXBP6,TLX1,TP53,UST,VCA…	msigdb.txt	GO_FC_EPSILON_RECEPTOR_SIGNALING_PATHWAY	8.55008e-08	33	BTRC,CALM1,CALM2,CALM3,FOS,KRAS,MAP2K4,MAPK10,MAPK8,MAPK9,PAK1,PRKCQ,PSMA2,PSMA3,PSMA4,PSMA6,PSMA7,PSMB2,PSMB7,PSMC6,PSMD1,PSMD12,PSMD13,PSMD14,PSMD6,PSMD7,SKP1,UBB,UBC,UBE2D1,UBE2D2,UBE2N,VAV3	msigdb.txt	BAELDE_DIABETIC_NEPHROPATHY_DN	5.49892e-05	23	AGRN,CALD1,CITED2,COL3A1,FAT1,FERMT2,FLNA,FOSL2,ITGAV,LOX,MYLK,MYO1E,PALLD,PLCE1,PTGER4,PTPN14,SEMA3B,SEMA3C,SERPINE1,SLC2A3,SYNPO,TNNT2,VCAN	msigdb.txt	GSE38697_LIGHT_ZONE_VS_DARK_ZONE_BCELL_DN	0.591125	10	ALDOB,ALS2CR12,CDK20,DNALI1,DYDC2,NEK9,PIH1D2,PLA2G1B,SPAG17,TIGD4	msigdb.txt
KEGG_PATHWAYS_IN_CANCER	5.76919e-05	53	ABL1,AKT2,ARAF,ARNT,BAX,BIRC3,CDK2,CDKN1A,COL4A1,COL4A2,CREBBP,CTNNA1,DVL2,DVL3,EGFR,EP300,ERBB2,FAS,FGF11,FGFR3,FN1,FOXO1,FZD8,GLI2,GLI3,IKBKB,ITGAV,JUN,LAMA5,LAMB2,LAMC1,MDM2,MITF,MMP2,NFKB1,NFKB2,PDGFRA,PDGFRB,PIAS2,PIAS3,PLCG1,RALBP1,RELA,SKP2,SMO,STK36,TCF7L1,TGFB2,TGFB3,TP53,TRAF5,VEGFA,WNT7B	msigdb.txt	MASSARWEH_TAMOXIFEN_RESISTANCE_DN	0.00241735	18	AMIGO2,ATP11A,ATP2B4,CCNG1,CPE,DSCAM,FRAS1,FZD1,HPGD,MYB,NPNT,OLFM1,PRSS23,RHOBTB3,SIAH2,TEAD1,TMEM164,TPBG	msigdb.txt	GSE24574_BCL6_LOW_TFH_VS_TCONV_CD4_TCELL_DN	8.55697e-12	41	AIFM1,AP2S1,ATP5G1,ATP5G3,AURKA,AURKB,BUB1B,CKS1B,CLIC1,CORO1A,COX6A1,COX8A,CYB5B,DUSP4,EBP,ECHS1,FANCL,GALE,GSTA4,HMMR,IMMT,MELK,MRPL28,MYBL2,NAA10,NDUFB8,ORC4,PLK1,PMVK,PSMD13,PSMD14,RFC4,RPA3,SMS,SNRPC,TIMM17B,TOMM40,TTK,TUBG1,TXN,YWHAE	msigdb.txt	GO_LIPID_TRANSLOCATION	0.351952	3	ABCA4,ATP11C,ATP8B4	msigdb.txt	MORF_DDB1	1	1		msigdb.txt	GO_CENTRIOLAR_SATELLITE	1	1		msigdb.txt	V$CACCCBINDINGFACTOR_Q6	0.000386321	18	FGF11,FOXF2,GFAP,HOXB5,HOXB8,HOXB9,ITGA5,LBX1,LRP1,MEIS1,OTX1,PI15,SEMA3B,SPEG,SPRY2,TFAP2A,TRPV3,WNT3	msigdb.txt	MODULE_103	8.87771e-08	10	COX4I1,COX5A,COX5B,COX6A1,COX6B1,COX6C,COX7A2,COX7B,COX7C,COX8A	msigdb.txt	GO_ACTIN_FILAMENT_BINDING	5.69139e-05	12	ACTN1,AIF1L,ANTXR1,EGFR,ESPN,FLNA,FLNC,LIMA1,MYL4,MYO1E,SPTBN5,TLN1	msigdb.txt	GSE26727_WT_VS_KLF2_KO_LPS_STIM_MACROPHAGE_UP	0.597928	14	CD302,FAM161A,GCA,HMGN2,HMGN3,KCNS3,PAPSS2,PLA2G1B,RGS1,SERPINF1,SLC46A3,TOB1,TYRP1,WWOX	msigdb.txt
GU_PDEF_TARGETS_UP	5.99874e-05	20	COL13A1,COL16A1,COL1A1,COL4A1,COL4A2,COL5A1,CTGF,DOCK1,FN1,FZD8,ITGA5,LAMB2,LAMC1,MAPKBP1,PLCG1,SERPINE1,TCF3,TGFBI,VEGFA,WIPF1	msigdb.txt	TAGCTTT,MIR-9	0.00241735	18	ATP11A,CASK,CNTN4,CPEB2,CTNND2,FAM19A1,FRAS1,LRRTM1,MAP7,NR2F2,NT5DC3,POU4F1,QKI,SMARCA2,SOX2,TEAD1,THRB,TMEM47	msigdb.txt	MODULE_198	9.31338e-12	52	ACTR1A,ANP32A,AP3M2,CBX1,CCNA2,CCNB1,CCNB2,CDC25C,CDK1,CENPA,CHAF1B,CSRP2,FEN1,FKBP5,GTF2A2,GTF2F2,H2AFX,H2AFZ,HDAC1,HDAC2,HIST2H2BE,HMGB2,HNRNPH2,ILF2,KIF2C,MAD2L1,MYBL2,NAP1L4,NASP,NDC80,NME1,NUTF2,PLK1,POLR2F,POLR2K,PSMA4,PTMA,PTTG1,RAN,RBBP7,RFC4,RPA3,SLBP,SNRPB2,SNRPC,SNRPD1,SSB,STMN1,SUMO1,TAF7,TRA2B,YBX1	msigdb.txt	GO_FIBRINOLYSIS	0.351952	3	FGA,FGB,FGG	msigdb.txt	GO_SENSORY_ORGAN_MORPHOGENESIS	1	1		msigdb.txt	GO_POSITIVE_REGULATION_OF_DNA_TEMPLATED_TRANSCRIPTION_INITIATION	1	1		msigdb.txt	GO_POSITIVE_REGULATION_OF_GENE_EXPRESSION	0.000388272	60	ACTA2,ACTC1,ADM2,AGRN,BMP6,CAV1,CD38,CD3EAP,DLX2,DVL3,EBF2,FAM129A,FN1,FOXF2,GBX2,GDF7,GLI2,GLIS2,HMX2,HOXA2,HOXB5,HOXB9,HSPA1A,ISL1,JAG1,KDM6B,KLF15,MAPK7,MEIS1,MYC,NCOR2,NEUROD1,NHLH1,NOTCH3,OTX1,PAX2,PAX3,PKD1,PLP1,POU3F2,POU4F1,POU4F2,POU4F3,PPRC1,PRRX1,PTF1A,SAMD4A,SMYD3,SPRY2,SRF,TFAP2A,TFAP2B,TGFB1I1,TLX1,TP53,TRIM28,WNT1,WNT3,ZIC1,ZIC3	msigdb.txt	GO_OXIDATION_REDUCTION_PROCESS	1.04781e-07	121	ACADM,ACSM1,ADH1A,AGPS,AIFM1,AKR1B1,AKR1C1,AKR1C2,ALDH7A1,BLVRA,CALM1,CALM2,CALM3,CHML,COX4I1,COX5A,COX5B,COX6A1,COX6B1,COX6C,COX7B,COX7C,COX8A,CRYM,CYB561,CYB5B,CYB5R4,CYCS,CYP2C8,CYP2R1,DCXR,DHRS13,DLAT,DLD,ENO2,ETFB,FASTKD5,FDFT1,FH,FTO,FXN,GDI2,GLRX,GLRX3,HK1,HMGCR,HMOX2,HPGD,HSDL1,IDH1,IDH3A,LDHB,MC4R,MDH1,ME3,MGST3,MRPS36,MSRB2,NDUFA12,NDUFA13,NDUFA4,NDUFA5,NDUFA6,NDUFA8,NDUFAB1,NDUFAF2,NDU…	msigdb.txt	YAO_TEMPORAL_RESPONSE_TO_PROGESTERONE_CLUSTER_16	5.69139e-05	10	ACTC1,ACTN1,COL3A1,COL4A1,COL4A2,FBN1,PCDH7,TNNT2,TP53,VCAN	msigdb.txt	SOTIRIOU_BREAST_CANCER_GRADE_1_VS_3_DN	0.625926	6	C11orf63,DYNC2H1,DZANK1,IFT46,IFT88,NME5	msigdb.txt
CROMER_TUMORIGENESIS_UP	5.99874e-05	18	ACTN1,BMP1,COL11A1,COL1A1,COL3A1,COL4A1,COL4A2,FAP,FN1,KRT17,LUM,PDPN,PLAU,PLOD3,PPFIA1,PTK7,SERPINE1,SPARC	msigdb.txt	V$AP2_Q6	0.00243426	19	ASS1,CBX6,CTNND2,DAGLA,GAS7,GATA2,GRK5,GUCY1A2,H1F0,ICA1,LMX1A,MAFB,MEIS2,PABPC1,PDGFB,SHB,SOX2,SPTB,ZNF503	msigdb.txt	LEE_LIVER_CANCER_SURVIVAL_DN	9.72302e-12	37	ATP2B1,ATP5C1,BUB3,BZW2,CBX3,CCNA2,CCNB1,CDCA8,CKS2,CLIC1,DCTPP1,DLGAP5,DYNLL1,DYNLT1,HDAC2,HDDC2,HMGB2,HMGN1,HN1,HNRNPA1,MAPRE1,NTS,ODC1,PBX1,PDCD5,PRMT1,PTMA,RAN,RBX1,RGS2,RMI2,SLBP,SNRPB2,SUMO2,TTK,TUBA1B,ZWILCH	msigdb.txt	ROY_WOUND_BLOOD_VESSEL_DN	0.351952	3	GABRP,SFRP1,SLC6A14	msigdb.txt	WCAANNNYCAG_UNKNOWN	1	1		msigdb.txt	GO_DETECTION_OF_BIOTIC_STIMULUS	1	1		msigdb.txt	CREIGHTON_ENDOCRINE_THERAPY_RESISTANCE_1	0.000398372	26	ATRNL1,CAD,CAV1,CD3EAP,COL12A1,COL5A1,CPNE1,DKK1,FLNA,GFRA1,IRX4,LGALS1,MAMLD1,MEGF6,MYC,NCKAP5,NUAK1,PALLD,SEMA3B,SHMT2,SMYD3,SOCS2,SOX3,SRM,TP53,ZNF703	msigdb.txt	GSE22886_NAIVE_TCELL_VS_NEUTROPHIL_UP	1.05965e-07	43	ACAT1,AIFM1,AKR1B1,ATP5A1,ATP5G3,ATP5H,ATP5O,ATXN10,ATXN7L3B,BUB3,CCT2,CCT8,COX11,DDX1,DUSP12,GLO1,GLOD4,GRPEL1,GTF3A,HMGN1,KARS,MAPRE2,MOAP1,NDUFAB1,NDUFV2,PDHA1,PEBP1,PRMT1,PSMB7,PWP1,RAN,SAE1,SLC38A1,SMARCE1,SNRPF,SRSF3,SRSF7,STRAP,SUMO3,TRA2B,TSPYL4,TTC3,YBX1	msigdb.txt	ROZANOV_MMP14_TARGETS_SUBSET	6.18752e-05	7	CALD1,COL4A1,COL4A2,COL5A1,FN1,HHIP,HIF1A	msigdb.txt	GO_CELLULAR_PROTEIN_COMPLEX_ASSEMBLY	0.64004	20	ALDOB,ARHGAP6,BBS12,C9orf24,CCDC39,DNAAF1,DNAH5,DNAI1,DNAI2,DYX1C1,FGB,FGG,LRRC6,NDUFA3,NDUFB1,NDUFC1,TEKT2,TGFBR3,TPPP3,ZMYND10	msigdb.txt
MODULE_170	6.40259e-05	24	CCND2,CEBPD,CXCL12,CYP27A1,CYR61,DAB2,FAP,FN1,GBP1,IFITM2,IFITM3,IL1R1,ITGB5,KCTD12,MMP2,MYLK,PDGFRA,PDGFRB,SPARC,SRRM2,TBC1D8B,THBS1,TIMP1,TIMP3	msigdb.txt	GO_REGULATION_OF_CELL_SIZE	0.00256603	15	CRABP2,DISC1,DSCAM,EFNA5,FSTL4,ISLR2,KCNMA1,NKX6-1,NRP1,NTRK3,OLFM1,PLXNA2,SEMA4D,TNR,XK	msigdb.txt	MODULE_91	1.21994e-11	18	H2AFZ,PSMA3,PSMA4,PSMA6,PSMA7,PSMB1,PSMB2,PSMB3,PSMB6,PSMB7,PSMD1,PSMD13,PSMD14,PSMD4,PSMD6,PSMD7,PSMD8,UBE2D2	msigdb.txt	GO_CILIUM_ORGANIZATION	0.351952	8	CCDC39,DNAI1,DNAI2,KIF27,MNS1,RPGR,SPAG17,SPEF2	msigdb.txt	TGACCTTG_V$SF1_Q6	1	1		msigdb.txt	GO_APOPTOTIC_NUCLEAR_CHANGES	1	1		msigdb.txt	LINDGREN_BLADDER_CANCER_HIGH_RECURRENCE	0.000420752	8	ADAM19,COL1A2,COL4A2,LGALS1,MYLK,NAV2,PRRX1,VCAN	msigdb.txt	GCM_APEX1	1.1758e-07	31	ATP5B,ATP5C1,ATP5F1,BCLAF1,CCT7,CDC123,CFL1,COPS5,DHX9,ERH,GDI2,HMGN1,IK,ILF2,NDUFA12,POLR2G,POLR2K,PPIA,PRMT1,PSMB2,PTMA,PWP1,RAD21,SNRPF,SRSF3,SUMO2,TCP1,TRA2B,YWHAQ,YWHAZ,ZNHIT3	msigdb.txt	KAN_RESPONSE_TO_ARSENIC_TRIOXIDE	6.18752e-05	12	AK4,ATF3,CAV2,DDIT4,FAM162A,HMOX1,JAG1,PTN,SERPINE1,STC2,TRIM16,VCAN	msigdb.txt	GSE22886_DAY0_VS_DAY1_MONOCYTE_IN_CULTURE_UP	0.667033	14	CCDC69,CD1D,CD302,CD36,F13A1,F5,FGL2,HMGN3,MS4A6A,NEK9,RGS2,SAMHD1,SELL,SLC35A1	msigdb.txt
KIM_GLIS2_TARGETS_UP	6.52314e-05	22	BBC3,CMTM3,COL1A1,COL3A1,COL4A1,CTGF,CXCL12,DCN,ICAM1,IFITM3,IGFBP2,LTBP2,LUM,MATN2,MFAP4,MGP,MMP14,OSMR,PDGFRA,SERPINE1,SPARC,TGFBI	msigdb.txt	GO_NEURON_PROJECTION_MORPHOGENESIS	0.00256603	25	ARX,CLU,CNTN4,CTNND2,DSCAM,EFNA5,EPHA5,GATA3,LMX1A,LRRC70,NKX2-1,NRP1,NRXN1,PLXNA2,POSTN,POU4F1,S100A6,SIAH2,SLIT2,SLIT3,SPTB,SRGAP2,TNR,UNC5A,UNC5D	msigdb.txt	BORCZUK_MALIGNANT_MESOTHELIOMA_UP	1.33409e-11	51	AP2S1,ATP5A1,BLVRA,BUB1B,BUB3,C5orf30,CBX3,CCNB1,CCT2,CKS1B,CKS2,DNAJA1,GDI2,GLO1,GTF2A2,H2AFV,H2AFZ,ILF2,KPNA2,LDOC1,MAD2L1,MAPRE1,MRPL28,NHP2,NME1,PARK7,PCMT1,PGRMC1,PIGC,PRPSAP2,PSMB6,PSMB7,PSMD8,PTGES3,RAC1,RAN,RFC4,SKP1,SNRPF,SRSF3,STIP1,TK1,TUBA1A,UBE2C,UBE2D2,UBE2G1,UBE2N,UBE2S,UROS,VDAC1,YWHAZ	msigdb.txt	GO_SPERM_PART	0.351952	7	ACR,DNAI2,MNS1,PLA1A,RPGR,SPEF2,TCTEX1D4	msigdb.txt	KAYO_AGING_MUSCLE_UP	1	1		msigdb.txt	GO_REGULATION_OF_EXECUTION_PHASE_OF_APOPTOSIS	1	1		msigdb.txt	GO_NEGATIVE_REGULATION_OF_CELL_PROJECTION_ORGANIZATION	0.000423582	13	ASAP1,GFAP,KLK8,LGALS1,LRP1,LRP4,NRP1,PLXNA3,SEMA3B,SEMA3C,SEMA5B,SPRY2,WNT3	msigdb.txt	GO_MITOCHONDRIAL_ELECTRON_TRANSPORT_CYTOCHROME_C_TO_OXYGEN	1.25509e-07	11	COX4I1,COX5A,COX5B,COX6A1,COX6B1,COX6C,COX7B,COX7C,COX8A,CYCS,NDUFA4	msigdb.txt	BUYTAERT_PHOTODYNAMIC_THERAPY_STRESS_DN	6.21343e-05	28	ADAM12,ANTXR1,ARAP2,CALD1,CAV2,COL4A1,COL4A2,FBN1,FN1,GLIPR1,HK2,JAG1,LOXL2,NCOR2,PCDH7,PLAU,RHOBTB3,SERPINE1,SIX1,SOX9,SRF,SYNPO,TGFB2,TLR4,TNS3,VCAN,VCL,WWC1	msigdb.txt	GO_SECRETORY_GRANULE_LUMEN	0.667033	8	APOA1,CLEC3B,F13A1,F5,FGB,FGG,IGF2,SERPINA1	msigdb.txt
SASAI_RESISTANCE_TO_NEOPLASTIC_TRANSFROMATION	6.52677e-05	16	BGN,CAV1,CEBPD,COL1A1,CTGF,CXCL12,DDR1,FBLN5,LAMB2,LTBP2,PDGFRB,PLOD2,TGFB1I1,TGFB3,TNFRSF1A,VLDLR	msigdb.txt	V$FOXD3_01	0.00268738	16	BCL6,CAST,CHN2,CNTNAP4,DIXDC1,DMD,KCNA4,KLF12,LRRTM1,LRRTM3,NOVA1,NPNT,NRP1,RBFOX1,SLIT3,SYT6	msigdb.txt	PAL_PRMT5_TARGETS_UP	1.42026e-11	41	AURKAIP1,AURKB,CALM2,CALM3,CCNB2,CDC25C,CKS1B,CKS2,COPS3,CUEDC2,DTD1,ECHS1,H2AFV,H2AFX,HMGB2,HN1,ID2,KPNA2,LSM3,MRPL20,MRPL48,MRPS21,NDN,NDUFA13,NDUFB8,NME1,NOP58,ODC1,PPA2,PPP1R7,PRELID1,PSMC3,PSMD6,SLBP,SLIRP,ST7,STMN1,TACC3,TTK,TUBB2A,ZNF503	msigdb.txt	GSE13485_CTRL_VS_DAY1_YF17D_VACCINE_PBMC_DN	0.351952	7	CA14,CCDC60,PPP1R1B,REN,SCUBE2,TYRP1,USH1C	msigdb.txt	V$SREBP1_Q6	1	1		msigdb.txt	GO_ISOPRENOID_BIOSYNTHETIC_PROCESS	1	1		msigdb.txt	HOSHIDA_LIVER_CANCER_SUBCLASS_S1	0.000429069	17	ACTA2,COL11A1,COL1A2,COL3A1,COL4A1,COL4A2,FLNA,GLIPR1,LGALS1,LHFPL2,LOX,MTHFD2,PNP,SLC1A5,SLC7A5,TAX1BP3,VCAN	msigdb.txt	ACEVEDO_LIVER_TUMOR_VS_NORMAL_ADJACENT_TISSUE_UP	1.36999e-07	116	ACBD6,ACP1,ANKMY2,AP1S1,AP3S1,ARF3,ARPP19,ATAD1,ATP1B1,BLVRA,BZW2,C12orf57,C1QBP,C6orf226,CCDC167,CCDC91,CCT2,CCT8,CDK5,COX6A1,COX7A2,DCTPP1,DPH3,DRG1,DUSP12,DYNLRB1,EEF1E1,ELOVL6,FLOT1,GTF2A2,H3F3C,HSP90AB1,HTATSF1,IDH1,IDI1,IK,ILF2,IRX3,ISCA1,JARID2,KIFAP3,KPNA2,LSM10,LSM4,MAPRE1,METAP1,MGST3,MMGT1,MORF4L2,MRPL36,MRPL40,MRPL48,MRPS18B,MRPS18C,MRPS21,MRPS23,NAA10,NDUFA12,NDUFA8,NDUFAF2,NDUFB3,ND…	msigdb.txt	MODULE_5	6.51355e-05	23	ACTN1,CALD1,CAV1,CAV2,CDC42EP1,CITED2,COL3A1,COL4A1,FLNA,FN1,FOSL2,FSTL3,HMOX1,HSPG2,LTBP2,MYLK,NOTCH3,SLC16A3,SLC2A3,TEK,TNC,VCAN,ZYX	msigdb.txt	GO_REGULATION_OF_HUMORAL_IMMUNE_RESPONSE	0.674823	6	C4A,C4B,C6,C7,CFH,HPX	msigdb.txt
GSE22313_HEALTHY_VS_SLE_MOUSE_CD4_TCELL_UP	6.66071e-05	34	ACADVL,ALPK2,ANKK1,ATP6V0A2,BAX,BMP6,CD44,CDAN1,CEBPB,CISH,ECHDC3,ELF4,FAM89A,GPR146,INF2,JUN,LRP4,LZTS2,MTMR11,NFATC2IP,NLGN2,PARP12,POFUT2,PPP1R15B,SHANK3,SLC6A16,TMEM120B,TNIP1,VLDLR,WFDC1,WIZ,ZBTB47,ZFYVE26,ZNF646	msigdb.txt	HOELZEL_NF1_TARGETS_UP	0.00280273	13	CPVL,EEF1A2,GUCY1A3,HS6ST3,ITGA2,NRXN1,OSBPL6,PAG1,PLEKHA5,RPS6KA3,SESN3,TSPAN18,XK	msigdb.txt	GSE36476_CTRL_VS_TSST_ACT_72H_MEMORY_CD4_TCELL_OLD_DN	1.59892e-11	40	ACOT7,AURKA,AURKB,BUB1B,CCNA2,CCNB1,CCNB2,CDCA3,CENPA,CEP55,CKS1B,DHRS7B,DLGAP5,FEN1,FH,GLA,GOT2,HMGB3,HMMR,HN1,MELK,MRPL15,MTCH2,MYL6B,NAP1L4,NDUFA6,NIT2,NME1,NUSAP1,PSMB2,RFC4,RNASEH2A,SEPHS2,STMN1,TK1,TUBA1B,TUBB,TUBG1,UBE2C,ZWILCH	msigdb.txt	PID_INTEGRIN3_PATHWAY	0.359349	4	COL4A6,FGA,FGB,FGG	msigdb.txt	NABA_ECM_REGULATORS	1	1		msigdb.txt	GO_ESCRT_COMPLEX	1	1		msigdb.txt	GO_CRANIAL_NERVE_MORPHOGENESIS	0.000442493	6	HOXB2,HOXB3,NRP1,PAX2,PLXNA3,TFAP2A	msigdb.txt	MODULE_116	1.41919e-07	15	ATP5A1,ATP5B,ATP5C1,ATP5E,ATP5G1,ATP5G3,ATP5H,ATP5J,ATP5O,ATP6V0B,ATP6V0D1,ATP6V1B2,ATP6V1D,ATP6V1G1,ATP6V1H	msigdb.txt	GO_ACTOMYOSIN	6.83326e-05	9	ACTC1,ACTN1,FERMT2,LIMA1,MYLK,NOX4,SYNPO,TEK,ZYX	msigdb.txt	BIOCARTA_FIBRINOLYSIS_PATHWAY	0.688695	3	F13A1,FGB,FGG	msigdb.txt
GSE36826_WT_VS_IL1R_KO_SKIN_UP	6.66071e-05	37	APBA3,BRD3,BTN3A3,C6orf48,CALCOCO1,CCNG2,CEBPD,CECR1,COBLL1,CTSF,CXCL12,CYBRD1,CYP27A1,DNAJB2,GUSB,HBP1,HLA-E,IRS2,KLHL21,KLHL24,LTBP3,MAU2,MDM2,MITF,NOTCH2,NOTCH2NL,NUPR1,ORAI3,PDGFC,POLL,SAMD4A,SLC35E2B,SPARC,TNFAIP2,TTLL4,ZBTB40,ZZEF1	msigdb.txt	GSE22935_WT_VS_MYD88_KO_MACROPHAGE_DN	0.00280273	16	AKAP12,ARPP21,AUTS2,CHDH,CLIC5,COL22A1,DIXDC1,GUCY1B3,NPNT,NT5DC3,SIK2,SLC1A1,SMAD3,TEAD1,TF,WNT4	msigdb.txt	GO_PROTEIN_COMPLEX_SUBUNIT_ORGANIZATION	1.60516e-11	146	ADRM1,AIFM1,AP2S1,ARL2,ASF1B,AURKA,AURKAIP1,AURKB,BAD,BRK1,C1QL2,CCNB1,CCT2,CCT8,CD40,CDK1,CENPA,CFL1,CHAF1B,CHCHD1,CHMP2A,CLGN,CNIH2,CORO1A,CORO7,CORO7-PAM16,COX11,DCTPP1,DCXR,DNAJB6,EID2,FH,GLRB,GRHPR,H2AFX,H2AFY2,H3F3A,H3F3B,HDAC1,HIST1H2BH,HIST1H4J,HIST2H2BE,HLA-DMA,HLA-DRB1,HLA-DRB5,HMGB2,HRAS,IMMP1L,KCNS3,KCTD12,KCTD17,KCTD8,KIF2C,LEF1,MICU1,MKKS,MRPL12,MRPL13,MRPL15,MRPL20,MRPL21,MRPL22,MR…	msigdb.txt	GO_BINDING_BRIDGING	0.359349	8	FGA,FGB,FGG,GAS2L2,IRS4,STAP1,TOB1,TRDN	msigdb.txt	V$HSF2_01	1	1		msigdb.txt	GO_EMBRYONIC_CAMERA_TYPE_EYE_MORPHOGENESIS	1	1		msigdb.txt	REACTOME_NCAM_SIGNALING_FOR_NEURITE_OUT_GROWTH	0.000442493	9	AGRN,COL1A2,COL3A1,COL4A1,COL4A2,COL5A1,COL6A3,GFRA1,SPTBN2	msigdb.txt	KEGG_CARDIAC_MUSCLE_CONTRACTION	1.43319e-07	24	ATP1A3,ATP1B1,ATP1B3,CACNA2D1,CACNB2,CACNB4,COX4I1,COX5A,COX5B,COX6A1,COX6B1,COX6C,COX7A2,COX7B,COX7C,COX8A,SLC9A6,TNNI3,TPM3,UQCR11,UQCRC2,UQCRFS1,UQCRH,UQCRHL	msigdb.txt	FOSTER_TOLERANT_MACROPHAGE_DN	6.90219e-05	22	AGRN,ATP10A,CAV1,CITED2,COL27A1,EPSTI1,FAM129A,FMNL2,ICOSLG,ITGAV,NFIX,OGFRL1,PMEPA1,PRR5L,SERPINE1,SLFN5,TNC,TNFRSF12A,TUBB6,UACA,VCAN,ZYX	msigdb.txt	GO_LATERAL_VENTRICLE_DEVELOPMENT	0.688695	3	AQP1,DNAH5,RPGRIP1L	msigdb.txt
BAELDE_DIABETIC_NEPHROPATHY_DN	6.66071e-05	64	ADM,AGRN,ALDH3B1,ARHGEF18,ARID5B,AXL,BIRC3,C1R,CALD1,CEBPD,CFLAR,CHD3,COL3A1,CREB3L2,CTGF,CTNNA1,CYR61,DCAF8,DUSP14,ECM2,FLNA,FOSL2,GHR,GJA1,IFI35,IGFBP2,IGFBP7,IRS1,ITGAV,ITGB3,ITGB5,KANK1,LITAF,LOX,MEGF9,MXRA8,MYL9,MYLK,MYO1E,N4BP2L1,NEDD9,NFATC3,NMI,NUPR1,OSMR,OTUD4,PALLD,PDLIM5,PLOD2,PLXNB2,PTGDS,PTPN14,SEMA3B,SERPINE1,SP100,SYNPO,TAP1,TAPBP,TIMP1,TMEM123,TRAM2,TRIM22,VCAN,VEGFA	msigdb.txt	CTGCAGY_UNKNOWN	0.00280273	37	ACTR1B,ATP1A3,ATP2B4,C11orf87,CADM2,CASK,CHGA,CNTN6,CTNND2,DAB1,DACT2,DIS3L,DMD,DSCAM,DUSP16,ELMO1,FGF12,FGF14,FOXP1,ID4,KCNIP1,KCNS3,KLF12,LMX1A,LRP1B,LRRTM1,LYPD1,MAP1A,NOVA1,NRXN1,PCDH9,PDGFB,RHOBTB3,RPS6KA3,SOX2,TRPS1,TSPAN7	msigdb.txt	GRADE_COLON_CANCER_UP	1.78177e-11	97	AAGAB,ADRM1,ANP32A,ATP5E,ATP5H,ATP5J2,BCAP31,C19orf53,CCT2,CCT8,CDC123,CKS2,CLIC1,COX6A1,COX6B1,COX7C,CYB561,DCLK1,DCXR,DYNLL1,EEFSEC,EIF3K,EIF5A,ERH,FKBP8,GDI2,GLB1L2,GNB2,GRHPR,GTF3A,H2AFZ,HDC,HMGB2,HMGN1,HNRNPA1,HNRNPA2B1,HNRNPH2,HSPBP1,HSPE1,ILF2,MACROD1,MRPL12,MRPL13,MRPL22,MZT2B,NAA10,NDUFA4,NDUFB11,NDUFS6,NET1,NME1,NUTF2,ODC1,OLA1,PDCD2L,PDCD5,PDE6D,PFDN2,PFDN6,POLR2F,POLR2I,POMP,POR,PPIA,…	msigdb.txt	GO_PHOTORECEPTOR_OUTER_SEGMENT	0.359477	5	ABCA4,GUCY2F,PTGS1,RPGR,USH1C	msigdb.txt	V$S8_01	1	1		msigdb.txt	GO_POSITIVE_REGULATION_OF_B_CELL_MEDIATED_IMMUNITY	1	1		msigdb.txt	MIKKELSEN_IPS_WITH_HCP_H3K27ME3	0.000447853	11	CALB1,HOXA2,HOXB2,HOXB3,HOXB5,HOXB8,LBX1,PRDM8,TFAP2B,WNT1,ZNF536	msigdb.txt	MORF_UBE2N	1.52116e-07	28	ACP1,ATP5G3,ATP5J,ATP5O,ATXN10,BUB3,CALM1,CALM2,CALM3,CBX3,CCT2,CDC123,CYCS,DHX15,EIF1AX,IFRD1,MAPRE1,NDUFV2,PARK7,PTGES3,SKP1,SRSF3,SUMO1,TRA2B,UBE2L3,UBE2N,UQCRFS1,VBP1	msigdb.txt	HARRIS_HYPOXIA	6.90219e-05	10	BNIP3,CA9,CCNG2,COL5A1,HIF1A,HK2,HMOX1,P4HA1,SLC2A3,TEK	msigdb.txt	KORKOLA_EMBRYONAL_CARCINOMA_DN	0.688695	3	CASC1,H2AFJ,LRRC23	msigdb.txt
GO_CELL_MORPHOGENESIS_INVOLVED_IN_DIFFERENTIATION	6.98422e-05	73	ABL1,ACTN1,ANTXR1,AXL,CHL1,CNTN4,CUL7,CXCL12,ECM2,ENAH,EP300,EPHA2,EPHB3,ERBB2,ERG,EZR,FGFRL1,FLNB,FLRT3,FN1,GLI2,GLI3,GREM1,HEG1,ITGAV,ITGB3,KIF26B,LAMA5,LAMB2,LAMC1,LATS1,LIMS1,LRP4,LRRN1,LUM,MATN2,MERTK,MICALL2,MINK1,NBEAL2,NR2E1,NUMBL,OMG,PALLD,PARD6B,PEAK1,PLOD3,PLXNA3,PLXNB1,PLXNB2,PLXNB3,PLXNC1,PLXND1,RILPL1,ROCK1,SCRIB,SEMA3B,SHANK3,SMO,SRF,STK11,SZT2,TBC1D20,TGFB2,TRIM28,TSKU,ULK1,UNC5B,…	msigdb.txt	WTGAAAT_UNKNOWN	0.00280273	32	ADAMTS5,ADAMTSL1,ARPP21,ARX,CADM2,CDH23,CNTN6,CRABP2,DMD,FAM19A1,GATA2,GRID2,HIVEP3,IL6ST,KLF6,LMX1A,MAN1A1,MTHFD2,NCALD,NRP1,PITX2,PLCL1,POU4F1,QPCT,RCAN1,RIPK4,SMAD3,SMARCA2,SOX2,TEAD1,TMEM47,WNT4	msigdb.txt	GSE22886_NAIVE_CD4_TCELL_VS_48H_ACT_TH1_DN	1.88165e-11	40	ACOT7,ATP5F1,C5orf30,CCNB2,CKS1B,COX6A1,COX8A,ENY2,GTF2A2,H2AFX,H2AFZ,HMBS,HMGB2,HNRNPA2B1,IMMT,LSM3,LSM4,MRPL13,MRPL22,MTCH2,MYL6B,NDUFB3,NDUFS3,PARK7,PPIA,PSMA4,PSMA6,PSMB3,PSMD1,PSMD14,PSMD8,RUVBL2,SLIRP,SNRPD1,STIP1,TUBB,U2AF1,UBE2S,UQCRH,YWHAE	msigdb.txt	GO_REGULATION_OF_HORMONE_LEVELS	0.359477	15	CORIN,FGA,FGB,FGG,FOXE1,GCG,KCNA5,KCNS3,NMU,PDE8B,PTGS1,REN,RPE65,SFRP1,VAMP8	msigdb.txt	V$FOXM1_01	1	1		msigdb.txt	PID_INTEGRIN_A9B1_PATHWAY	1	1		msigdb.txt	GO_RNA_POLYMERASE_II_TRANSCRIPTION_FACTOR_ACTIVITY_SEQUENCE_SPECIFIC_DNA_BINDING	0.000462693	30	BHLHE22,DLX2,DMBX1,EBF2,FOXF2,GLI2,GLIS2,HOXA2,HOXB5,ISL1,KLF15,KLF16,MEIS1,MYC,NEUROD1,NHLH1,OTX1,POU3F2,POU4F1,POU4F2,POU4F3,PTF1A,SRF,TFAP2A,TFAP2B,TLX1,TP53,ZIC1,ZIC3,ZNF536	msigdb.txt	GSE41867_NAIVE_VS_DAY30_LCMV_ARMSTRONG_MEMORY_CD8_TCELL_UP	1.70315e-07	42	ACOT7,ANAPC13,APOPT1,ARF5,ARL6,ATP5E,ATP5G1,CDC123,CERS6,CKAP5,DTNBP1,DYNLL2,FANCL,GRPEL1,HINT1,HSPA13,HYLS1,IFT27,KBTBD4,MAPRE2,MRPS11,NAA10,NDUFA12,NDUFA4,NDUFS4,NSMCE1,PIN4,PPAT,RBM44,RDH12,RPAP3,RPS19BP1,SARNP,SLC25A12,SOD1,TIMM23,TSPYL4,USP15,VPS36,XPNPEP1,ZC3H15,ZNF771	msigdb.txt	MILI_PSEUDOPODIA_CHEMOTAXIS_DN	6.90219e-05	23	ATP10A,CALD1,CD109,COL4A1,COL5A1,CUX1,DCBLD1,FN1,ITGB1,LAMC1,LOX,LRP1,MMP14,NPR2,P4HA1,PGM1,PLOD1,SEMA3B,SERPINE1,SGPL1,STEAP3,TLN1,VCL	msigdb.txt	GO_SPERM_MIDPIECE	0.688695	3	IFT27,PACRG,SPEF2	msigdb.txt
GO_BANDED_COLLAGEN_FIBRIL	7.10412e-05	8	COL11A1,COL11A2,COL1A1,COL27A1,COL3A1,COL5A1,LUM,TNXB	msigdb.txt	HATADA_METHYLATED_IN_LUNG_CANCER_UP	0.00284779	24	AHI1,ALDOC,CLMP,CNIH3,EPHA5,GATA3,GRID2,GRM7,ID4,KCNA4,KCNC4,LRRC61,NECAB1,OLFM1,PHKG1,PIK3R5,REC8,SCARF2,SLIT2,ST6GALNAC3,SYNGR3,SYT10,TF,ZNF454	msigdb.txt	CROONQUIST_NRAS_SIGNALING_DN	1.91281e-11	24	AURKA,AURKB,BUB1B,CCNA2,CCNB1,CCNB2,CDC25C,CDK1,CDKN3,CENPA,CKS1B,GALE,H2AFX,HMGB2,KIF2C,MYBL2,NASP,NDC80,PLK1,PTTG1,RFC4,STMN1,TK1,UBE2C	msigdb.txt	MORF_PAX7	0.360129	10	AMMECR1,AQP5,ATP2B2,FGA,KCNA5,MSX1,NPAS2,NR1I2,SLC15A1,TBX5	msigdb.txt	CONCANNON_APOPTOSIS_BY_EPOXOMICIN_UP	1	1		msigdb.txt	REACTOME_CYTOSOLIC_TRNA_AMINOACYLATION	1	1		msigdb.txt	GO_MESENCHYME_DEVELOPMENT	0.000464751	15	ACTA2,ACTC1,EDNRA,FOXF2,GBX2,ISL1,JAG1,NRP1,PAX2,PAX3,PTK7,SEMA3B,SEMA3C,SEMA5B,TRIM28	msigdb.txt	MORF_EIF3S6	1.70315e-07	32	ACP1,AP3S1,ATP5O,CBX3,CCT2,CCT7,COPS5,COX4I1,COX5B,COX7C,DRG1,EIF3K,GDI2,HMGN1,HSP90AA1,HSP90AB1,IFRD1,LYPLA1,MDH1,NDUFS4,PARK7,PCMT1,RAN,SH3BGRL,SKP1,SRSF3,SUMO2,UQCRC2,UQCRFS1,UQCRH,YWHAQ,YWHAZ	msigdb.txt	GO_ACTIN_FILAMENT_BASED_PROCESS	6.90219e-05	23	ACTC1,ACTN1,ANTXR1,DLG1,DOCK2,ESPN,FAT1,FLNA,FMNL2,ITGB1,LIMA1,MYL4,MYO1E,PALLD,PKP2,PTK7,SIPA1L1,SPTBN5,SRF,TLN1,TMOD3,TNNT2,ZYX	msigdb.txt	GO_ALPHA_TUBULIN_BINDING	0.690042	4	BBS4,C9orf24,NCALD,PACRG	msigdb.txt
TURASHVILI_BREAST_LOBULAR_CARCINOMA_VS_LOBULAR_NORMAL_DN	7.27333e-05	20	ADAM12,AEBP1,BGN,BTN3A3,CAP2,COL11A1,COL1A1,COL3A1,COL4A1,COL4A2,COL5A1,COL8A1,FN1,LOX,MMP2,MXRA5,PABPC1L,RABEP2,VCAN,WIPF1	msigdb.txt	V$MEF2_Q6_01	0.00285489	18	ADAMTS12,CARTPT,CASK,CTNND2,DMD,DNAJA4,DPP10,EEF1A2,FGF12,FOXP1,GRB14,PACS1,PCDH9,PPARGC1A,SMARCA2,SNAP25,STAC,TPBG	msigdb.txt	DAIRKEE_TERT_TARGETS_UP	1.97766e-11	56	ALDH7A1,ATP5C1,ATP5D,ATP5G3,ATP5H,ATP5J2,C19orf53,CAPZB,CCBE1,CCDC25,CDC25C,CDC34,CKS2,CORO1A,COX5A,DCTPP1,DRAP1,DRG1,EBP,EBPL,ECHS1,FAM58A,GNB2,KIF2C,MFNG,MLF2,MRPL12,MRPL48,NAA10,NDUFA13,NDUFB10,NDUFB11,NEDD8,NGRN,NME1,NTHL1,PEBP1,PFDN6,PGRMC1,PIN1,PPP1R11,PQBP1,PSMD13,PTTG1,RAB4B,RAC1,RFXANK,SGTA,SNCA,SSNA1,STOML2,STX8,TK1,UQCR11,VRK1,VSNL1	msigdb.txt	MEISSNER_NPC_HCP_WITH_H3K4ME2_AND_H3K27ME3	0.360129	12	ATP2B2,CALCR,CBLN4,CRYBA2,ECEL1,FOXE1,FOXF1,GALNT14,GJA3,KCNS3,NPAS2,SFRP1	msigdb.txt	GO_NEGATIVE_REGULATION_OF_GROWTH	1	1		msigdb.txt	GO_PLASMA_MEMBRANE_FUSION	1	1		msigdb.txt	MODULE_387	0.000471207	8	ACTA2,ACTC1,ADAM12,COL6A3,EDNRA,LAMA2,PLN,SPEG	msigdb.txt	HSIAO_HOUSEKEEPING_GENES	2.12479e-07	67	AES,AP3S1,ARF3,ARL6IP1,ATF4,ATP5A1,ATP5B,ATP5C1,ATP5F1,ATP5G1,ATP5G3,ATP5O,BCLAF1,C1QBP,CFL1,COX4I1,COX6A1,COX6B1,COX6C,COX7A2,COX7C,COX8A,DSTN,EIF4G2,ERH,FKBP4,GDI2,GNB1,H3F3A,H3F3B,HINT1,HLA-DOA,HLA-DRA,HNRNPK,HSP90AA1,HSP90AB1,IFITM1,KARS,LDHB,MDH1,MORF4L2,NDUFA12,NDUFA4,NDUFV2,NEDD8,NEFL,PEBP1,PPIA,PSMB2,PSMD7,PTDSS1,PTMA,RPS26,SOD1,SSB,STMN1,TUBB,TXN,UBB,UBC,UQCRH,VPS72,YBX1,YWHAB,YWHAH,YWHA…	msigdb.txt	GO_REGULATION_OF_MULTICELLULAR_ORGANISMAL_DEVELOPMENT	6.94727e-05	53	AGRN,ASAP1,CAV1,CD109,CITED2,COL3A1,COL4A2,COL5A1,CUX1,DLG1,FBN2,FN1,FSTL3,GFAP,GLI2,HIF1A,HMOX1,HSPB1,ITGB1,JAG1,KCNK2,LFNG,LOXL2,LRP1,LRP4,LRRN1,MMP14,NOTCH3,OMG,PAX2,PLAU,PLCG1,PRRX1,PTGER4,PTK7,PTN,S1PR5,SEMA3B,SEMA3C,SERPINE1,SIPA1L1,SIX1,SOX9,SRF,TEK,TGFB1I1,TGFB2,TLR4,TNFRSF12A,TRIM16,UST,VEGFC,ZFPM2	msigdb.txt	BIOCARTA_INTRINSIC_PATHWAY	0.690042	4	F5,FGB,FGG,KLKB1	msigdb.txt
GO_NEGATIVE_REGULATION_OF_GENE_EXPRESSION	7.3107e-05	167	ACACB,AEBP1,AEBP2,AGT,AKT2,ARID1A,ARID5B,ATF3,ATF7,ATN1,ATOH8,ATXN1L,BANK1,BAZ2A,BHLHE40,BIRC3,BMP6,BPTF,CAV1,CDK5RAP3,CDK9,CDKN1A,CEBPB,CIC,CNOT3,CREBBP,CRYAB,CTGF,CUX1,DAB2,DIP2A,DLG1,DOT1L,E2F7,ELK3,ENG,EP300,ERF,EZR,FLCN,FLNA,FOXK1,FOXN3,FOXO1,FZD8,GAS2L1,GATAD2B,GCLC,GJA1,GLI2,GLI3,GLIS2,GREM1,HDAC7,HDGF,HES2,HIST1H1C,HIST1H2AC,HIST1H3D,HSF1,IFITM3,IGFBP5,INPPL1,IRF2,IRF7,JDP2,JUN,KANK2,KCNI…	msigdb.txt	V$CDC5_01	0.00285489	18	BCL6,FAM19A1,FGF12,FOXA1,FOXP1,HIVEP3,HSPA2,KLF12,NKX2-1,NOVA1,NRP1,PPARGC1A,SESN3,SMARCA2,SYT4,TNNI1,TRPS1,VSTM2L	msigdb.txt	GNF2_PA2G4	2.37242e-11	25	BUB1B,BUB3,CCT2,CHCHD3,CKS1B,FDPS,FH,H2AFZ,HNRNPA2B1,LSM4,MELK,MRPL15,MRPL22,NAE1,NASP,NDC80,OLA1,PSMA3,PSMA4,PSMD14,PTGES3,RAN,RANBP1,SLBP,SNRPD1	msigdb.txt	GO_DETOXIFICATION	0.375566	5	GSTM2,HP,PRDX4,PTGS1,SOD3	msigdb.txt	TAGCTTT,MIR-9	1	1		msigdb.txt	GNF2_CASP4	1	1		msigdb.txt	REACTOME_AXON_GUIDANCE	0.000516707	17	AGRN,COL1A2,COL3A1,COL4A1,COL4A2,COL5A1,COL6A3,ENAH,GFRA1,ITGA5,LAMA1,NRP1,PLCG1,PLXNA3,ROBO3,SPTBN2,UNC5B	msigdb.txt	MORF_CUL1	2.21143e-07	23	AFG3L2,ARPC5,BZW1,DNAJC8,DRG1,EIF1AX,HDAC2,ILF2,IMMT,KARS,MDH1,METAP1,PPP2CA,PSMA4,PSMB2,PWP1,RAD21,RTN4,SMS,SSB,SUMO2,UBE2L3,YWHAQ	msigdb.txt	MCBRYAN_PUBERTAL_TGFB1_TARGETS_UP	7.22849e-05	14	CALD1,COL8A1,COTL1,FN1,GFRA1,HSPG2,ITGAV,JAG1,MMP14,PTPN14,SOX9,TNC,TNFAIP6,VCAN	msigdb.txt	JAATINEN_HEMATOPOIETIC_STEM_CELL_DN	0.704627	15	CD1D,CD2,CD36,DOCK9,F13A1,F5,FAM46C,FGL2,MS4A6A,RGS1,SAMHD1,SELENBP1,SERPINA1,TGFBR3,TOB1	msigdb.txt
GO_MORPHOGENESIS_OF_AN_EPITHELIUM	7.38549e-05	61	ACVR1,ADM,ARID1A,BAX,CELSR1,COL4A1,COL5A1,CSF1,CYR61,DDR1,DLG1,DNAAF1,DVL2,DVL3,EGFR,ENG,EPHA2,EZR,FLNA,FLRT3,FOXN4,FREM2,GJA1,GLI2,GLI3,GREM1,IGFBP5,INTU,ITGA5,KAT2A,KIF26B,KRT17,LAMA5,LRP5,MED12,MMP14,MPP5,NFATC4,NPHP3,PHACTR4,PKD1,PLOD3,PLXNB2,PLXND1,PTK7,SCRIB,SHROOM3,SIX4,SKI,SMO,SRF,STARD13,STK3,TGFB1I1,TGFB2,TRIM28,TSC2,VEGFA,WNK4,WNT7B,YAP1	msigdb.txt	GO_DENDRITIC_SHAFT	0.00291066	7	AKAP5,CNIH3,GRM7,HTR2A,LPAR1,LZTS1,NLGN1	msigdb.txt	LINDGREN_BLADDER_CANCER_CLUSTER_3_UP	2.93427e-11	52	AURKA,BLVRB,CCNB1,CCNB2,CDCA8,CDK1,CENPA,CEP55,CHAF1B,CKS1B,CKS2,COX7B,DBF4,DLGAP5,EBP,EID2,FAF1,GCA,GLO1,GUCY1A3,H2AFV,H2AFZ,HMGB2,KIF2C,KPNA2,MAD2L1,MAPRE1,MELK,MRPL48,MYBL2,NASP,PDXP,PEBP1,PIGC,PKIB,PLK1,PPA2,PRC1,PTTG1,RBBP7,RFC4,RMI2,RNASEH2A,RNFT2,RPA3,SAE1,STMN1,TACC3,TK1,TM4SF1,UBE2C,VRK1	msigdb.txt	GO_BICARBONATE_TRANSPORT	0.377303	4	AQP1,CA14,CA4,SLC4A5	msigdb.txt	MASSARWEH_TAMOXIFEN_RESISTANCE_DN	1	1		msigdb.txt	XU_CREBBP_TARGETS_UP	1	1		msigdb.txt	GO_EYE_DEVELOPMENT	0.000555698	20	BMP6,CALB1,COL4A1,COL5A1,FOXF2,JAG1,MAB21L2,MEIS1,NEUROD1,NRP1,PAX2,POU4F2,PPP1R13L,PTF1A,PTN,SDK2,SRF,TFAP2A,TFAP2B,WNT2B	msigdb.txt	ZHANG_BREAST_CANCER_PROGENITORS_UP	2.25135e-07	69	ACAT2,ACSL3,ACTR6,ACYP1,ARPP19,ATAD1,AZIN1,CCDC90B,DCK,DLAT,DNAJA1,EID1,FAM13B,FARSB,FH,FIGNL1,G3BP2,GLRB,HARS,IDH3A,IK,LRRC40,LSM7,MATR3,MDH1,MOB4,MRPS18C,MRPS31,NAE1,NDUFA4,NDUFC2,NDUFS4,NFU1,NUDCD1,OXCT1,PAIP2,PARK7,PFN2,PHF14,PIGF,POLR2B,POLR3K,PPAT,PPIP5K2,PSPC1,PWP1,RAD21,SEPHS2,SLC38A1,SNRPB2,SRSF3,SSB,STMN1,STRAP,STRBP,SUCLA2,TIMM17A,TMTC4,TNIK,TSPAN13,TTC3,UBE2D2,UCHL5,VBP1,VDAC1,VDAC3,X…	msigdb.txt	GO_RESPONSE_TO_TRANSFORMING_GROWTH_FACTOR_BETA	7.22849e-05	13	CAV1,COL3A1,COL4A2,FBN1,FERMT2,FN1,ITGB1,LEFTY2,LTBP2,NOX4,SOX9,TGFB2,ZYX	msigdb.txt	GO_MALE_GAMETE_GENERATION	0.704627	25	AKAP14,BBS4,C9orf24,CCNA1,CETN2,DNAH9,IQCG,MAK,MEIG1,MNS1,MYCBP,NME5,NPHP1,PACRG,RGS2,RSPH1,SOD1,SPA17,SPAG16,SPAG6,SPEF2,SSTR3,TEX15,TSGA10,TTC26	msigdb.txt
DAVICIONI_MOLECULAR_ARMS_VS_ERMS_DN	7.42204e-05	34	ARHGEF40,BMP1,COLEC12,CRTAP,EEF1D,EGFR,EPHB3,EPHB4,ERBB2,ERF,FAM160B2,FBN2,FNDC3B,GPC4,KCTD12,KHNYN,MFAP4,MMP2,OBSL1,OCA2,PLAG1,PMP22,RAB32,REEP4,RHBDF1,RHOG,SEMA3B,SERPINH1,SLC39A4,TNFRSF1A,TRIP10,TRIP6,TSKU,ZFP36L2	msigdb.txt	GO_LOCOMOTION	0.00292765	49	ADAMTS12,AMOTL1,ARX,ATP2B4,CD86,CHGA,CNTN4,DAB1,DDIT4,DISC1,DIXDC1,EFNA5,ELMO1,EPHA5,GATA2,GATA3,GRB14,HTR2A,ITGA2,JPH3,KDR,LMX1A,LPAR1,MMP1,NKX2-1,NR2F2,NRP1,NRXN1,NTRK3,PARVA,PDGFB,PITX2,PLD2,PLXNA2,POU4F1,RASGEF1A,SEMA4D,SH3KBP1,SIAH2,SLC7A5,SLIT2,SLIT3,SPTB,SRGAP2,THBS1,TNFSF12,TNR,UNC5A,UNC5D	msigdb.txt	GNF2_CKS2	3.12447e-11	20	CCNA2,CCNB2,CCT2,CDCA3,CDK1,CKS2,DLGAP5,FEN1,HMGB2,HMMR,NDC80,NUSAP1,PRC1,PTTG1,RFC4,RPA3,SLBP,SNRPD1,TTK,VRK1	msigdb.txt	GO_VESICLE_LUMEN	0.382055	6	FGA,FGB,FGG,GCG,HP,HPX	msigdb.txt	GO_STEROID_METABOLIC_PROCESS	1	1		msigdb.txt	BIOCARTA_TPO_PATHWAY	1	1		msigdb.txt	GO_MORPHOGENESIS_OF_A_BRANCHING_STRUCTURE	0.000567663	14	COL4A1,DLX2,EDNRA,GBX2,GDF7,GLI2,MYC,NRP1,PAX2,PKD1,SEMA3C,SPRY2,SRF,WNT1	msigdb.txt	ACEVEDO_LIVER_CANCER_UP	2.35392e-07	126	AASDHPPT,ABLIM3,ACBD6,ACP1,ACTR6,ALG6,ANAPC13,ANKMY2,AP1S2,AP3S1,ARF3,ARPC5,ARPP19,ATAD1,ATP6V1A,BLVRA,BZW2,C4orf33,C6orf226,CCDC167,CCDC91,CDK5,CHCHD3,CHMP2B,CIAPIN1,CISD1,COPS4,COX7B,DHX15,DPH3,DUSP12,DYNLRB1,EEF1E1,FAM192A,FUNDC1,GMFG,GNAI3,GPBP1,GSTA4,H3F3C,HDAC2,HERC6,HLA-DRA,HN1,HSP90AB1,IDI1,IK,ILF2,IMMT,IMPA1,IRX3,ISCA1,ITFG1,JARID2,KIDINS220,KIFAP3,KLHL2,KLHL9,KPNA2,LAMTOR3,METTL5,MORF4L…	msigdb.txt	GSE35825_UNTREATED_VS_IFNG_STIM_MACROPHAGE_UP	7.59504e-05	15	ACTN1,AGRN,BCL2L14,CAV1,CCNG2,COL27A1,HK2,JAG1,MMP14,P4HA1,PDPN,SLC16A3,SLFN5,TUBB6,VCL	msigdb.txt	GO_COPPER_ION_BINDING	0.705178	6	DCT,F5,PRND,SOD1,SOD3,TYRP1	msigdb.txt
MANALO_HYPOXIA_UP	7.44887e-05	38	ABCA1,ADM,AK4,AXL,BGN,BHLHE40,CCNG2,CHSY1,COL4A1,COL4A2,COL5A1,CREB3L2,FILIP1L,FNDC3B,HLA-E,LIMS1,LOX,MMP2,NEDD9,NFATC4,P4HA1,PGM1,PLOD1,PLOD2,PPP1R13L,PTPRF,RGS3,SERPINE1,SLC6A8,SMAD6,STC2,SYNPO,TCF7L1,TGFBI,TSKU,VEGFA,VLDLR,WASF2	msigdb.txt	GO_TISSUE_DEVELOPMENT	0.00292765	62	AHI1,ALDOC,ARX,CAT,CFLAR,CLDN3,CLIC5,CRABP2,DACT2,DMRTA2,DSCAM,EEF2,EPCAM,FHOD3,FOXA1,FOXO1,FRAS1,FZD1,GATA2,GATA3,GCNT3,HIVEP3,ID4,IRX1,IRX2,ITGA2,KDR,LGR4,MAGI2,MAN2A1,NEBL,NKX2-1,NKX6-1,NPNT,NR2F2,NRP1,NTRK3,OLFM1,PDGFB,PHGDH,PITX2,PLXNA2,POSTN,POU4F1,PPARGC1A,PPL,RBP4,RIPK4,SEMA4D,SFRP1,SHROOM3,SLIT2,SMAD3,SOX2,TAGLN2,THRB,TNNI1,TNNI3,TRPS1,VIM,WNT4,XK	msigdb.txt	MORF_PTPN11	3.61159e-11	29	ACOT7,ANP32A,ATP5G3,ATP5J,ATP5O,BUB3,CCT8,CDC123,CYCS,FEN1,H2AFZ,HDDC2,LMNB2,LSM4,MAPRE1,NAA10,NDC80,NDUFB3,NDUFS3,NDUFS6,NDUFV2,NHP2,PARK7,PTGES3,SLBP,SOD1,SRSF9,UBE2N,VDAC1	msigdb.txt	GO_POSITIVE_REGULATION_OF_CALCIUM_ION_TRANSPORT	0.382055	6	ATP2B2,GCG,GSTM2,KCNE2,ORAI1,TRDN	msigdb.txt	GO_REGULATION_OF_I_KAPPAB_KINASE_NF_KAPPAB_SIGNALING	1	1		msigdb.txt	GO_CARDIAC_EPITHELIAL_TO_MESENCHYMAL_TRANSITION	1	1		msigdb.txt	GO_DEVELOPMENTAL_GROWTH_INVOLVED_IN_MORPHOGENESIS	0.000574587	11	CPNE1,EFNA5,KIF26B,NRP1,PLXNA3,POU4F2,POU4F3,PTK7,SEMA5B,SPRY2,TRIM28	msigdb.txt	GARY_CD5_TARGETS_DN	2.35392e-07	71	ABT1,AMD1,AP4S1,ATP2B1,ATP6V1C1,AZIN1,BASP1,BCLAF1,BZW1,CCT6A,COX5A,CYB5B,DAAM1,DCTPP1,DDX1,DHX9,DNAJA1,DNAJB6,DNAJC7,DNTTIP2,DRG1,DYNC1LI1,EIF1AX,ENSA,FIGNL1,GDAP1,GNL2,H3F3A,H3F3B,HINT1,HLA-DMA,ISCA1,KLC1,KPNA2,LSM10,MATR3,MRPL1,MRPL15,MRPL20,MRPL36,MRPS11,MRPS23,NDUFB7,NME1,NOLC1,NOP56,NOP58,PAFAH1B1,PDCD5,PHB,PSMA7,PSMC6,PSMD1,PSMD13,RABEPK,RAN,RANBP6,RPP40,RUNX1T1,SOD2,SRSF3,STIP1,STX7,TLR10…	msigdb.txt	GO_CELL_CELL_JUNCTION	8.17212e-05	21	ACTN1,AHNAK,ATP1A2,DLG1,DPP4,FAT1,FAT2,FLNA,ITGB1,JAM2,MARVELD3,MLC1,MYO1E,PKP2,PLCG1,PTK7,SYNPO,TEK,TLN1,VCL,ZYX	msigdb.txt	GO_ETHANOLAMINE_CONTAINING_COMPOUND_METABOLIC_PROCESS	0.719126	8	APOA1,CDS1,ENPP2,ENPP6,FGF7,PLA2G1B,SGMS2,SMPD2	msigdb.txt
GO_REGULATION_OF_CELL_MORPHOGENESIS_INVOLVED_IN_DIFFERENTIATION	7.70943e-05	53	ABL1,ACTN4,ANAPC2,ARHGEF1,BCL9L,COL1A1,CUL7,CUX1,CXCL12,DAB2,ELL3,EP300,EPHB3,FLNA,FN1,GBP1,GOLGA4,GREM1,KANK1,LIF,LIMS1,LRP4,NFATC4,NR2E1,NUMBL,OBSL1,OMG,PDLIM5,PLXNA3,PLXNB1,PLXNB2,PLXNB3,PLXNC1,PLXND1,POFUT2,RCC2,RREB1,S100A10,SEMA3B,SHANK3,SMAD7,SPG20,SRF,SSH3,STK11,SYNGAP1,TGFB1I1,TGFB2,TGFB3,TRIOBP,VASN,VEGFA,WWTR1	msigdb.txt	GO_REGULATION_OF_SMOOTH_MUSCLE_CELL_MIGRATION	0.00292991	8	ACE,ITGA2,LPAR1,NRP1,PDGFB,POSTN,PPARGC1A,SLIT2	msigdb.txt	NAKAMURA_TUMOR_ZONE_PERIPHERAL_VS_CENTRAL_UP	3.825e-11	48	ACOT7,ATP5I,AURKAIP1,C4orf48,CALM2,CALM3,CCNB2,CCT2,CDK1,CEP55,DCTPP1,FH,HMMR,HSPE1,ID2,KPNA2,LSM10,MED27,MINOS1,MLLT11,MRPL22,MRPL47,MRPL48,NDUFS6,NET1,NME1,PHB,POMP,PSMA3,PSMA4,PSMA6,PSMB2,PSMD1,PSMD14,RFC4,RNF5,RPA3,TK1,TRAPPC4,TUBA1A,TUBA1B,TUBB2A,TUBB4B,TUBG1,UBE2D2,UBE2L3,UBE2N,VSNL1	msigdb.txt	BENPORATH_PRC2_TARGETS	0.382055	18	AQP5,C1orf194,CBLN4,COL4A6,CRYBA2,ECEL1,FEZF2,FOXE1,FOXF1,LRCH2,LRRC71,MSX1,RAX,REPS2,SFRP1,SPAG6,TBX5,TPPP3	msigdb.txt	GO_REGULATION_OF_ERK1_AND_ERK2_CASCADE	1	1		msigdb.txt	LA_MEN1_TARGETS	1	1		msigdb.txt	GO_CONNECTIVE_TISSUE_DEVELOPMENT	0.000581698	15	ACTA2,BMP6,CER1,COL11A1,COL11A2,COL5A1,DLX2,EBF2,FGFR3,GLI2,HOXB3,PKD1,PRRX1,SRF,WNT2B	msigdb.txt	GO_MITOCHONDRIAL_RESPIRATORY_CHAIN_COMPLEX_ASSEMBLY	2.42473e-07	22	AIFM1,NDUFA12,NDUFA13,NDUFA5,NDUFA6,NDUFA8,NDUFAB1,NDUFAF2,NDUFAF4,NDUFB1,NDUFB11,NDUFB2,NDUFB3,NDUFB6,NDUFB7,NDUFB8,NDUFB9,NDUFC2,NDUFS1,NDUFS4,NDUFS6,NDUFV2	msigdb.txt	GO_REGULATION_OF_CELL_PROLIFERATION	8.43659e-05	49	ATF3,CAV1,CAV2,CD109,DLG1,DPP4,EGFR,FGF5,FN1,FOSL2,GFAP,GLI2,HIF1A,HIST1H2AC,HMOX1,ICOSLG,INTU,ITGAV,ITGB1,JAG1,KCNK2,LAMC1,MARVELD3,MCC,NACC2,NOTCH3,NOX4,NR2F2,NUAK1,PAX2,PDCD1LG2,PKP2,PLAU,PRRX1,PTGER4,PTN,PTPN14,SHMT2,SIX1,SOX9,SRF,TEK,TGFB1I1,TGFB2,TLR4,TNC,TNS3,TP53,VEGFC	msigdb.txt	ROYLANCE_BREAST_CANCER_16Q_COPY_NUMBER_DN	0.774748	4	DYNLRB2,IRX6,MYLK3,WWOX	msigdb.txt
GO_INTRACELLULAR_SIGNAL_TRANSDUCTION	8.61433e-05	175	ABL1,ACOT11,ADCY6,ADM,AEN,AGT,AKT2,ARAF,ARHGAP31,ARHGEF1,ARHGEF18,ATM,AXL,BAX,BBC3,BIRC3,C8orf44-SGK3,CAPS,CAV1,CDC42BPG,CDC42EP1,CDK2,CDKN1A,CEBPB,CELSR1,CIDEB,CISH,CNOT3,CRYAB,CTGF,DDX58,DMPK,DNMBP,DOCK1,DOCK5,DVL2,DVL3,E2F7,EDA2R,EFS,EGFR,EP300,EPHA2,ERBB2,EZR,FGFR3,FLCN,GAB1,GHR,GREM1,GUCY1A2,HSPB1,IGFBP5,IKBKB,IL5RA,INPP5D,INPP5F,IRAK4,IRF7,IRS1,IRS2,ITGAV,ITPKB,JUN,KL,KRIT1,KSR1,LAT,LATS1,L…	msigdb.txt	GO_NEGATIVE_REGULATION_OF_NERVOUS_SYSTEM_DEVELOPMENT	0.00293083	19	CNTN4,DAB1,DIXDC1,FSTL4,ID4,LMX1A,LPAR1,MBP,NKX6-1,NLGN1,NRP1,NTRK3,RFX4,SEMA4D,SLIT2,SOX2,SRGAP2,TNR,VIM	msigdb.txt	GO_ATP_SYNTHESIS_COUPLED_PROTON_TRANSPORT	4.24966e-11	14	ATP5A1,ATP5B,ATP5C1,ATP5D,ATP5E,ATP5F1,ATP5G1,ATP5G3,ATP5H,ATP5I,ATP5J,ATP5J2,ATP5O,STOML2	msigdb.txt	SMID_BREAST_CANCER_RELAPSE_IN_BONE_DN	0.382055	11	AQP5,CLDN10,GABRP,GALNT14,KYNU,NMU,RARRES1,SFRP1,SLC6A14,TRIM29,WIF1	msigdb.txt	RUTELLA_RESPONSE_TO_HGF_DN	1	1		msigdb.txt	GO_HISTONE_PHOSPHORYLATION	1	1		msigdb.txt	MODULE_329	0.000621191	8	ACTA2,ACTC1,ADAM12,COL6A3,EDNRA,LAMA2,PLN,SPEG	msigdb.txt	GSE24634_NAIVE_CD4_TCELL_VS_DAY5_IL4_CONV_TREG_DN	2.66147e-07	43	AASDHPPT,ACAT1,AFG3L2,ARL3,ATP6V0B,ATP6V1C1,ATP6V1D,BLVRA,C12orf4,C1QBP,CASP3,CCT2,CCT7,CDK5,CISD1,CYB5B,CYCS,DNAJA1,GLO1,HK1,HSPE1,IDH1,IMMT,KIF3A,NAA10,NAPG,NARS2,NDUFA8,NDUFB3,NDUFC2,NTHL1,PFDN2,PHB,POMP,PPA2,PPAT,PPIA,RNF14,TIMM17A,UBE2K,UBE2L3,UBE2N,UCHL3	msigdb.txt	GO_BANDED_COLLAGEN_FIBRIL	8.43659e-05	5	COL11A1,COL11A2,COL27A1,COL3A1,COL5A1	msigdb.txt	GSE22886_NEUTROPHIL_VS_MONOCYTE_UP	0.774748	13	ALDOB,ANXA13,CD2,CPA2,DNAH3,EFHC2,FAM46C,GLRB,HIST1H1C,MAK,MANSC1,MYCBP,TREML2	msigdb.txt
GO_RESPONSE_TO_OXYGEN_LEVELS	8.91423e-05	50	ACAA2,ACTN4,ADM,AGTRAP,ARNT,ATM,BBC3,CAV1,CDKN1A,COL1A1,CREBBP,CRYAB,CTGF,CXCL12,DPP4,ECE1,ENG,EP300,FAS,FOXO1,ICAM1,LIMD1,LMNA,MDM2,MMP14,MMP2,NDNF,NOL3,NPPA,OXTR,PDGFRB,PLAU,PLOD1,PLOD2,POLG,PPARA,PTK2B,RYR1,SLC9A1,SRF,STC2,STOX1,TGFB2,TGFB3,THBS1,TP53,VASN,VEGFA,VLDLR,WTIP	msigdb.txt	V$TAL1ALPHAE47_01	0.00309195	18	CADM2,CDH23,CPE,DMD,ELL2,ELMO1,FAM19A1,FOXP1,GRID2,HES6,MAP1A,MAP7,PDGFB,PLCB1,SH3KBP1,SMAD3,TC2N,TPH2	msigdb.txt	GO_ENERGY_COUPLED_PROTON_TRANSPORT_DOWN_ELECTROCHEMICAL_GRADIENT	4.24966e-11	14	ATP5A1,ATP5B,ATP5C1,ATP5D,ATP5E,ATP5F1,ATP5G1,ATP5G3,ATP5H,ATP5I,ATP5J,ATP5J2,ATP5O,STOML2	msigdb.txt	HERNANDEZ_ABERRANT_MITOSIS_BY_DOCETACEL_4NM_UP	0.382055	3	FGG,MITF,TYRP1	msigdb.txt	V$COUP_DR1_Q6	1	1		msigdb.txt	HOEGERKORP_CD44_TARGETS_TEMPORAL_DN	1	1		msigdb.txt	GO_UROGENITAL_SYSTEM_DEVELOPMENT	0.000631858	19	ACTA2,BMP6,CALB1,CER1,COL4A1,GCNT4,GLI2,JAG1,KIF26B,KLF15,LRP4,MYC,NOTCH3,NRP1,PAX2,PKD1,TFAP2A,TFAP2B,WNT1	msigdb.txt	GSE24574_NAIVE_VS_TCONV_CD4_TCELL_DN	2.70648e-07	42	ATP1B3,C1orf216,CD28,COPS8,DCUN1D4,ELMO1,FXN,HSP90AB1,IDH3A,IDI1,IL18R1,IL18RAP,IMMT,LSM7,MAPRE2,NDUFS6,NHP2,NME1,NOP56,OAT,PHB,POLR2G,PPAT,PPP2CA,PRR3,PSMA6,PSMD1,PSMD7,PWP1,QDPR,RFC4,SNRPD1,SRPK1,SRR,SUCLA2,TIMM17A,TUBA1B,TXN,TXNDC9,UBE2V2,VDAC3,WDR47	msigdb.txt	GO_CARDIAC_CHAMBER_MORPHOGENESIS	9.31993e-05	11	CITED2,COL11A1,FHL2,HIF1A,JAG1,PKP2,SEMA3C,SRF,TEK,TNNT2,ZFPM2	msigdb.txt	GO_VESICLE_LUMEN	0.774748	9	APOA1,CLEC3B,F13A1,F5,FGB,FGG,HPX,IGF2,SERPINA1	msigdb.txt
GSE12366_GC_VS_MEMORY_BCELL_DN	8.97317e-05	36	BCL9L,CAPS,CCND2,CDKN1A,CFLAR,CRTAP,CTC1,GOLGA8A,HERPUD2,IER5,IL18BP,KAT2A,LIMD1,LIX1L,LTBP3,MAN2B1,MUC20,N4BP2L1,NLRP1,NOTCH2,PARP12,PDGFRB,PLAG1,PLXNC1,RIN3,SERPINB6,SERTAD2,SKI,SNX18,TMEM63A,TRIM22,ZBTB7A,ZFP36L2,ZNF264,ZNF419,ZNF615	msigdb.txt	DURAND_STROMA_S_UP	0.00312875	20	ADAMTS12,EFNA5,ELL2,FZD1,GATA3,INF2,KCNA4,LOXL1,LPAR1,MOGAT2,MTSS1L,NES,NOVA1,PLXNA2,POSTN,SORCS2,ST3GAL1,TMEM121,TMEM47,TSPAN7	msigdb.txt	GO_CELLULAR_MACROMOLECULAR_COMPLEX_ASSEMBLY	4.39493e-11	85	ADRM1,AIFM1,AP2S1,ARL2,ASF1B,CCT2,CDC123,CENPA,CHAF1B,CHMP2A,CORO7,CORO7-PAM16,COX11,EID2,EIF3K,GTF2A2,H2AFX,H2AFY2,H3F3A,H3F3B,HIST1H2BH,HIST1H4J,HIST2H2BE,HLA-DMA,HLA-DRB1,HMGB2,IMMP1L,LSM3,LSM4,MKKS,MRPL20,MRPS11,NAP1L4,NASP,NDUFA11,NDUFA12,NDUFA13,NDUFA3,NDUFA5,NDUFA6,NDUFA8,NDUFAB1,NDUFAF2,NDUFAF4,NDUFB1,NDUFB10,NDUFB11,NDUFB2,NDUFB3,NDUFB6,NDUFB7,NDUFB8,NDUFB9,NDUFC2,NDUFS3,NDUFS6,NDUFV2,NE…	msigdb.txt	MODULE_112	0.384978	10	ACR,C7,CLDN10,DEFB1,KYNU,LUM,MAOB,NMU,TRIM29,TYRP1	msigdb.txt	GO_POSITIVE_REGULATION_OF_ION_TRANSPORT	1	1		msigdb.txt	GCM_FANCL	1	1		msigdb.txt	VALK_AML_WITH_FLT3_ITD	0.000649006	7	GOLGA8A,HOXA9,HOXB2,HOXB3,HOXB5,IL1RAP,SOCS2	msigdb.txt	GSE41867_DAY8_VS_DAY15_LCMV_CLONE13_EFFECTOR_CD8_TCELL_DN	2.72718e-07	41	CBX3,CCDC90B,CDC123,CMAS,DCXR,DDX1,DRG1,EIF1AX,EIF3K,FAF1,GALE,GCA,GLOD4,GPHN,MAPRE2,MKKS,MRPL15,NDUFA5,NDUFB3,NDUFS6,NIT2,NSMCE1,PIGF,PIN4,POLR3K,PSMC6,RBM12,RNF5,RPS19BP1,SARNP,SEH1L,SNRPD1,STOML2,STX12,SV2A,TIMM23,TIPRL,UCHL3,UPP1,VPS29,ZCCHC17	msigdb.txt	GO_REGULATION_OF_NERVOUS_SYSTEM_DEVELOPMENT	9.46536e-05	31	AGRN,ASAP1,CAV1,COL3A1,CUX1,DLG1,FN1,GFAP,GLI2,HIF1A,ITGB1,JAG1,LRP1,LRP4,LRRN1,NOTCH3,OMG,PAX2,PRRX1,PTK7,PTN,S1PR5,SEMA3B,SEMA3C,SIPA1L1,SIX1,SOX9,SRF,TNFRSF12A,UST,VEGFC	msigdb.txt	VECCHI_GASTRIC_CANCER_EARLY_DN	0.778079	20	AADAC,APOA1,ARRDC4,C6,C7,CD302,CD36,CFH,CPA2,ENPP2,F13A1,FAM46C,GMPR,GSTA3,HMGN5,MAP9,NME5,PDK4,PTGER3,UGT2B28	msigdb.txt
GO_NUCLEIC_ACID_BINDING_TRANSCRIPTION_FACTOR_ACTIVITY	8.97317e-05	139	AEBP1,AEBP2,AFF1,AKNA,ARID5B,ARNT,ATF3,ATF7,ATOH8,BHLHE40,CAMTA2,CEBPB,CEBPD,CREB3L2,CREB5,CREBBP,E2F7,EBF4,ELF1,ELF4,ELK3,EP300,ERF,ERG,FOSL1,FOSL2,FOXK1,FOXN3,FOXN4,FOXO1,GATAD1,GATAD2B,GLI2,GLI3,GLIS2,HSF1,IRF2,IRF7,JDP2,JUN,KCNIP3,KIAA1958,KLF16,KLF5,MAF,MITF,MLXIP,MNT,MTA1,MTF1,MXD1,MYPOP,MZF1,NACC2,NFATC1,NFATC3,NFATC4,NFIC,NFKB1,NFKB2,NR1D1,NR1H2,NR2E1,NR3C2,PLAG1,PLAGL1,PLAGL2,POU2F3,PPAR…	msigdb.txt	GO_CELL_CELL_ADHESION_VIA_PLASMA_MEMBRANE_ADHESION_MOLECULES	0.00319013	16	AMIGO2,CADM2,CDH12,CDH23,CDH7,CLDN3,DAB1,DCHS2,DSCAM,GRID2,IGSF9B,NLGN1,NPTN,NRXN1,PCDH9,PTPRT	msigdb.txt	ISHIDA_E2F_TARGETS	4.77677e-11	20	ASF1B,AURKB,CCNA2,CCNB1,CCNB2,CDK1,DBF4,DCTPP1,FEN1,HMGB2,HMGB3,KPNA2,NDC80,NUSAP1,PRC1,PTTG1,SLBP,STMN1,TK1,UBE2T	msigdb.txt	COLDREN_GEFITINIB_RESISTANCE_DN	0.396466	9	AGR2,CAPS,MPZL2,PRR15L,REPS2,TMC5,TMEM45B,TSPAN1,VAMP8	msigdb.txt	GO_SULFUR_COMPOUND_BINDING	1	1		msigdb.txt	GO_MYOFILAMENT	1	1		msigdb.txt	KRIEG_HYPOXIA_NOT_VIA_KDM3A	0.000667817	32	ASAP1,BNIP3,CDC42EP1,CIC,EIF4EBP1,FGF11,FLNA,FOXN3,GLIS2,GYS1,HK2,IL1RAP,LGALS1,LHFPL2,LOX,MAPK7,MAPK8IP3,MEX3D,MICAL3,MYC,NUAK1,PAX2,PFKFB3,PMEPA1,POLE,PPP1R13L,RCC2,SEMA5B,SLC7A5,TNFAIP6,TTYH3,ZYX	msigdb.txt	MORF_MAP2K2	2.84426e-07	33	AFG3L2,AP3S1,ATP5G3,ATP5O,ATXN10,BUB3,CCT5,CCT7,COPS5,COX5B,COX8A,CYCS,DRG1,EIF3K,FIBP,GNB1,HDAC2,IFRD1,KARS,LSM4,LYPLA1,MDH1,MRPS18B,PARK7,PCMT1,PSMB2,PSMB7,PTDSS1,RHEB,SOD1,VDAC3,VPS26A,YWHAQ	msigdb.txt	GO_EMBRYONIC_ORGAN_DEVELOPMENT	9.50857e-05	22	CITED2,COL11A1,DLG1,EGFR,FBN1,FBN2,GAB1,GBX2,GLI2,HIF1A,MMP14,NDST1,NR2F2,PAX2,POU4F3,PRRX1,PTK7,SIX1,SOX9,SRF,TGFB2,ZFPM2	msigdb.txt	FOSTER_KDM1A_TARGETS_UP	0.793847	16	BARX2,BCAS1,CRYGS,GCA,GMPR,GSTA3,KIAA0895,MANSC1,NPW,NRG4,OC90,PMEL,RASGRP3,SRD5A2,TAF9B,TEKT1	msigdb.txt
GRAESSMANN_RESPONSE_TO_MC_AND_DOXORUBICIN_UP	9.0919e-05	82	ABHD4,ACAD11,AHNAK,AK4,ANGPTL2,BMP1,CALHM2,CAPN10,CDKN1A,COL11A2,DAB2,DBT,DCBLD1,DDR1,DMPK,DNAJB2,DPP7,DRAM1,ECE1,FAM102A,FAS,FBXL20,FDXR,FLCN,FRMD8,GDF15,GGA2,GPR146,GUSB,HEXB,HIST1H3D,IDUA,INPP5D,IVD,KCTD12,LIF,MAN2B1,MAPKBP1,MARVELD1,MDM2,MYO1H,N4BP2L1,NBEAL2,NFATC3,NID2,NLRX1,NXN,PDLIM5,PIAS3,PLEC,PLXNB2,POM121C,PPM1M,RAB11FIP5,RASA4,RBM38,RHPN2,RIN2,SDCCAG3,SESN2,SIDT2,SLC27A1,SLC33A1,SLC39A…	msigdb.txt	GO_HEPARIN_BINDING	0.00327229	14	ADAMTS5,FGF12,FGF14,GREM2,LIPG,NELL2,NRP1,POSTN,RPL29,SFRP1,SLIT2,SLIT3,THBS1,THBS2	msigdb.txt	GSE23568_CTRL_VS_ID3_TRANSDUCED_CD8_TCELL_DN	4.87081e-11	39	ANAPC13,AP2S1,ASF1B,AURKA,AURKB,BARX1,C19orf53,CCNA2,CCNB2,CDC25C,CDCA3,CDCA8,CDK1,CKS1B,CYB5B,DNAJC8,HLA-DOA,MAD2L1,MRPL34,MRPS28,MYBL2,NDUFA5,NDUFAB1,NDUFB6,NUSAP1,PDCD5,POLR2K,POLR3K,PRC1,PSMB3,PSMB6,RANBP1,RPS26,STMN1,TTK,TXN,U2AF1,UQCRQ,USMG5	msigdb.txt	MODULE_129	0.396466	9	B4GALT4,CRYGA,FGF7,HPX,PCK1,SFRP1,SYNE2,TSPAN1,UPK1B	msigdb.txt	V$HNF1_C	1	1		msigdb.txt	GO_HEART_GROWTH	1	1		msigdb.txt	VERRECCHIA_RESPONSE_TO_TGFB1_C2	0.000689074	6	COL1A2,COL3A1,COL6A3,FN1,LRP1,WNT2B	msigdb.txt	GRADE_COLON_AND_RECTAL_CANCER_UP	2.88094e-07	53	ACBD6,ATP6AP2,AZGP1,CCT5,CCT7,CCT8,CHCHD2,COPS8,DDX1,DHX9,DRG1,ECD,EEF1E1,ETV4,EXOC2,FDFT1,GLO1,GTF2F2,GTF3A,HNRNPK,HSPE1,IFITM1,KARS,LDHB,MBTPS2,METTL5,NIT2,NOP56,NQO2,OLA1,PAFAH1B3,PDCD2L,PFDN2,PLCB4,POMP,PPA1,PPIA,PSMA2,PSMA3,PSMB7,PSMD14,PTDSS1,RAB4B,RAN,RHEB,SOD2,SPP1,SRP72,SSB,TBCE,UBE2N,VBP1,ZMYND8	msigdb.txt	CHEN_METABOLIC_SYNDROM_NETWORK	9.59482e-05	42	ANTXR1,ARHGAP10,ATF3,CACHD1,CCDC80,CMTM3,COL4A1,COL5A1,COL8A1,COTL1,DOCK2,ENAH,EPSTI1,FAM129A,FBLN5,FBN1,FHL2,FLNA,GLIPR1,HK2,ICOSLG,KIF1C,LOX,LOXL2,LTBP2,MYO1E,PRR5L,RAB11FIP5,S1PR5,SEMA3B,SGPL1,SLC1A5,SYNPO,TGFB1I1,TLR4,TMEM106A,TNC,TNFAIP6,TNIP1,TUBB6,VCAN,ZFYVE26	msigdb.txt	MODULE_223	0.801565	11	CCL14,CD2,ENPEP,EREG,FGB,FGG,HLA-A,IGF2,SELL,SERPINF1,TFF3	msigdb.txt
GSE17301_CTRL_VS_48H_IFNA2_STIM_CD8_TCELL_DN	9.81895e-05	35	ARAP1,ARFGAP1,ARHGEF1,CAPN10,CIC,CTC1,ECE1,FBLN5,GLTP,HDAC7,HKDC1,KDM5C,KIAA0754,LMF2,LRCH4,MED25,MFGE8,MYO9B,PLXNB1,POLH,PTK2B,RAB32,RBM38,REEP4,RHOT2,S100A10,SETD1B,SPSB3,STON1,TBC1D17,TLL1,UNKL,UPB1,USP20,XYLT2	msigdb.txt	GO_POSITIVE_REGULATION_OF_CELLULAR_COMPONENT_ORGANIZATION	0.00328886	50	AHI1,AKAP5,AMIGO2,AUTS2,BCL6,CBLN2,CLU,CRABP2,DISC1,DMD,DPP10,DSCAM,EFNA5,ENC1,FNIP2,FRMPD4,GATA2,GATA3,ISLR2,ITGA2,KDR,LPAR1,LRRTM1,LRRTM3,MAGI2,MMP1,MYB,NES,NLGN1,NOS1,NPTN,NRP1,NRXN1,NTRK3,OLFM1,OXTR,PDGFB,PLCB1,PPARGC1A,PPP1R9A,SEMA4D,SERPINF2,SFRP1,SLIT2,SMAD3,SYT4,TF,THBS2,TPBG,WNT4	msigdb.txt	GSE37532_WT_VS_PPARG_KO_VISCERAL_ADIPOSE_TISSUE_TREG_UP	5.47444e-11	38	C6orf226,CALM2,CALM3,CDC25C,CDCA8,CDKN3,CKS1B,DEPDC1B,DLGAP5,H2AFJ,H2AFV,H2AFX,HMGB2,HMGB3,HN1,HNRNPA2B1,KIF2C,KPNA2,LSM3,MELK,NAP1L4,NDC80,NRM,NUSAP1,PAPSS1,PRC1,RFC4,RFWD2,SAE1,SARNP,SLBP,SPA17,SRP9,STMN1,TACC3,TUBB4B,UBE2T,YWHAZ	msigdb.txt	NAKAMURA_TUMOR_ZONE_PERIPHERAL_VS_CENTRAL_DN	0.399902	17	CHI3L1,CLDN10,FAM13A,GOLGA8J,HP,LUM,RARRES1,SLC5A3,SLC6A14,SLCO1B3,STAT6,STEAP4,SYNE2,TMC5,TRIM29,TSPAN1,XIAP	msigdb.txt	V$ZF5_B	1	1		msigdb.txt	GO_NEGATIVE_REGULATION_OF_VIRAL_TRANSCRIPTION	1	1		msigdb.txt	GO_MULTICELLULAR_ORGANISM_METABOLIC_PROCESS	0.000689074	10	COL11A1,COL11A2,COL12A1,COL1A2,COL25A1,COL3A1,COL4A1,COL4A2,COL5A1,COL6A3	msigdb.txt	GO_IMMUNE_RESPONSE_REGULATING_CELL_SURFACE_RECEPTOR_SIGNALING_PATHWAY	2.98229e-07	54	ACTR2,ARPC1A,ARPC4,ARPC5,BTRC,CACNB4,CALM1,CALM2,CALM3,CD247,CD28,CD40,CDC42,ELMO1,FOS,HLA-DRA,HLA-DRB1,HLA-DRB5,HSP90AA1,HSP90AB1,IGLL1,KRAS,MAP2K4,MAPK10,MAPK8,MAPK9,MEF2C,PAK1,PAK3,PDE4B,PRKCE,PRKCQ,PSMA2,PSMA3,PSMA4,PSMA6,PSMA7,PSMB2,PSMB7,PSMC6,PSMD1,PSMD12,PSMD13,PSMD14,PSMD6,PSMD7,SKP1,STOML2,UBB,UBC,UBE2D1,UBE2D2,UBE2N,VAV3	msigdb.txt	GO_REGULATION_OF_ANATOMICAL_STRUCTURE_MORPHOGENESIS	9.59482e-05	38	ATP10A,BNIP3,CDC42EP1,CITED2,COL4A2,COL5A1,CUX1,DLG1,FERMT2,FLNA,FMNL2,FN1,HIF1A,HMOX1,HSPB1,LFNG,LRP4,OMG,PAX2,PDPN,PLAU,PLCG1,PTGER4,PTK7,PTN,SEMA3B,SEMA3C,SERPINE1,SIPA1L1,SIX1,SOX9,SRF,TEK,TGFB1I1,TGFB2,TNFRSF12A,UST,VEGFC	msigdb.txt	GO_PLATELET_ALPHA_GRANULE_LUMEN	0.801565	6	F13A1,F5,FGB,FGG,IGF2,SERPINA1	msigdb.txt
PID_SMAD2_3NUCLEAR_PATHWAY	0.000100636	21	ATF3,CDK2,CDKN1A,CEBPB,CREBBP,EP300,FOXO1,IRF7,ITGB5,JUN,KAT2A,LAMC1,PIAS3,RUNX2,SERPINE1,SIN3B,SKI,SMAD7,SP1,TCF3,TGIF2	msigdb.txt	GO_POSITIVE_REGULATION_OF_ENDOTHELIAL_CELL_MIGRATION	0.0035196	9	AMOTL1,ANXA3,FOXP1,GATA3,HSPB1,KDR,NRP1,PDGFB,THBS1	msigdb.txt	MODULE_98	6.00385e-11	59	ACTR1A,ANP32A,AP3M2,ARF5,CBX1,CCNA2,CCNB1,CCNB2,CDC25C,CDK1,CENPA,CHAF1B,CSRP2,FEN1,FKBP5,GTF2A2,GTF2F2,H2AFX,H2AFZ,HDAC1,HDAC2,HIST2H2BE,HMGB2,HMGN1,HNRNPA2B1,HNRNPH2,ILF2,KIF2C,MAD2L1,MYBL2,NAP1L4,NASP,NDC80,NME1,NUTF2,PIN1,PLK1,POLR2F,POLR2K,PSMA4,PSMA7,PSMB7,PSMD8,PTMA,PTTG1,RAN,RBBP7,RFC4,RPA3,SLBP,SNRPB2,SNRPC,SNRPD1,SRSF3,SSB,SUMO1,TAF7,TRA2B,YBX1	msigdb.txt	GO_COMPLEX_OF_COLLAGEN_TRIMERS	0.399902	3	COL4A6,DCN,LUM	msigdb.txt	V$ELF1_Q6	1	1		msigdb.txt	HORTON_SREBF_TARGETS	1	1		msigdb.txt	GO_CELL_JUNCTION	0.000697618	44	ACTC1,ACTN1,AGRN,AIF1L,CAV1,CAV2,CDC42EP1,CDH24,CNN2,DACT1,DBN1,ENAH,FABP7,FAP,FERMT2,FGFR3,FLNA,FLT1,HSPA1A,ITGA11,ITGA5,JAG1,JAM2,KLHL17,LIMA1,LRP1,MICALL2,NLGN2,NRP1,PALLD,PLCG1,PLXNA3,PPFIA1,PPP1R13L,PTK7,SAMD4A,SDK2,SH3PXD2A,SHISA9,SPTBN2,SYNDIG1,TEK,TGFB1I1,ZYX	msigdb.txt	KINSEY_TARGETS_OF_EWSR1_FLII_FUSION_UP	3.07321e-07	154	AASDHPPT,ACOT7,ACP1,ACSL4,ACTR2,ACYP1,ALG6,ANKRD46,ARG2,ARMC1,ARPC5,ASRGL1,BZW1,C1QBP,C1orf21,C9orf40,C9orf72,CACNB2,CACYBP,CCT2,CDC7,CDH12,CENPV,CHAF1B,CIAPIN1,CKAP5,CLGN,CMAS,COPS3,COPS5,CXorf57,CYB5B,CYB5R4,CYCS,DAB1,DCK,DCTPP1,DHX15,DLAT,DNAJC12,DPH3,EBP,EIF1AX,EIF5A,FAM49B,FARSB,FH,FIGNL1,FNIP2,GCH1,GDAP1,GDI2,GHITM,GLOD4,GLRX3,GNL2,GOT1,GRIK2,GRPEL1,GTF2A2,GTF2F2,HLTF,HMGB3,HMP19,HSF2,HSP90…	msigdb.txt	ZHU_CMV_ALL_DN	0.000102397	12	COL3A1,DDIT4,FLNA,ITSN1,LAMC1,LOX,MYLK,NR2F2,SERPINE1,SGCG,SULT1E1,VCAN	msigdb.txt	BIOCARTA_EXTRINSIC_PATHWAY	0.801565	3	F5,FGB,FGG	msigdb.txt
GO_REGULATION_OF_CELL_PROLIFERATION	0.000100678	167	ABL1,ADM,AGT,ARNT,ATF3,ATM,ATOH8,ATXN1L,BAX,BMP6,C8orf44-SGK3,CAV1,CAV2,CCDC88B,CDK10,CDK2,CDKN1A,CEBPB,CERS2,CFLAR,CHERP,CSF1,CTC1,CTF1,CTGF,CTNNA1,CXCL12,CYR61,DDR1,DLEC1,DLG1,DPP4,DVL2,E2F7,ECM1,EFEMP1,EGFR,EIF5A2,ELL3,ENG,ERBB2,FAP,FAS,FGFR3,FGFRL1,FLCN,FN1,FOSL1,FOSL2,FOXO1,FZR1,GJA1,GLI2,GLI3,GNG5,GREM1,HIST1H2AC,HLA-E,HSF1,HTR1A,ICOSLG,IFIT3,IGFBP2,IGFBP5,IGFBP7,IKBKB,INPP5D,INPPL1,INTU,IR…	msigdb.txt	GO_CIRCULATORY_SYSTEM_PROCESS	0.00374103	23	ACE,ADRA1B,ATP1A3,CARTPT,CHGA,DMD,FGF12,GCH1,GLP1R,GUCY1A3,GUCY1B3,HTR2A,NCALD,NKX2-1,NOS1,OXTR,PDGFB,POSTN,RCAN1,SERPINF2,SLIT2,TNNI1,TNNI3	msigdb.txt	CHANG_CYCLING_GENES	6.1058e-11	33	ASF1B,AURKA,BUB1B,BUB3,CCNA2,CCNB2,CDC25C,CDCA8,CDK1,CDKN3,CENPA,CKS2,DEPDC1B,DLGAP5,FAM72B,FEN1,H2AFX,HMMR,HN1,ILF2,MAD2L1,MELK,MND1,NUSAP1,PLK1,PTTG1,RFC4,TACC3,TUBB,TUBB4B,UBE2C,UBE2S,UBE2T	msigdb.txt	GO_WIDE_PORE_CHANNEL_ACTIVITY	0.399902	3	GJA3,GJA8,MIP	msigdb.txt	chr6q26	1	1		msigdb.txt	GO_RETROGRADE_TRANSPORT_VESICLE_RECYCLING_WITHIN_GOLGI	1	1		msigdb.txt	ONDER_CDH1_TARGETS_2_UP	0.000710332	17	ACTA2,ADAM12,ARHGEF40,COL1A2,COL3A1,COL5A1,COL6A3,FERMT2,FN1,FOXN3,LOX,NAV2,NRP1,PRRX1,PRUNE2,TNFAIP6,VCAN	msigdb.txt	GSE26030_TH1_VS_TH17_RESTIMULATED_DAY5_POST_POLARIZATION_UP	3.09327e-07	42	ATP5J,ATP5O,BCL6B,BTF3L4,CCR2,CDKN2D,COX6C,COX7A2,COX8A,DPH3,DYNLRB1,EIF3K,GLO1,LSM6,MRPL20,MRPL34,MRPL36,MRPS11,NDUFA6,NDUFB2,NDUFB9,NDUFS4,NEDD8,NTAN1,PFDN6,POMP,PSMA4,PSMB7,RABEPK,RBKS,RTN1,SLC25A17,SNRPF,SNRPN,SRP9,SSB,SUB1,TRO,UQCR11,UQCRHL,USP15,VPS26A	msigdb.txt	GO_AORTA_MORPHOGENESIS	0.000108424	6	COL3A1,JAG1,LRP1,MYLK,SIX1,SRF	msigdb.txt	GO_HISTONE_METHYLTRANSFERASE_ACTIVITY_H3_K4_SPECIFIC_	0.801565	3	DPY30,DYDC1,DYDC2	msigdb.txt
GO_TUBE_DEVELOPMENT	0.000100678	77	ACVR1,ADM,ARID1A,ATOH8,ATXN1L,BAX,CDKN1A,CELSR1,CIC,COL3A1,COL4A1,CP,CSF1,CTGF,DDR1,DLG1,DNAAF1,DVL2,DVL3,EGFR,ENG,EP300,EPHA2,EPHB3,FOXN4,GJA1,GLI2,GLI3,GREM1,HEG1,IGFBP5,INTU,ITGB3,KAT2A,KIF26B,KLF5,LAMA5,LIF,LOX,LRP5,MED12,MMP14,NFATC4,NPHP3,NUMA1,OXTR,PDGFC,PDGFRA,PDPN,PHACTR4,PKD1,PLOD3,PLXNB2,PLXND1,PTK7,SAV1,SCRIB,SHROOM3,SKI,SLC4A2,SMAD6,SMAD7,SMO,SPARC,SRF,STARD13,STK3,TBC1D20,TGFB2,TGFB…	msigdb.txt	V$AREB6_04	0.00374103	18	CADM2,CLMP,DMD,FAM19A1,FOXA1,FZD1,HIVEP3,KLF12,MAFB,MAP1A,MEIS2,POU4F1,SMARCA2,SNAP25,TAGLN2,TRPS1,WNT4,ZNF503	msigdb.txt	GOBERT_OLIGODENDROCYTE_DIFFERENTIATION_UP	6.21993e-11	72	ASF1B,AURKA,AURKB,BLVRB,BORA,BUB1B,C7orf50,CCNA2,CCNB1,CCNB2,CDC25C,CDCA3,CDCA8,CDK1,CDKN3,CENPA,CEP55,CHAF1B,CKS1B,CKS2,CLIC1,CSRP2,DBF4,DCTPP1,DEPDC1B,DLGAP5,DUSP12,DYNLL1,ERBB3,FAM72A,FEN1,GAP43,H2AFX,H2AFZ,HMGB2,HMGB3,HMGN5,HMMR,HN1,HYLS1,KIF2C,KPNA2,LDHB,LMNB2,LSM4,MAD1L1,MAD2L1,MDP1,MELK,MYBL2,NASP,NDC80,NET1,NOP58,NUSAP1,ODC1,PAFAH1B3,PIF1,PLK1,PRC1,PTTG1,RFC4,SLBP,SLC25A10,STMN1,TACC3,TK1…	msigdb.txt	GO_CGMP_METABOLIC_PROCESS	0.399902	3	AQP1,ATP2B2,GUCY2F	msigdb.txt	TURJANSKI_MAPK7_TARGETS	1	1		msigdb.txt	REACTOME_NUCLEAR_EVENTS_KINASE_AND_TRANSCRIPTION_FACTOR_ACTIVATION	1	1		msigdb.txt	TGATTTRY_V$GFI1_01	0.000735393	18	EMILIN2,FN1,FOXN3,HOXA2,HOXA9,HOXB5,HOXB8,HOXB9,KLF15,OTX1,PAX2,POU3F2,POU4F2,ROBO3,SEMA3C,SLC6A5,SP8,ZIC1	msigdb.txt	GO_CELLULAR_PROTEIN_COMPLEX_ASSEMBLY	3.26602e-07	59	AIFM1,AP2B1,ARL2,ARL6,ARPC4,CADPS,CALY,CCT2,CHMP2A,CLASP2,CORO7-PAM16,COX11,EID2,EPS15,EXOC2,FKBP4,HLA-DMA,HLA-DMB,HLA-DRA,HLA-DRB1,HMP19,HSP90AA1,MKKS,MSRB2,NDUFA12,NDUFA13,NDUFA5,NDUFA6,NDUFA8,NDUFAB1,NDUFAF2,NDUFAF4,NDUFB1,NDUFB11,NDUFB2,NDUFB3,NDUFB6,NDUFB7,NDUFB8,NDUFB9,NDUFC2,NDUFS1,NDUFS4,NDUFS6,NDUFV2,NEFL,PARK2,PFDN6,POMP,PSMD13,RAB1A,RANBP6,RTN4,SNAP25,SNAP91,TBCA,TCP1,UBE2K,VBP1	msigdb.txt	GO_SKELETAL_SYSTEM_DEVELOPMENT	0.000123489	23	COL11A1,COL11A2,COL12A1,COL27A1,COL3A1,DLG1,FBN1,FBN2,GLI2,HHIP,HIF1A,MMP14,NDST1,NPR2,PRRX1,PTGER4,SGPL1,SIX1,SOX9,SRF,TEK,TGFB2,VCAN	msigdb.txt	DOANE_BREAST_CANCER_CLASSES_UP	0.801565	7	AGR2,ALCAM,GPD1L,HPX,MLPH,PEX11A,TFF3	msigdb.txt
GO_INTEGRIN_BINDING	0.000101235	24	ACTN1,ACTN4,ADAM9,COL16A1,COL3A1,COL5A1,CTGF,CYR61,ECM2,FAP,FBLN5,FN1,ICAM1,ITGA5,LAMA5,LAMB2,LYN,MFGE8,MMP14,TGFBI,THBS1,TLN1,TNXB,UTRN	msigdb.txt	LEI_MYB_TARGETS	0.00382723	21	ANXA3,ASNS,CFLAR,CLDN3,CLU,CRABP2,EEF1A2,EPCAM,GATA3,HSPB1,KRT18,MMP1,PPL,PRSS23,SFRP1,SLC7A5,SMAD3,SMARCA2,TMEM47,TNIP1,VIM	msigdb.txt	MORF_UBE2N	6.34142e-11	27	ATP5G3,ATP5J,ATP5O,BUB3,CALM2,CALM3,CBX3,CCT2,CDC123,CYCS,EIF1AX,H2AFZ,HDAC1,MAPRE1,NDUFS3,NDUFV2,PARK7,PTGES3,SKP1,SLBP,SRSF3,SRSF9,SUMO1,TRA2B,U2AF1,UBE2L3,UBE2N	msigdb.txt	KEGG_PROXIMAL_TUBULE_BICARBONATE_RECLAMATION	0.399902	3	AQP1,CA4,PCK1	msigdb.txt	REACTOME_IRAK2_MEDIATED_ACTIVATION_OF_TAK1_COMPLEX_UPON_TLR7_8_OR_9_STIMULATION	1	1		msigdb.txt	BIOCARTA_CXCR4_PATHWAY	1	1		msigdb.txt	YATTNATC_UNKNOWN	0.000739979	21	BHLHE22,C1orf61,CALB1,COL3A1,CPNE1,FOXN3,GDF7,HOXA2,HOXB2,HOXB3,HOXB9,MN1,NCKAP5,NXPH4,PAX2,PI15,PTF1A,RNF212,ROBO3,UCN2,ZIC1	msigdb.txt	MORF_RAC1	3.37765e-07	44	AP3S1,ARF3,ARF5,ARPC5,ATP6V0D1,ATP6V1H,CFDP1,COPS5,COX5A,COX6A1,COX8A,CYCS,DRG1,DYNC1I2,ENSA,HTATSF1,KARS,LYPLA1,MDH1,METAP1,MORF4L2,MRPS18B,PGRMC1,PIGC,PPP1R11,PPP1R7,PRKAR1A,PSMB2,PSMD7,PWP1,RAB1A,RAB6A,RAD21,RAN,RHEB,RTN4,SEPHS2,SKP1,SOD1,SRP9,SUMO1,SUMO2,VPS26A,YWHAB	msigdb.txt	SENESE_HDAC1_TARGETS_DN	0.000125751	16	AHNAK,CCNG2,COL11A1,COL12A1,COL3A1,COL5A1,ENAH,GLI2,LOXL4,LRRN1,MYLK,NOTCH3,NOX4,RHOBTB3,SYNC,TGFB2	msigdb.txt	GSE18791_UNSTIM_VS_NEWCATSLE_VIRUS_DC_18H_DN	0.807144	12	APOA1,C21orf91,DNALI1,EFHB,FAM81B,FXYD1,GMPR,HERC6,KLKB1,MRPL40,TFEC,TMEM190	msigdb.txt
HALLMARK_P53_PATHWAY	0.000101235	37	ABHD4,AEN,ATF3,BAX,CCND2,CCNK,CDKN1A,CTSF,DDB2,DRAM1,EPHA2,FAS,FDXR,HIST1H1C,IER5,JUN,KRT17,LIF,MDM2,MXD1,NUPR1,PLXNB2,POLH,POM121C,PPM1D,PTPN14,S100A10,SLC35D1,SP1,SPHK1,STEAP3,TAP1,TAX1BP3,TP53,XPC,ZFP36L1,ZMAT3	msigdb.txt	AAAYWAACM_V$HFH4_01	0.00389032	18	ARPP21,BCL6,BOK,CADM2,CAST,CHN2,CNTNAP4,CRY2,DMD,HSPA2,ID4,KLF12,NALCN,NR2F2,PPARGC1A,RBFOX1,SLIT3,SMARCA2	msigdb.txt	GSE2405_0H_VS_9H_A_PHAGOCYTOPHILUM_STIM_NEUTROPHIL_DN	6.67046e-11	39	ARL6IP1,ATP5C1,ATP5F1,ATP5G3,ATP5O,CAPZB,CDC123,CKS2,COX5A,COX6A1,COX6B1,DYNLT1,GDI2,H2AFZ,HINT1,KPNA2,LCK,LDHB,LIMD2,NDUFB6,NUTF2,PAM16,PPIA,PSMA6,PSMC3,RAB2A,RAN,RPA3,RPS26,SRSF3,STMN1,TBCA,TPM3,TUBA1B,TUBB,TXN,UBE2L3,YBX1,YWHAZ	msigdb.txt	LIEN_BREAST_CARCINOMA_METAPLASTIC_VS_DUCTAL_DN	0.399902	6	AGR2,ARSD,BPIFB1,DYNLRB2,PRR15L,SCGB2A1	msigdb.txt	CHANG_POU5F1_TARGETS_DN	1	1		msigdb.txt	GO_REGULATION_OF_T_CELL_MIGRATION	1	1		msigdb.txt	GO_SKELETAL_SYSTEM_MORPHOGENESIS	0.000749431	15	BMP6,CER1,COL11A1,DLX2,FGFR3,HOXA2,HOXB2,HOXB3,HOXB5,HOXB8,PAPPA2,PKD1,PRRX1,TEK,TFAP2A	msigdb.txt	GSE28726_ACT_CD4_TCELL_VS_ACT_VA24NEG_NKTCELL_UP	3.57151e-07	42	ACSL3,ATP1B3,CD28,COPS8,DNAJC7,EIF1AX,ELMO1,FKBP4,FRMD4B,FXN,GHITM,GNL2,GTF2F2,HSPBP1,IDH3A,IDI1,IMMT,MAPRE2,MTX2,NHP2,NME1,NOP56,OAT,POLR2G,PPP2CA,PSMD1,PSMD7,PWP1,SNRPD1,SUB1,SUCLA2,TIMM17A,TNFRSF9,TRA2B,TUBA1B,TXN,TXNDC9,TXNL4A,UBE2D1,UQCR11,VDAC3,WDR47	msigdb.txt	MODULE_55	0.000128203	33	ACTN1,AK4,ALDH1L1,CAV1,CAV2,CDC42EP1,CHST3,CITED2,COL3A1,COL4A1,DDIT4,DPP4,EGFR,EIF4EBP1,FAT1,FAT2,FBN2,FN1,HMOX1,HSPG2,LRP1,MYLK,P4HA1,PEG3,PLAU,PTN,SERPINE1,SLC2A3,SLC4A4,SOX9,TRIM16,WWC1,ZYX	msigdb.txt	GSE41176_UNSTIM_VS_ANTI_IGM_STIM_TAK1_KO_BCELL_3H_UP	0.807144	13	ARRDC4,CCDC146,CCDC30,CORIN,DNALI1,HRASLS,INSRR,KLKB1,RSPH1,SLC4A10,STOX1,TSHZ2,TSPAN1	msigdb.txt
[truncated: 813 more rows]
[truncated: 25 more columns]
