# Supplementary material for: Reduced synaptic activity and dysregulated extracellular matrix pathways in midbrain neurons from Parkinson’s disease patients
Source: NPJ Parkinsons Dis. 2022 Aug 10;8:103. doi: 10.1038/s41531-022-00366-z (PMC9365794; doi:10.1038/s41531-022-00366-z)
Supplement: Supplementary file 5 — Supplementary Table 6 [file 41531_2022_366_MOESM5_ESM.xlsx]

## Sheet: Tri
Parkinson's disease		Synaptic vesicle cycle
UQCRC2	0.694356	AP2B1	0.641281
COX5B	0.683815	ATP6V1C1	0.791082
NDUFS1	0.614896	ATP6V0D1	0.670531
NDUFB7	0.667011	ATP6V0A2	-0.980659
CASP3	0.991408	ATP6V1A	1.01905
NDUFV2	0.97548	ATP6V0B	0.839681
NDUFA12	0.950527	ATP6V1H	0.985326
COX7C	0.782517	ATP6V1D	0.695902
UQCRHL	0.977506	TCIRG1	-1.47666
NDUFC2	0.758296	ATP6V1G1	0.686546
COX4I1	0.728992	ATP6V1B2	1.13535
UQCR11	0.901607	SLC17A8	-1.76426
NDUFA13	0.879714	SLC17A6	2.96584
NDUFB2	0.864799	SLC1A2	0.908209
COX6B1	0.828471	SLC1A1	0.963963
NDUFB11	0.942432	RAB3A	1.42646
NDUFA8	0.747808	SNAP25	1.61785
NDUFC2-KCTD14	0.749536	NSF	1.32207
NDUFS6	0.912149	DNM3	1.56328
NDUFB9	1.10638	UNC13C	-11.0066
UQCRH	0.92208	SYT1	1.95368
NDUFB3	1.04722
COX5A	1.01626
NDUFB8	0.940091
COX7A2	1.22899
NDUFS4	0.869696
NDUFAB1	0.847966
NDUFB1	1.03346
UQCRFS1	0.889744
COX8A	0.985227
NDUFA4	1.30879
NDUFB6	1.09296
COX7B	1.09016
NDUFA5	1.33801
COX6C	1.36186
NDUFA6	1.04792
COX6A1	1.31398
CYCS	1.52139
SLC25A4	0.803227
VDAC3	1.21756
VDAC1	1.06673
SNCA	3.55136
GNAI3	0.60623
UBB	0.861481
GNAI1	1.05163
UBE2L3	0.664838
UBA7	-2.70031
PARK7	0.877237
UCHL1	1.35992

## Sheet: LRRK2
Parkinson's disease
NDUFA3	1.02036
UQCRQ	0.827614
NDUFA11	0.844715
NDUFA8	0.642301
COX5B	0.763845
COX7C	0.742376
VDAC3	0.869559
NDUFA12	0.923334
NDUFA5	0.909897
COX5A	0.86003
COX4I1	0.71082
COX6B1	0.784737
NDUFS3	0.65657
NDUFB9	1.00054
NDUFB2	0.852535
NDUFC2-KCTD14	0.724123
NDUFS6	0.845003
NDUFV2	1.08443
NDUFC2	0.808253
UQCRH	0.852078
NDUFB3	0.978839
COX7A2	1.15147
CYCS	0.830442
UQCR11	0.978827
NDUFB10	0.821283
VDAC1	0.835359
NDUFAB1	0.803531
NDUFB7	0.889258
NDUFB8	0.960148
NDUFA13	1.02068
COX7B	0.951532
NDUFB6	0.971121
COX6C	1.17694
NDUFB1	1.10549
NDUFA4	1.32691
COX8A	1.03065
NDUFB11	1.22374
COX6A1	1.2018
NDUFA6	1.23076
UCHL1	0.960597
UBE2G1	0.655067
UBE2L3	0.702589
UBB	1.01508
SNCA	1.96448
PARK7	0.992149

## Sheet: A53T
Glutamatergic synapse		Gap junction		Neuroactive ligand-receptor interaction		Long-term depression
PRKCA	0.310559	PDGFRB	2.28853	GRID2	-0.249148	PRKCA	0.310559
PRKCB	0.308777	PDGFB	-0.418779	GRIA2	-0.177217	PRKCB	0.308777
GRIA2	-0.177217	PDGFC	-0.42913	CRHR1	0.487345	GRID2	-0.249148
GRIA4	0.373891	PDGFD	0.713856	APLNR	1.83388	GRIA2	-0.177217
GRM4	-0.510437	PRKCA	0.310559	GLRA1	1.26466	CRHR1	0.487345
GRM8	0.463136	PRKCB	0.308777	S1PR3	2.00018	CRH	0.759493
GRIN3A	0.403116	PDGFRA	2.29026	CHRNA7	0.843699	GRIA3	1.41839
GRIK2	0.547574	HTR2C	1.14965	CCKAR	1.49974	PLCB1	-0.197368
GRM7	-0.557842	HTR2A	-0.556865	NPY1R	0.956819	GNAS	0.148495
GRIK3	0.85833	LPAR1	-1.01434	ADORA1	0.3253	PRKG1	0.568379
GRIA3	1.41839	DRD2	0.655687	GLRA2	-0.198358	GUCY1A2	-0.453873
PPP3CA	0.181604	ADCY1	0.158442	CHRM3	0.428881	NOS1	-1.72497
ADCY1	0.158442	PLCB1	-0.197368	PTH2	5.72375	ARAF	0.357831
PLCB1	-0.197368	GNAS	0.148495	PTGER3	0.413789
GNAS	0.148495	GJD2	-0.554746	CHRNA3	1.10296
ADCY8	1.55665	CDK1	2.09349	TACR1	0.733302
SLC1A1	-0.195621	PRKG1	0.568379	P2RY1	1.36682
KCNJ3	0.451171	TUBA1C	0.524622	ADRA1B	-0.472701
PLD2	-0.430758	GUCY1A2	-0.453873	GABRA4	1.08526
SLC17A7	0.798374	GJA1	2.90844	OPRK1	1.09205
SLC17A6	0.417814	ADCY8	1.55665	CRH	0.759493
GNG11	2.24271			GPR83	0.522263
GNG12	-0.909881			NR3C1	0.362447
SLC1A2	0.57964			CHRM5	0.911397
				CHRNA5	0.813663
				CNR1	0.25496
				VIPR2	0.604226
				PRL	1.07376
				HTR1B	0.880535
				GRIA4	0.373891
				THRB	-0.929669
				SST	1.65846
				HTR2C	1.14965
				OXTR	-0.793019
				CCK	1.8018
				HTR2A	-0.556865
				GRM4	-0.510437
				PRLR	0.940655
				GRM8	0.463136
				CHRNB3	0.929513
				LPAR1	-1.01434
				GRIN3A	0.403116
				GRIK2	0.547574
				DRD2	0.655687
				OPRM1	0.990761
				GRID1	-0.496666
				ADRA2A	1.09857
				GRM7	-0.557842
				GLP1R	-1.50572
				SSTR2	0.776342
				GABRE	1.15135
				MC4R	1.88683
				GRIK3	0.85833
				GRP	2.24748
				NTSR1	2.07896
				GRIA3	1.41839

## Sheet: EPSC
Synaptic vesicle cycle		Serotonergic synapse		Dopaminergic synapse		GABAergic synapse		Neuroactive ligand-receptor interaction
SLC18A2	-2.4428	GABRB3	-1.0212	GRIA2	-1.02385	GABRP	-5.21654	GRIK2	-1.48537
SLC18A1	-1.90593	HTR4	-2.81713	DRD2	-2.78598	GABRG2	-1.0173	GABRP	-5.21654
SLC6A12	-1.89574	ADCY5	-0.768817	CALM2	-1.12336	GABRB3	-1.0212	CALCA	-4.16862
CPLX3	-3.32405	GNAO1	-0.943338	ADCY5	-0.768817	GABBR1	-0.884115	GLRA3	-1.8479
STXBP1	-0.881137	GNG2	-1.24257	GNAO1	-0.943338	GABRR3	-4.6733	POMC	-4.28398
SLC18A3	-2.50519	GNB5	-0.69899	GNG2	-1.24257	GABRD	-1.80054	PTGFR	-1.98225
DNM3	-1.34857	SLC18A2	-2.4428	PPP2R5B	-0.627408	GABRE	-2.11969	CHRNB3	-3.41417
CPLX1	-1.33177	PLCB4	-0.791901	CALM3	-1.31775	ADCY5	-0.768817	ADRA1B	-1.53096
ATP6V1B2	-1.05043	PRKCB	-1.33469	GNB5	-0.69899	GNAO1	-0.943338	NMUR1	-2.09892
STX1A	-1.33136	GNG8	-2.08092	SLC18A2	-2.4428	GNG2	-1.24257	GABRG2	-1.0173
CPLX2	-1.28221	PRKACA	-0.886217	PLCB4	-0.791901	GNB5	-0.69899	CRHR1	-2.07598
RAB3A	-1.61377	SLC18A1	-1.90593	PRKCB	-1.33469	PRKCB	-1.33469	ADRA2C	-1.98486
SNAP25	-1.80763	GNG3	-1.57112	MAPK12	-1.45638	GNG8	-2.08092	PENK	-2.57224
SLC17A6	-3.60125	GNG4	-1.39475	TH	-1.92982	PRKACA	-0.886217	GABRB3	-1.0212
ATP6V1G2	-1.7395	PRKACB	-1.36266	GNG8	-2.08092	GNG3	-1.57112	CCK	-3.2551
ATP6V1C2	-4.8291	DDC	-5.24968	MAPK8	-1.30092	GNG4	-1.39475	HCRTR2	-1.3259
STX3	-1.53026	MAPK3	-0.659073	MAPK13	-1.66757	PRKACB	-1.36266	HTR4	-2.81713
SLC6A2	-9.03606	HTR3B	-2.97168	PRKACA	-0.886217	GLS	-1.11879	GRIA2	-1.02385
SLC17A7	-3.58623	KRAS	-0.744836	MAPK9	-1.03304	SLC6A12	-1.89574	CGA	-7.47713
		DUSP1	-2.09576	SLC18A1	-1.90593	GABARAPL1	-1.30842	F2RL1	-2.70607
		TPH2	-2.49841	GNG3	-1.57112	GLS2	-1.72875	GABBR1	-0.884115
		PLA2G4D	-2.53114	GNAL	-1.24667			TACR1	-1.96993
		CYP2C8	-2.02428	GNG4	-1.39475			GHRH	-7.38498
		CASP3	-0.974867	PRKACB	-1.36266			KISS1R	-2.5567
		HTR3A	-5.54381	DDC	-5.24968			VIPR2	-2.39627
				FOS	-3.44568			CHRNA5	-2.0116
				PPP2R2B	-2.23652			NTS	-4.50113
				CALY	-1.94923			SSTR2	-2.03078
								CHRNA6	-2.39537
								SST	-3.39023
								GABRR3	-4.6733
								CHRNB4	-1.8187
								CCKAR	-4.96334
								GLRA1	-3.604
								GABRD	-1.80054
								GCGR	-3.83334
								DRD2	-2.78598
								TAC3	-3.26671
								VIP	-4.55987
								GRP	-3.3835
								CHRM4	-1.90335
								CCKBR	-2.45767
								UTS2	-8.71622
								GLRA2	-2.50676
								P2RX2	-4.39841
								GRIK3	-2.05013
								CRH	-3.15809
								GRM4	-2.22589
								MC4R	-2.42357
								OXT	-6.61999
								TRH	-2.414
								MLN	-5.44591
								GABRE	-2.11969
								CALCB	-3.74339
								ADCYAP1	-2.81863
								P2RX5	-2.30593
								P2RX3	-4.9101
								MCHR1	-2.24215
								CRHR2	-3.89705
								GPR83	-4.58053
								TAC1	-6.12029
